# Supplementary material for: Crystal structures of fac-tri­carbonyl­chlorido­(6,6′-dihy­droxy-2,2′-bi­pyridine)­rhenium(I) tetra­hydro­furan monosolvate and fac-bromido­tricarbon­yl(6,6′-dihy­droxy-2,2′-bi­pyridine)­manganese(I) tetra­hydro­furan monosolvate
Source: Acta Crystallogr E Crystallogr Commun. 2016 Jul 29;72(Pt 8):1201–5. doi: 10.1107/S2056989016011841 (PMC4971873; doi:10.1107/S2056989016011841)
Supplement: Supplementary file 1 [file e-72-01201-sup1.cif]

##############################################################################
#                                                                            #
# This CIF contains the data in a paper accepted for publication in          #
# Acta Crystallographica Section E. It conforms to the requirements of       #
# Notes for Authors for Acta Crystallographica Section E, and has been       #
# peer reviewed under the auspices of the IUCr Commission on Journals.       #
#                                                                            #
# Full details of the Crystallographic Information File format               #
# are given in the paper "The Crystallographic Information File (CIF):       #
# a New Standard Archive File for Crystallography" by S. R. Hall, F. H.      #
# Allen and I. D. Brown [Acta Cryst. (1991), A47, 655-685].                  #
#                                                                            #
# The current version of the core CIF dictionary is obtainable from          #
# ftp://ftp.iucr.org/pub/cif_core.dic.                                       #
#                                                                            #
# Software is freely available for graphical display of the structure(s)     #
# in this CIF. For information consult the CIF software page                 #
# http://www.iucr.org/resources/cif/software.                                #
#                                                                            #
# This file may be used for bona fide research purposes within the           #
# scientific community so long as proper attribution is given to the journal # 
# article from which it was obtained.                                        #
#                                                                            #
##############################################################################
data_Re_complex
_audit_creation_method
;
Olex2 1.2
(compiled 2015.01.26 svn.r3150 for OlexSys, GUI svn.r4998)
;
_chemical_name_systematic
;
<i>fac</i>-Tricarbonylchlorido(6,6'-dihydroxy-2,2'-bipyridine)rhenium(I)
tetrahydrofuran monosolvate
;
_chemical_name_common     ?
_chemical_formula_moiety     'C13 H8 Cl N2 O5 Re, C4 H8 O'
_chemical_formula_sum     'C17 H16 Cl N2 O6 Re'
_chemical_formula_iupac     '[Re Cl (C10 H8 N2 O2) (C O)3], C4 H8 O'
_chemical_formula_weight     565.97
_chemical_melting_point     ?
_shelx_space_group_comment
;
The symmetry employed for this shelxl refinement is uniquely defined
by the following loop, which should always be used as a source of
symmetry information in preference to the above space-group names.
They are only intended as comments.
;
_space_group_crystal_system     triclinic
_space_group_name_H-M_alt     'P -1'
_space_group_name_Hall     '-P 1'
loop_
    _space_group_symop_operation_xyz
    'x, y, z'
    '-x, -y, -z'
_cell_length_a     6.9661(6)
_cell_length_b     8.0082(6)
_cell_length_c     16.9007(13)
_cell_angle_alpha     78.907(2)
_cell_angle_beta     79.128(2)
_cell_angle_gamma     88.886(2)
_cell_volume     908.46(13)
_cell_formula_units_Z     2
_cell_measurement_reflns_used     5671
_cell_measurement_theta_min     2.501
_cell_measurement_theta_max     32.389
_cell_measurement_temperature     100(2)
_exptl_crystal_description     plate
_exptl_crystal_colour     yellow
_exptl_crystal_size_max     0.2
_exptl_crystal_size_mid     0.1
_exptl_crystal_size_min     0.01
_exptl_crystal_density_diffrn     2.069
_exptl_crystal_density_meas     ?
_exptl_crystal_density_method     ?
_exptl_crystal_F_000     544
_exptl_absorpt_coefficient_mu     6.873
_exptl_absorpt_correction_type     multi-scan
_exptl_absorpt_process_details
;
(SADABS; Bruker, 2012)
;
_shelx_estimated_absorpt_T_min     ?
_shelx_estimated_absorpt_T_max     ?
_exptl_absorpt_correction_T_min     0.5831
_exptl_absorpt_correction_T_max     0.7474
_diffrn_ambient_temperature     99.95
_diffrn_radiation_type     MoK\a
_diffrn_radiation_wavelength     0.71073
_diffrn_radiation_monochromator     graphite
_diffrn_measurement_device_type     'Bruker APEXII CCD'
_diffrn_measurement_method     '\w and \f scans'
_diffrn_detector_area_resol_mean     8
_diffrn_reflns_number     37165
_diffrn_reflns_av_R_equivalents     0.0602
_diffrn_reflns_theta_min     2.501
_diffrn_reflns_theta_max     36.317
_diffrn_reflns_theta_full     26.000
_diffrn_measured_fraction_theta_max     1.000
_diffrn_measured_fraction_theta_full     1.000
_diffrn_reflns_limit_h_min     -11
_diffrn_reflns_limit_h_max     11
_diffrn_reflns_limit_k_min     -13
_diffrn_reflns_limit_k_max     13
_diffrn_reflns_limit_l_min     -28
_diffrn_reflns_limit_l_max     27
_diffrn_standards_number     0
_refine_special_details     ?
_reflns_number_total     8820
_reflns_number_gt     7416
_reflns_threshold_expression     'I > 2\s(I)'
_refine_ls_structure_factor_coef     Fsqd
_refine_ls_matrix_type     full
_refine_ls_R_factor_all     0.0450
_refine_ls_R_factor_gt     0.0330
_refine_ls_wR_factor_gt     0.0591
_refine_ls_wR_factor_ref     0.0628
_refine_ls_goodness_of_fit_ref     1.005
_refine_ls_restrained_S_all     1.001
_refine_ls_number_reflns     8820
_refine_ls_number_parameters     260
_refine_ls_number_restraints     62
_refine_ls_hydrogen_treatment     mixed
_refine_ls_weighting_scheme     calc
_refine_ls_weighting_details
                      'w=1/[\s^2^(Fo^2^)+(0.0215P)^2^] where P=(Fo^2^+2Fc^2^)/3'
_atom_sites_solution_hydrogens     mixed
_atom_sites_solution_primary     direct
_atom_sites_solution_secondary     ?
_refine_ls_shift/su_max     0.003
_refine_ls_shift/su_mean     0.000
_refine_diff_density_max     1.707
_refine_diff_density_min     -1.882
_refine_ls_extinction_method     none
_refine_ls_extinction_coef     .
loop_
    _atom_type_symbol
    _atom_type_description
    _atom_type_scat_dispersion_real
    _atom_type_scat_dispersion_imag
    _atom_type_scat_source
    'C' 'C' 0.0033 0.0016
                         'International Tables Vol C Tables 4.2.6.8 and 6.1.1.4'
    'H' 'H' 0.0000 0.0000
                         'International Tables Vol C Tables 4.2.6.8 and 6.1.1.4'
    'Cl' 'Cl' 0.1484 0.1585
                         'International Tables Vol C Tables 4.2.6.8 and 6.1.1.4'
    'N' 'N' 0.0061 0.0033
                         'International Tables Vol C Tables 4.2.6.8 and 6.1.1.4'
    'O' 'O' 0.0106 0.0060
                         'International Tables Vol C Tables 4.2.6.8 and 6.1.1.4'
    'Re' 'Re' -1.0185 7.2310
                         'International Tables Vol C Tables 4.2.6.8 and 6.1.1.4'
_computing_data_collection
;
APEX2 (Bruker, 2014)
;
_computing_cell_refinement
;
SAINT (Bruker, 2013)
;
_computing_data_reduction
;
SAINT (Bruker, 2013)
;
_computing_structure_solution
;
<i>SHELXT</i> (Sheldrick, 2015<i>a</i>)
;
_computing_structure_refinement
;
SHELXL2014 (Sheldrick, 2015<i>b</i>)
;
_computing_molecular_graphics
;
<i>OLEX2</i> (Dolomanov <i>et al.</i>,  2009)
;
_computing_publication_material
;
<i>OLEX2</i> (Dolomanov <i>et al.</i>,  2009)
;
loop_
    _atom_site_type_symbol
    _atom_site_label
    _atom_site_fract_x
    _atom_site_fract_y
    _atom_site_fract_z
    _atom_site_U_iso_or_equiv
    _atom_site_adp_type
    _atom_site_calc_flag
    _atom_site_occupancy
    _atom_site_disorder_assembly
    _atom_site_disorder_group
    Re Re1 0.42194(2) 0.68445(2) 0.77393(2) 0.01301(3) Uani d 1 . .
    Cl Cl1 0.52023(8) 0.69909(8) 0.90827(4) 0.01477(11) Uani d 1 . .
    O O16 -0.0490(3) 0.6754(3) 0.84174(13) 0.0186(4) Uani d 1 . .
    H H16 -0.170(5) 0.680(5) 0.865(2) 0.028 Uiso d 1 . .
    O O2 0.2010(3) 1.0152(3) 0.78896(14) 0.0241(5) Uani d 1 . .
    N N1 0.2057(3) 0.4977(3) 0.85218(14) 0.0133(4) Uani d 1 . .
    O O1S 1.1132(3) 0.3754(3) 0.58779(15) 0.0292(5) Uani d 1 . .
    O O1 0.2709(4) 0.7047(3) 0.61441(15) 0.0359(6) Uani d 1 . .
    O O26 0.8204(3) 0.5231(3) 0.67795(14) 0.0225(4) Uani d 1 . .
    H H26 0.920(6) 0.477(5) 0.652(2) 0.034 Uiso d 1 . .
    N N2 0.5697(3) 0.4372(3) 0.78476(14) 0.0144(4) Uani d 1 . .
    O O3 0.7668(3) 0.9154(3) 0.67574(15) 0.0294(5) Uani d 1 . .
    C C3 0.6398(4) 0.8253(4) 0.71185(18) 0.0202(5) Uani d 1 . .
    C C1 0.3292(5) 0.6881(4) 0.6741(2) 0.0228(6) Uani d 1 . .
    C C12 0.2792(4) 0.3466(3) 0.88559(17) 0.0144(5) Uani d 1 . .
    C C24 0.7513(4) 0.1272(4) 0.82643(18) 0.0189(5) Uani d 1 . .
    H H24 0.8148 0.0231 0.8415 0.023 Uiso calc 1 . .
    C C26 0.7446(4) 0.4026(3) 0.74160(17) 0.0163(5) Uani d 1 . .
    C C23 0.5671(4) 0.1572(3) 0.86943(18) 0.0171(5) Uani d 1 . .
    H H23 0.5019 0.0728 0.9132 0.021 Uiso calc 1 . .
    C C16 0.0154(4) 0.5269(3) 0.87765(16) 0.0143(5) Uani d 1 . .
    C C25 0.8405(4) 0.2491(4) 0.76204(18) 0.0184(5) Uani d 1 . .
    H H25 0.9656 0.2298 0.7317 0.022 Uiso calc 1 . .
    C C2 0.2812(4) 0.8889(3) 0.78290(17) 0.0157(5) Uani d 1 . .
    C C22 0.4806(4) 0.3117(3) 0.84742(17) 0.0149(5) Uani d 1 . .
    C C13 0.1667(4) 0.2300(3) 0.94723(18) 0.0178(5) Uani d 1 . .
    H H13 0.2222 0.1274 0.9708 0.021 Uiso calc 1 . .
    C C15 -0.1072(4) 0.4124(3) 0.93829(17) 0.0166(5) Uani d 1 . .
    H H15 -0.2416 0.4359 0.9543 0.020 Uiso calc 1 . .
    C C14 -0.0279(4) 0.2646(3) 0.97415(18) 0.0175(5) Uani d 1 . .
    H H14 -0.1061 0.1868 1.0171 0.021 Uiso calc 1 . .
    C C1S 1.3097(5) 0.3276(5) 0.5990(2) 0.0357(8) Uani d 1 . .
    H H1SA 1.3186 0.3115 0.6577 0.043 Uiso calc 1 . .
    H H1SB 1.4051 0.4173 0.5674 0.043 Uiso calc 1 . .
    C C2S 1.3515(7) 0.1634(5) 0.5683(3) 0.0506(11) Uani d 1 . .
    H H2SA 1.4910 0.1565 0.5431 0.061 Uiso calc 0.748(11) A 1
    H H2SB 1.3147 0.0633 0.6130 0.061 Uiso calc 0.748(11) A 1
    H H2SC 1.4472 0.1839 0.5160 0.061 Uiso calc 0.252(11) A 2
    H H2SD 1.4068 0.0800 0.6090 0.061 Uiso calc 0.252(11) A 2
    C C4S 1.0405(6) 0.2609(5) 0.5432(2) 0.0359(8) Uani d 1 . .
    H H4SA 0.9741 0.3242 0.5000 0.043 Uiso calc 0.748(11) A 1
    H H4SB 0.9482 0.1754 0.5806 0.043 Uiso calc 0.748(11) A 1
    H H4SC 1.0571 0.3126 0.4841 0.043 Uiso calc 0.252(11) A 2
    H H4SD 0.9001 0.2342 0.5649 0.043 Uiso calc 0.252(11) A 2
    C C3S 1.2233(10) 0.1777(7) 0.5060(4) 0.0479(17) Uani d 0.748(11) A 1
    H H3SA 1.1924 0.0640 0.4964 0.057 Uiso calc 0.748(11) A 1
    H H3SB 1.2870 0.2487 0.4533 0.057 Uiso calc 0.748(11) A 1
    C C3T 1.164(2) 0.0969(18) 0.5559(11) 0.039(4) Uani d 0.252(11) A 2
    H H3TA 1.1015 0.0133 0.6046 0.047 Uiso calc 0.252(11) A 2
    H H3TB 1.1842 0.0430 0.5070 0.047 Uiso calc 0.252(11) A 2
loop_
    _atom_site_aniso_label
    _atom_site_aniso_U_11
    _atom_site_aniso_U_22
    _atom_site_aniso_U_33
    _atom_site_aniso_U_12
    _atom_site_aniso_U_13
    _atom_site_aniso_U_23
    Re1 0.01156(4) 0.01031(5) 0.01605(5) 0.00098(3) -0.00087(3) -0.00155(3)
    Cl1 0.0108(2) 0.0149(3) 0.0182(3) 0.00042(19) -0.0026(2) -0.0021(2)
    O16 0.0089(8) 0.0184(10) 0.0256(11) 0.0010(7) -0.0010(7) 0.0009(8)
    O2 0.0207(10) 0.0160(10) 0.0356(13) 0.0065(8) -0.0050(9) -0.0062(9)
    N1 0.0126(9) 0.0123(10) 0.0151(10) 0.0001(7) -0.0021(8) -0.0033(8)
    O1S 0.0317(12) 0.0209(11) 0.0313(13) -0.0011(9) 0.0069(10) -0.0085(9)
    O1 0.0600(18) 0.0264(13) 0.0262(13) -0.0014(11) -0.0207(12) -0.0042(10)
    O26 0.0205(10) 0.0160(10) 0.0242(11) 0.0053(7) 0.0071(8) 0.0014(8)
    N2 0.0122(9) 0.0123(10) 0.0180(11) -0.0003(7) -0.0007(8) -0.0030(8)
    O3 0.0298(12) 0.0213(11) 0.0291(13) -0.0128(9) 0.0121(10) -0.0015(9)
    C3 0.0216(12) 0.0176(13) 0.0199(14) 0.0038(10) 0.0010(10) -0.0050(10)
    C1 0.0285(15) 0.0139(13) 0.0257(15) 0.0011(10) -0.0056(12) -0.0028(11)
    C12 0.0122(10) 0.0122(11) 0.0183(12) -0.0001(8) -0.0033(9) -0.0016(9)
    C24 0.0192(12) 0.0142(12) 0.0242(14) 0.0058(9) -0.0063(11) -0.0041(10)
    C26 0.0145(11) 0.0140(12) 0.0197(13) 0.0007(9) -0.0010(9) -0.0035(10)
    C23 0.0150(11) 0.0118(11) 0.0230(14) 0.0006(9) -0.0016(10) -0.0015(10)
    C16 0.0130(10) 0.0158(12) 0.0145(12) -0.0003(8) -0.0029(9) -0.0032(9)
    C25 0.0162(11) 0.0160(12) 0.0221(14) 0.0045(9) -0.0006(10) -0.0046(10)
    C2 0.0129(10) 0.0158(12) 0.0177(12) 0.0002(9) -0.0021(9) -0.0025(10)
    C22 0.0125(10) 0.0105(11) 0.0220(13) -0.0012(8) -0.0035(9) -0.0033(9)
    C13 0.0173(12) 0.0116(11) 0.0225(14) -0.0013(9) -0.0013(10) -0.0006(10)
    C15 0.0128(11) 0.0173(12) 0.0192(13) -0.0022(9) -0.0025(9) -0.0029(10)
    C14 0.0168(11) 0.0144(12) 0.0200(13) -0.0041(9) -0.0020(10) -0.0008(10)
    C1S 0.0332(17) 0.0256(17) 0.043(2) 0.0059(13) 0.0074(15) -0.0073(15)
    C2S 0.067(3) 0.033(2) 0.050(3) 0.021(2) -0.004(2) -0.0118(19)
    C4S 0.049(2) 0.0251(17) 0.0300(18) -0.0054(15) 0.0007(16) -0.0050(14)
    C3S 0.083(4) 0.027(3) 0.031(3) 0.016(3) -0.001(3) -0.010(2)
    C3T 0.054(7) 0.018(6) 0.038(9) 0.002(5) 0.015(6) -0.009(6)
_geom_special_details
;
 All esds (except the esd in the dihedral angle between two l.s. planes)
 are estimated using the full covariance matrix.  The cell esds are taken
 into account individually in the estimation of esds in distances, angles
 and torsion angles; correlations between esds in cell parameters are only
 used when they are defined by crystal symmetry.  An approximate (isotropic)
 treatment of cell esds is used for estimating esds involving l.s. planes.
;
loop_
    _geom_bond_atom_site_label_1
    _geom_bond_atom_site_label_2
    _geom_bond_site_symmetry_2
    _geom_bond_distance
    _geom_bond_publ_flag
    Re1 Cl1 . 2.5159(7) ?
    Re1 N1 . 2.198(2) ?
    Re1 N2 . 2.206(2) ?
    Re1 C3 . 1.920(3) ?
    Re1 C1 . 1.912(3) ?
    Re1 C2 . 1.908(3) ?
    O16 H16 . 0.86(4) ?
    O16 C16 . 1.337(3) ?
    O2 C2 . 1.158(3) ?
    N1 C12 . 1.366(3) ?
    N1 C16 . 1.344(3) ?
    O1S C1S . 1.451(4) ?
    O1S C4S . 1.447(4) ?
    O1 C1 . 1.140(4) ?
    O26 H26 . 0.87(4) ?
    O26 C26 . 1.332(3) ?
    N2 C26 . 1.350(3) ?
    N2 C22 . 1.372(3) ?
    O3 C3 . 1.152(4) ?
    C12 C22 . 1.475(3) ?
    C12 C13 . 1.385(4) ?
    C24 H24 . 0.9500 ?
    C24 C23 . 1.391(4) ?
    C24 C25 . 1.372(4) ?
    C26 C25 . 1.403(4) ?
    C23 H23 . 0.9500 ?
    C23 C22 . 1.383(4) ?
    C16 C15 . 1.400(4) ?
    C25 H25 . 0.9500 ?
    C13 H13 . 0.9500 ?
    C13 C14 . 1.386(4) ?
    C15 H15 . 0.9500 ?
    C15 C14 . 1.378(4) ?
    C14 H14 . 0.9500 ?
    C1S H1SA . 0.9900 ?
    C1S H1SB . 0.9900 ?
    C1S C2S . 1.507(5) ?
    C2S H2SA . 0.9900 ?
    C2S H2SB . 0.9900 ?
    C2S H2SC . 0.9900 ?
    C2S H2SD . 0.9900 ?
    C2S C3S . 1.491(8) ?
    C2S C3T . 1.484(18) ?
    C4S H4SA . 0.9900 ?
    C4S H4SB . 0.9900 ?
    C4S H4SC . 0.9900 ?
    C4S H4SD . 0.9900 ?
    C4S C3S . 1.512(7) ?
    C4S C3T . 1.559(15) ?
    C3S H3SA . 0.9900 ?
    C3S H3SB . 0.9900 ?
    C3T H3TA . 0.9900 ?
    C3T H3TB . 0.9900 ?
loop_
    _geom_angle_atom_site_label_1
    _geom_angle_atom_site_label_2
    _geom_angle_atom_site_label_3
    _geom_angle_site_symmetry_1
    _geom_angle_site_symmetry_3
    _geom_angle
    _geom_angle_publ_flag
    N1 Re1 Cl1 . . 82.99(6) ?
    N1 Re1 N2 . . 74.09(8) ?
    N2 Re1 Cl1 . . 85.17(6) ?
    C3 Re1 Cl1 . . 92.47(9) ?
    C3 Re1 N1 . . 171.39(10) ?
    C3 Re1 N2 . . 98.30(10) ?
    C1 Re1 Cl1 . . 174.77(9) ?
    C1 Re1 N1 . . 96.46(11) ?
    C1 Re1 N2 . . 99.71(11) ?
    C1 Re1 C3 . . 88.72(13) ?
    C2 Re1 Cl1 . . 87.58(8) ?
    C2 Re1 N1 . . 99.67(10) ?
    C2 Re1 N2 . . 170.95(10) ?
    C2 Re1 C3 . . 87.40(11) ?
    C2 Re1 C1 . . 87.38(12) ?
    C16 O16 H16 . . 106(2) ?
    C12 N1 Re1 . . 115.69(16) ?
    C16 N1 Re1 . . 125.85(17) ?
    C16 N1 C12 . . 117.9(2) ?
    C4S O1S C1S . . 109.3(3) ?
    C26 O26 H26 . . 105(3) ?
    C26 N2 Re1 . . 126.82(18) ?
    C26 N2 C22 . . 117.6(2) ?
    C22 N2 Re1 . . 115.29(16) ?
    O3 C3 Re1 . . 177.2(3) ?
    O1 C1 Re1 . . 174.1(3) ?
    N1 C12 C22 . . 115.4(2) ?
    N1 C12 C13 . . 121.9(2) ?
    C13 C12 C22 . . 122.6(2) ?
    C23 C24 H24 . . 120.2 ?
    C25 C24 H24 . . 120.2 ?
    C25 C24 C23 . . 119.5(2) ?
    O26 C26 N2 . . 115.8(2) ?
    O26 C26 C25 . . 121.9(2) ?
    N2 C26 C25 . . 122.3(2) ?
    C24 C23 H23 . . 120.5 ?
    C22 C23 C24 . . 118.9(3) ?
    C22 C23 H23 . . 120.5 ?
    O16 C16 N1 . . 115.2(2) ?
    O16 C16 C15 . . 121.9(2) ?
    N1 C16 C15 . . 122.9(2) ?
    C24 C25 C26 . . 119.1(2) ?
    C24 C25 H25 . . 120.4 ?
    C26 C25 H25 . . 120.4 ?
    O2 C2 Re1 . . 177.8(2) ?
    N2 C22 C12 . . 115.6(2) ?
    N2 C22 C23 . . 122.5(2) ?
    C23 C22 C12 . . 121.8(2) ?
    C12 C13 H13 . . 120.4 ?
    C12 C13 C14 . . 119.2(2) ?
    C14 C13 H13 . . 120.4 ?
    C16 C15 H15 . . 120.9 ?
    C14 C15 C16 . . 118.3(2) ?
    C14 C15 H15 . . 120.9 ?
    C13 C14 H14 . . 120.2 ?
    C15 C14 C13 . . 119.7(3) ?
    C15 C14 H14 . . 120.2 ?
    O1S C1S H1SA . . 110.3 ?
    O1S C1S H1SB . . 110.3 ?
    O1S C1S C2S . . 106.9(3) ?
    H1SA C1S H1SB . . 108.6 ?
    C2S C1S H1SA . . 110.3 ?
    C2S C1S H1SB . . 110.3 ?
    C1S C2S H2SA . . 111.5 ?
    C1S C2S H2SB . . 111.5 ?
    C1S C2S H2SC . . 110.2 ?
    C1S C2S H2SD . . 110.2 ?
    H2SA C2S H2SB . . 109.3 ?
    H2SC C2S H2SD . . 108.5 ?
    C3S C2S C1S . . 101.4(3) ?
    C3S C2S H2SA . . 111.5 ?
    C3S C2S H2SB . . 111.5 ?
    C3T C2S C1S . . 107.7(6) ?
    C3T C2S H2SC . . 110.2 ?
    C3T C2S H2SD . . 110.2 ?
    O1S C4S H4SA . . 111.1 ?
    O1S C4S H4SB . . 111.1 ?
    O1S C4S H4SC . . 110.6 ?
    O1S C4S H4SD . . 110.6 ?
    O1S C4S C3S . . 103.5(4) ?
    O1S C4S C3T . . 105.8(7) ?
    H4SA C4S H4SB . . 109.0 ?
    H4SC C4S H4SD . . 108.7 ?
    C3S C4S H4SA . . 111.1 ?
    C3S C4S H4SB . . 111.1 ?
    C3T C4S H4SC . . 110.6 ?
    C3T C4S H4SD . . 110.6 ?
    C2S C3S C4S . . 104.5(4) ?
    C2S C3S H3SA . . 110.9 ?
    C2S C3S H3SB . . 110.9 ?
    C4S C3S H3SA . . 110.9 ?
    C4S C3S H3SB . . 110.9 ?
    H3SA C3S H3SB . . 108.9 ?
    C2S C3T C4S . . 102.5(9) ?
    C2S C3T H3TA . . 111.3 ?
    C2S C3T H3TB . . 111.3 ?
    C4S C3T H3TA . . 111.3 ?
    C4S C3T H3TB . . 111.3 ?
    H3TA C3T H3TB . . 109.2 ?
loop_
    _geom_torsion_atom_site_label_1
    _geom_torsion_atom_site_label_2
    _geom_torsion_atom_site_label_3
    _geom_torsion_atom_site_label_4
    _geom_torsion_site_symmetry_1
    _geom_torsion_site_symmetry_2
    _geom_torsion_site_symmetry_3
    _geom_torsion_site_symmetry_4
    _geom_torsion
    _geom_torsion_publ_flag
    Re1 N1 C12 C22 . . . . -16.1(3) ?
    Re1 N1 C12 C13 . . . . 168.2(2) ?
    Re1 N1 C16 O16 . . . . 10.2(3) ?
    Re1 N1 C16 C15 . . . . -168.8(2) ?
    Re1 N2 C26 O26 . . . . -10.9(4) ?
    Re1 N2 C26 C25 . . . . 169.5(2) ?
    Re1 N2 C22 C12 . . . . 13.6(3) ?
    Re1 N2 C22 C23 . . . . -171.2(2) ?
    O16 C16 C15 C14 . . . . -177.9(3) ?
    N1 C12 C22 N2 . . . . 1.6(4) ?
    N1 C12 C22 C23 . . . . -173.7(3) ?
    N1 C12 C13 C14 . . . . 2.1(4) ?
    N1 C16 C15 C14 . . . . 1.0(4) ?
    O1S C1S C2S C3S . . . . 27.5(5) ?
    O1S C1S C2S C3T . . . . -11.9(8) ?
    O1S C4S C3S C2S . . . . 34.3(5) ?
    O1S C4S C3T C2S . . . . -28.0(10) ?
    O26 C26 C25 C24 . . . . -177.5(3) ?
    N2 C26 C25 C24 . . . . 2.2(4) ?
    C12 N1 C16 O16 . . . . -178.8(2) ?
    C12 N1 C16 C15 . . . . 2.2(4) ?
    C12 C13 C14 C15 . . . . 1.2(4) ?
    C24 C23 C22 N2 . . . . -0.1(4) ?
    C24 C23 C22 C12 . . . . 174.8(3) ?
    C26 N2 C22 C12 . . . . -172.3(2) ?
    C26 N2 C22 C23 . . . . 2.9(4) ?
    C23 C24 C25 C26 . . . . 0.8(4) ?
    C16 N1 C12 C22 . . . . 172.0(2) ?
    C16 N1 C12 C13 . . . . -3.7(4) ?
    C16 C15 C14 C13 . . . . -2.7(4) ?
    C25 C24 C23 C22 . . . . -1.7(4) ?
    C22 N2 C26 O26 . . . . 175.7(2) ?
    C22 N2 C26 C25 . . . . -3.9(4) ?
    C22 C12 C13 C14 . . . . -173.4(3) ?
    C13 C12 C22 N2 . . . . 177.3(3) ?
    C13 C12 C22 C23 . . . . 2.0(4) ?
    C1S O1S C4S C3S . . . . -16.8(4) ?
    C1S O1S C4S C3T . . . . 21.7(7) ?
    C1S C2S C3S C4S . . . . -37.6(5) ?
    C1S C2S C3T C4S . . . . 24.0(11) ?
    C4S O1S C1S C2S . . . . -6.7(4) ?
loop_
    _geom_hbond_atom_site_label_D
    _geom_hbond_atom_site_label_H
    _geom_hbond_atom_site_label_A
    _geom_hbond_site_symmetry_A
    _geom_hbond_distance_DH
    _geom_hbond_distance_HA
    _geom_hbond_distance_DA
    _geom_hbond_angle_DHA
    O16 H16 Cl1 1_455 0.86(4) 2.16(4) 3.015(2) 173(3)
    O26 H26 O1S . 0.87(4) 1.84(4) 2.704(3) 173(4)
_shelx_hkl_file
;
  -1   0   0  182.36    7.95
  -1   0   0  185.08    7.92
  -1   0   0  185.21    7.94
  -1   0   0  192.13    7.91
   1   0   0  185.23    7.95
   1   0   0  192.61    7.93
   1   0   0  196.16    7.96
  -2   0   0   19.13    1.39
  -2   0   0   26.65    1.62
  -2   0   0   25.08    1.53
  -2   0   0   26.68    1.44
   2   0   0   26.55    1.56
   2   0   0   25.54    1.57
   2   0   0   26.56    1.47
  -3   0   0   20.57    1.64
  -3   0   0   18.73    1.50
  -3   0   0   20.92    1.43
  -3   0   0   22.51    1.44
   3   0   0   19.66    1.56
   3   0   0   20.60    1.43
  -4   0   0   -0.76    0.44
  -4   0   0    1.03    0.69
  -4   0   0    0.48    0.49
  -4   0   0    0.96    0.64
   4   0   0    0.26    0.47
   4   0   0    0.14    0.63
  -5   0   0   54.58    3.36
  -5   0   0   61.50    3.33
  -5   0   0   50.15    3.37
  -5   0   0   49.83    3.12
   5   0   0   57.07    3.07
   5   0   0   61.52    3.48
   5   0   0   55.72    3.28
  -6   0   0   61.93    3.62
  -6   0   0   58.76    3.67
  -6   0   0   59.89    3.81
  -6   0   0   58.52    3.53
   6   0   0   55.30    3.27
   6   0   0   54.31    3.50
   6   0   0   55.26    3.66
  -7   0   0   50.65    3.68
  -7   0   0   48.85    3.41
  -7   0   0   44.18    3.23
   7   0   0   45.19    2.98
   7   0   0   53.98    3.50
  -8   0   0   15.16    2.38
  -8   0   0   26.67    2.95
  -8   0   0   22.06    2.58
   8   0   0   20.02    2.19
   8   0   0   19.91    2.60
  -9   0   0    1.77    1.19
  -9   0   0    0.72    1.49
  -9   0   0    3.16    1.41
   9   0   0    0.49    1.18
 -10   0   0    0.73    1.31
 -10   0   0   -1.38    1.13
  10   0   0    1.26    1.53
 -11   0   0    7.41    2.21
 -11   0   0    5.33    2.12
  11   0   0    7.19    2.05
  11  -1   0   21.74    3.35
 -11   1   0   22.57    3.34
 -11   1   0   19.26    3.27
  10  -1   0   40.09    4.22
 -10   1   0   39.68    4.18
 -10   1   0   49.15    4.18
   9  -1   0   26.61    3.22
  -9   1   0   32.72    3.54
  -9   1   0   25.95    3.66
  -9   1   0   25.07    3.06
   8  -1   0   13.82    1.86
   8  -1   0   13.84    2.20
  -8   1   0   13.92    2.30
  -8   1   0   12.19    2.06
  -8   1   0   15.85    2.21
   7  -1   0    0.74    0.73
   7  -1   0    0.29    0.76
  -7   1   0    0.77    0.84
  -7   1   0   -0.26    0.71
  -7   1   0    0.75    0.88
  -7   1   0   -0.16    0.65
   6  -1   0   19.43    1.73
   6  -1   0   18.81    2.09
  -6   1   0   22.69    2.44
  -6   1   0   20.99    2.16
  -6   1   0   19.65    2.06
  -6   1   0   19.59    2.33
   5  -1   0   59.51    3.47
   5  -1   0   64.09    3.38
   5  -1   0   65.29    3.60
  -5   1   0   62.47    3.46
  -5   1   0   59.44    3.51
  -5   1   0   56.27    3.62
  -5   1   0   62.63    3.64
   4  -1   0  122.36    5.88
   4  -1   0  119.71    5.81
   4  -1   0  122.49    5.73
  -4   1   0  119.90    5.76
  -4   1   0  129.78    5.88
  -4   1   0  120.42    5.88
  -4   1   0  123.00    5.96
   3  -1   0   82.43    4.01
   3  -1   0   85.41    3.98
   3  -1   0   81.62    4.06
  -3   1   0   81.93    4.07
  -3   1   0   81.45    3.96
  -3   1   0   84.68    4.15
  -3   1   0   85.98    4.04
   2  -1   0   20.35    1.29
   2  -1   0   22.04    1.38
   2  -1   0   21.27    1.37
   2  -1   0   20.88    1.28
  -2   1   0   21.36    1.44
  -2   1   0   20.41    1.34
  -2   1   0   21.98    1.29
  -2   1   0   20.07    1.29
   1  -1   0    1.67    0.41
   1  -1   0    0.71    0.31
   1  -1   0    1.34    0.42
  -1   1   0    1.37    0.39
  -1   1   0    0.54    0.31
  -1   1   0    1.27    0.40
  -1   1   0    0.68    0.31
   0  -1   0  153.78    6.68
   0  -1   0  165.50    6.71
   0  -1   0  156.31    6.67
  -1  -1   0   67.25    3.09
  -1  -1   0   72.08    3.14
  -1  -1   0   69.34    3.04
  -1  -1   0   70.71    3.07
  -1  -1   0   70.51    3.11
   1   1   0   66.67    3.09
   1   1   0   69.26    3.05
   1   1   0   69.48    3.09
  -2  -1   0  345.75   14.71
  -2  -1   0  352.01   14.68
  -2  -1   0  353.56   14.68
  -2  -1   0  338.32   14.74
   2   1   0  354.33   14.75
   2   1   0  348.70   14.69
   2   1   0  344.66   14.74
  -3  -1   0  118.54    5.50
  -3  -1   0  121.40    5.58
  -3  -1   0  119.85    5.50
  -3  -1   0  125.56    5.68
   3   1   0  119.08    5.63
   3   1   0  118.15    5.52
  -4  -1   0   58.75    3.22
  -4  -1   0   55.20    3.29
  -4  -1   0   55.65    3.11
  -4  -1   0   62.79    3.17
   4   1   0   55.57    3.27
   4   1   0   59.89    3.18
  -5  -1   0   13.34    1.77
  -5  -1   0    9.85    1.45
  -5  -1   0   12.98    1.50
  -5  -1   0   11.78    1.46
   5   1   0   12.24    1.51
   5   1   0   11.42    1.67
  -6  -1   0    2.37    1.08
  -6  -1   0    0.25    0.68
  -6  -1   0    2.06    0.86
   6   1   0    3.18    1.02
   6   1   0    2.20    1.12
  -7  -1   0   46.05    3.28
  -7  -1   0   45.99    3.23
  -7  -1   0   46.34    3.58
   7   1   0   41.22    2.84
   7   1   0   46.60    3.27
   7   1   0   45.65    2.97
   7   1   0   48.96    3.57
  -8  -1   0   54.52    3.79
  -8  -1   0   54.42    3.85
  -8  -1   0   55.81    4.19
   8   1   0   50.96    3.78
  -9  -1   0   40.34    3.60
  -9  -1   0   45.17    3.63
  -9  -1   0   42.89    3.93
   9   1   0   39.92    3.66
 -10  -1   0   30.85    3.61
 -10  -1   0   21.89    3.21
 -10  -1   0   18.52    3.05
 -10  -1   0   21.66    3.07
  10   1   0   23.82    3.34
 -11  -1   0    6.19    1.90
 -11  -1   0    7.52    2.02
  11   1   0    7.91    2.27
  11  -2   0   -0.42    1.85
 -11   2   0    0.73    1.61
 -11   2   0    0.18    1.37
  10  -2   0   17.77    2.65
 -10   2   0   22.72    3.31
 -10   2   0   19.33    2.77
   9  -2   0   17.45    2.44
  -9   2   0   13.18    2.62
  -9   2   0   15.95    2.52
  -9   2   0   11.68    2.13
   8  -2   0   32.98    2.69
   8  -2   0   33.01    3.01
  -8   2   0   35.37    3.07
  -8   2   0   35.48    2.96
  -8   2   0   32.89    3.72
  -8   2   0   36.96    3.27
   7  -2   0   50.26    3.26
   7  -2   0   49.23    3.42
  -7   2   0   50.32    3.41
  -7   2   0   47.66    3.45
  -7   2   0   49.31    3.61
  -7   2   0   50.41    3.69
   6  -2   0   21.34    1.92
   6  -2   0   22.88    2.31
  -6   2   0   22.88    2.58
  -6   2   0   24.48    2.67
  -6   2   0   20.57    2.23
  -6   2   0   24.06    2.47
   5  -2   0    0.93    0.98
   5  -2   0    1.47    0.70
   5  -2   0    1.18    0.67
  -5   2   0    0.57    0.68
  -5   2   0    1.12    0.79
  -5   2   0    0.58    0.69
  -5   2   0    0.59    0.71
   4  -2   0   35.05    2.24
   4  -2   0   37.86    2.29
  -4   2   0   36.23    2.43
  -4   2   0   38.17    2.33
  -4   2   0   36.07    2.38
  -4   2   0   38.27    2.28
   3  -2   0   43.22    2.34
   3  -2   0   42.10    2.39
  -3   2   0   40.87    2.31
  -3   2   0   42.80    2.37
  -3   2   0   44.57    2.48
  -3   2   0   42.61    2.40
   2  -2   0  371.47   15.69
   2  -2   0  367.81   15.81
  -2   2   0  365.15   15.70
  -2   2   0  366.53   15.73
  -2   2   0  370.05   15.70
  -2   2   0  382.23   15.70
  -2   2   0  383.99   15.84
   1  -2   0  323.53   14.08
   1  -2   0  337.10   14.21
   1  -2   0  333.91   13.99
   1  -2   0  356.36   14.02
  -1   2   0  334.97   14.01
  -1   2   0  339.11   14.01
  -1   2   0  325.91   14.05
   0  -2   0  256.16   11.10
   0  -2   0  270.98   11.14
   0  -2   0  261.92   11.08
   0   2   0  256.97   10.83
   0   2   0  266.48   10.84
  -1  -2   0   31.64    1.64
  -1  -2   0   28.67    1.51
  -1  -2   0   30.63    1.64
  -1  -2   0   31.28    1.72
   1   2   0   29.75    1.45
   1   2   0   28.79    1.55
  -2  -2   0    0.43    0.33
  -2  -2   0   -0.15    0.38
  -2  -2   0    0.41    0.37
  -2  -2   0    0.83    0.51
  -2  -2   0    0.38    0.40
   2   2   0    0.13    0.34
   2   2   0    0.31    0.47
   2   2   0   -0.39    0.45
  -3  -2   0   66.14    3.35
  -3  -2   0   75.48    3.47
  -3  -2   0   67.62    3.51
  -3  -2   0   68.95    3.53
   3   2   0   67.54    3.50
   3   2   0   67.82    3.54
   3   2   0   68.58    3.42
  -4  -2   0  102.90    5.08
  -4  -2   0   96.34    5.04
  -4  -2   0  104.77    4.95
  -4  -2   0   97.80    4.85
   4   2   0  102.60    5.08
   4   2   0   99.47    4.92
  -5  -2   0   29.60    2.19
  -5  -2   0   30.93    2.17
  -5  -2   0   32.43    2.47
   5   2   0   27.87    2.18
   5   2   0   35.47    2.54
  -6  -2   0   12.99    1.67
  -6  -2   0   14.45    1.73
  -6  -2   0   17.07    2.09
   6   2   0   12.02    1.66
   6   2   0   16.63    2.25
  -7  -2   0    3.62    1.04
  -7  -2   0    1.72    1.28
  -7  -2   0    3.08    1.10
   7   2   0    4.12    1.49
   7   2   0    4.45    1.26
  -8  -2   0    0.08    0.85
  -8  -2   0   -0.36    0.87
  -8  -2   0   -0.01    1.20
   8   2   0   -0.19    0.78
   8   2   0   -0.37    1.02
   8   2   0    0.06    1.46
  -9  -2   0   21.92    2.83
  -9  -2   0   19.01    2.80
  -9  -2   0   15.31    2.77
  -9  -2   0   16.45    2.48
   9   2   0   19.70    2.76
 -10  -2   0   17.85    2.94
 -10  -2   0   14.24    2.48
  10   2   0   23.41    3.20
 -11  -2   0   22.16    3.51
 -11  -2   0   23.99    3.39
  11   2   0   25.71    3.62
 -11   3   0   16.28    3.12
 -11   3   0   19.73    3.00
 -10   3   0    9.07    2.06
 -10   3   0   11.68    2.51
   9  -3   0    2.89    1.26
   9  -3   0    1.39    1.29
  -9   3   0    1.36    1.23
  -9   3   0    2.31    1.16
  -9   3   0    1.76    1.47
   8  -3   0    5.05    1.34
   8  -3   0    3.59    1.17
  -8   3   0    6.08    1.53
  -8   3   0    4.07    1.43
  -8   3   0    3.88    1.46
  -8   3   0    6.09    1.53
   7  -3   0   26.10    2.41
   7  -3   0   25.53    2.30
  -7   3   0   26.48    3.12
  -7   3   0   27.68    3.04
  -7   3   0   22.80    2.53
  -7   3   0   31.00    3.06
   6  -3   0   41.11    2.88
   6  -3   0   38.99    2.82
  -6   3   0   41.39    3.08
  -6   3   0   43.03    2.87
  -6   3   0   41.08    3.03
  -6   3   0   44.09    3.03
   5  -3   0   17.90    1.86
   5  -3   0   17.73    1.96
  -5   3   0   18.06    1.90
  -5   3   0   18.65    2.09
  -5   3   0   14.03    1.75
  -5   3   0   13.94    1.67
   4  -3   0   24.40    1.71
   4  -3   0   24.20    1.81
  -4   3   0   25.77    1.90
  -4   3   0   17.52    1.68
  -4   3   0   23.38    1.76
  -4   3   0   24.78    1.75
   3  -3   0    1.48    0.49
   3  -3   0    0.61    0.52
   3  -3   0    0.94    0.43
  -3   3   0    1.28    0.51
  -3   3   0    0.51    0.45
  -3   3   0    1.06    0.60
  -3   3   0    0.63    0.51
   2  -3   0   56.49    2.70
   2  -3   0   53.35    2.77
   2  -3   0   55.22    2.95
  -2   3   0   59.88    2.74
  -2   3   0   53.69    2.73
  -2   3   0   57.73    2.77
  -2   3   0   56.20    2.72
  -2   3   0   53.50    2.77
   1  -3   0   91.66    4.25
   1  -3   0   94.50    4.23
   1  -3   0   88.56    4.34
  -1   3   0   89.60    4.12
  -1   3   0   94.09    4.02
   0  -3   0  243.43   10.86
   0  -3   0  261.50   10.90
   0  -3   0  244.19   10.82
   0   3   0  252.42   10.49
   0   3   0  258.62   10.49
  -1  -3   0  210.64    9.87
  -1  -3   0  218.16    9.64
  -1  -3   0  227.83    9.70
   1   3   0  231.36    9.35
   1   3   0  222.46    9.39
  -2  -3   0  113.36    5.29
  -2  -3   0  116.06    5.05
  -2  -3   0  115.75    4.93
  -2  -3   0  112.26    5.23
   2   3   0  111.25    4.97
   2   3   0  112.05    5.07
   2   3   0  108.61    5.03
   2   3   0  103.44    4.98
  -3  -3   0   11.87    1.01
  -3  -3   0   14.87    1.32
  -3  -3   0   12.99    1.28
  -3  -3   0   14.31    1.25
  -3  -3   0   13.85    1.46
   3   3   0   11.23    1.07
   3   3   0   14.90    1.34
   3   3   0   11.16    1.24
  -4  -3   0    2.55    0.70
  -4  -3   0    1.63    0.78
  -4  -3   0    0.94    0.55
  -4  -3   0    1.38    0.68
   4   3   0    1.25    0.61
   4   3   0    0.69    0.76
  -5  -3   0    9.61    1.45
  -5  -3   0    8.47    1.33
  -5  -3   0   11.77    1.45
  -5  -3   0    8.50    1.40
   5   3   0   11.00    1.69
   5   3   0   10.77    1.41
  -6  -3   0   54.85    3.73
  -6  -3   0   59.63    3.49
  -6  -3   0   57.87    3.57
  -6  -3   0   57.53    3.72
   6   3   0   52.04    3.47
   6   3   0   60.51    3.94
  -7  -3   0   37.01    3.12
  -7  -3   0   35.51    3.18
  -7  -3   0   39.76    2.98
  -7  -3   0   37.03    2.85
   7   3   0   41.66    3.05
   7   3   0   39.84    3.38
  -8  -3   0   30.37    3.45
  -8  -3   0   28.63    3.29
  -8  -3   0   33.70    3.42
  -8  -3   0   28.23    3.40
   8   3   0   31.38    3.28
   8   3   0   36.70    3.59
   8   3   0   32.85    3.81
  -9  -3   0    4.85    1.71
  -9  -3   0    7.22    1.75
   9   3   0    6.34    1.83
 -10  -3   0    0.73    1.18
 -10  -3   0    0.30    1.38
  10   3   0    1.06    1.13
 -11  -3   0    2.87    1.70
 -11  -3   0    2.49    1.64
  11   3   0    2.22    1.25
 -10   4   0   16.89    2.66
 -10   4   0   16.88    2.82
   9  -4   0   29.49    3.26
  -9   4   0   24.57    3.04
  -9   4   0   25.67    3.40
  -9   4   0   27.31    3.43
  -9   4   0   30.78    3.75
   8  -4   0   31.14    3.19
   8  -4   0   28.04    2.41
  -8   4   0   24.41    2.91
  -8   4   0   38.57    4.09
  -8   4   0   29.99    3.47
  -8   4   0   31.57    3.20
   7  -4   0    0.54    0.71
   7  -4   0    2.15    1.18
   7  -4   0    3.96    1.15
  -7   4   0    4.16    1.28
  -7   4   0    1.46    0.89
  -7   4   0    1.55    1.10
  -7   4   0    3.24    1.18
   6  -4   0    8.69    1.52
   6  -4   0    8.60    1.62
   6  -4   0    8.77    1.25
  -6   4   0   10.67    1.60
  -6   4   0   10.38    1.62
  -6   4   0   11.59    1.91
  -6   4   0   13.70    2.03
   5  -4   0    1.35    0.63
   5  -4   0    2.96    1.05
   5  -4   0    1.45    0.67
  -5   4   0    1.59    0.76
  -5   4   0    1.23    0.81
  -5   4   0    1.24    0.76
  -5   4   0    0.45    0.75
   4  -4   0   88.62    4.36
   4  -4   0   91.37    4.70
   4  -4   0   85.92    4.37
  -4   4   0   85.68    4.46
  -4   4   0   91.15    4.53
  -4   4   0   86.74    4.41
  -4   4   0   80.38    4.41
   3  -4   0  122.98    5.79
   3  -4   0  122.86    6.14
   3  -4   0  125.42    5.89
  -3   4   0  129.15    5.89
  -3   4   0  125.61    5.90
  -3   4   0  127.88    5.88
  -3   4   0  132.04    5.90
  -3   4   0  127.39    5.87
   2  -4   0  126.12    5.92
   2  -4   0  127.53    5.49
   2  -4   0  124.15    5.70
  -2   4   0  121.12    5.53
  -2   4   0  122.83    5.52
  -2   4   0  120.33    5.61
   1  -4   0    4.74    0.74
   1  -4   0    3.99    0.80
   1  -4   0    4.38    0.75
  -1   4   0    3.60    0.60
  -1   4   0    5.09    0.54
   0  -4   0    0.09    0.39
   0  -4   0    0.27    0.43
   0  -4   0    0.37    0.50
   0   4   0   -0.05    0.27
   0   4   0    0.12    0.26
  -1  -4   0   56.51    3.03
  -1  -4   0   49.11    3.16
  -1  -4   0   57.66    3.03
   1   4   0   57.82    2.59
   1   4   0   61.71    2.65
  -2  -4   0   83.06    4.23
  -2  -4   0   84.80    4.39
  -2  -4   0   86.56    3.89
   2   4   0   87.52    3.95
   2   4   0   84.59    3.84
   2   4   0   76.45    3.89
  -3  -4   0   54.37    3.12
  -3  -4   0   50.90    3.00
  -3  -4   0   51.94    2.60
  -3  -4   0   53.76    2.80
   3   4   0   52.60    2.85
   3   4   0   50.57    2.71
   3   4   0   47.67    2.75
   3   4   0   49.91    2.85
  -4  -4   0   50.51    2.97
  -4  -4   0   57.24    3.29
  -4  -4   0   48.41    2.75
  -4  -4   0   50.15    2.99
   4   4   0   52.54    3.14
   4   4   0   48.86    2.86
  -5  -4   0   17.40    1.86
  -5  -4   0   14.39    1.89
  -5  -4   0   13.38    1.71
  -5  -4   0   15.66    1.45
   5   4   0   17.53    1.84
   5   4   0   16.31    2.06
  -6  -4   0    7.63    1.45
  -6  -4   0    8.56    1.57
  -6  -4   0    6.32    1.39
   6   4   0    7.91    1.42
   6   4   0    7.40    1.68
  -7  -4   0   12.56    1.93
  -7  -4   0   12.44    2.06
   7   4   0   17.40    2.27
   7   4   0   15.32    2.36
  -8  -4   0   20.20    2.62
  -8  -4   0   13.88    2.27
   8   4   0   19.96    3.00
   8   4   0   17.58    2.47
   8   4   0   16.52    2.57
  -9  -4   0   29.44    3.73
  -9  -4   0   37.71    3.82
   9   4   0   36.01    3.77
   9   4   0   37.87    5.31
   9   4   0   38.28    3.85
 -10  -4   0   23.17    3.22
 -10  -4   0   22.74    3.55
  10   4   0   22.94    3.16
 -10   5   0    0.31    1.31
 -10   5   0    0.18    1.02
   9  -5   0   10.61    2.13
  -9   5   0   10.19    2.32
  -9   5   0   10.57    2.17
  -9   5   0   12.54    2.38
   8  -5   0   31.92    3.34
  -8   5   0   26.88    3.44
  -8   5   0   23.78    2.92
  -8   5   0   23.87    2.91
  -8   5   0   26.30    3.18
   7  -5   0   33.39    3.03
   7  -5   0   33.97    2.55
  -7   5   0   35.26    2.83
  -7   5   0   37.41    3.02
  -7   5   0   34.97    3.10
  -7   5   0   36.38    3.23
   6  -5   0   25.11    2.72
   6  -5   0   19.00    2.03
  -6   5   0   28.03    2.90
  -6   5   0   20.93    2.33
  -6   5   0   21.06    2.29
  -6   5   0   22.84    2.54
   5  -5   0    6.16    1.36
   5  -5   0    4.63    0.97
  -5   5   0    5.12    1.13
  -5   5   0    3.04    0.98
  -5   5   0    2.76    1.02
  -5   5   0    3.50    1.06
   4  -5   0   33.32    2.27
   4  -5   0   38.75    2.74
   4  -5   0   34.99    2.32
  -4   5   0   36.05    2.38
  -4   5   0   37.54    2.44
  -4   5   0   38.87    2.47
  -4   5   0   38.62    2.45
   3  -5   0   19.86    1.57
   3  -5   0   23.61    1.48
   3  -5   0   18.69    1.76
  -3   5   0   22.58    1.61
  -3   5   0   21.89    1.58
  -3   5   0   22.51    1.58
  -3   5   0   22.67    1.62
  -3   5   0   21.23    1.55
   2  -5   0  102.37    5.18
   2  -5   0   99.47    4.94
  -2   5   0  102.29    4.66
  -2   5   0   98.16    4.79
  -2   5   0  104.71    4.72
   1  -5   0  143.56    6.82
   1  -5   0  151.97    7.03
   1  -5   0  141.00    6.81
  -1   5   0  161.55    6.54
  -1   5   0  141.71    6.60
  -1   5   0  144.47    6.36
   0  -5   0  212.13    9.68
   0  -5   0  218.81    9.77
   0  -5   0  219.69    9.70
   0   5   0  216.43    9.05
   0   5   0  212.19    9.05
  -1  -5   0   72.28    3.75
  -1  -5   0   69.82    3.73
  -1  -5   0   65.49    3.81
   1   5   0   70.50    3.12
   1   5   0   70.65    3.11
  -2  -5   0    6.79    1.08
  -2  -5   0    2.95    1.07
   2   5   0    4.90    0.72
   2   5   0    4.91    0.65
  -3  -5   0    2.37    0.80
  -3  -5   0    3.44    0.71
  -3  -5   0    2.77    1.00
   3   5   0    4.20    0.75
   3   5   0    3.49    0.88
   3   5   0    3.40    0.77
   3   5   0    2.93    0.74
  -4  -5   0   23.37    2.44
  -4  -5   0   22.07    2.26
  -4  -5   0   23.63    1.84
   4   5   0   21.13    1.67
   4   5   0   21.19    2.03
  -5  -5   0   42.52    3.63
  -5  -5   0   45.12    3.26
   5   5   0   46.52    2.88
   5   5   0   44.75    3.19
  -6  -5   0   27.88    2.96
  -6  -5   0   28.19    2.73
   6   5   0   24.22    2.22
   6   5   0   28.59    2.97
  -7  -5   0   11.14    2.05
  -7  -5   0   11.63    1.91
   7   5   0   12.70    1.91
   7   5   0    9.84    2.14
  -8  -5   0    1.51    1.16
  -8  -5   0    2.99    1.51
   8   5   0    3.78    1.71
   8   5   0    3.43    1.35
   8   5   0    5.97    2.05
  -9  -5   0    2.26    1.44
  -9  -5   0    1.85    1.25
   9   5   0    5.06    1.76
   9   5   0    2.87    1.80
   9   5   0    5.21    1.72
 -10  -5   0    5.96    2.01
 -10  -5   0    7.64    2.32
  10   5   0    6.63    2.02
 -10   6   0   16.35    2.69
 -10   6   0   17.36    2.87
   9  -6   0    7.15    2.01
  -9   6   0    6.75    1.80
  -9   6   0    4.98    1.54
  -9   6   0    3.77    2.06
   8  -6   0   -0.01    0.99
  -8   6   0   -0.49    1.17
  -8   6   0    0.54    1.02
  -8   6   0    1.52    1.26
  -8   6   0    1.20    1.09
   7  -6   0    1.64    1.08
   7  -6   0    2.65    0.95
  -7   6   0    1.12    1.08
  -7   6   0    2.54    1.34
  -7   6   0    1.16    1.04
  -7   6   0    0.71    0.91
   6  -6   0   25.70    2.11
   6  -6   0   27.48    2.97
  -6   6   0   27.81    2.76
  -6   6   0   24.63    2.69
  -6   6   0   21.63    2.50
  -6   6   0   32.77    3.32
   5  -6   0   56.26    3.82
   5  -6   0   60.77    3.45
  -5   6   0   57.51    3.53
  -5   6   0   54.26    3.49
  -5   6   0   55.10    3.52
  -5   6   0   61.60    3.61
   4  -6   0   32.64    2.27
   4  -6   0   29.55    2.59
  -4   6   0   33.10    2.26
  -4   6   0   34.33    2.33
  -4   6   0   31.74    2.31
  -4   6   0   35.17    2.32
   3  -6   0   15.33    1.90
   3  -6   0   18.32    1.61
  -3   6   0   17.45    1.41
  -3   6   0   18.62    1.53
  -3   6   0   17.62    1.43
  -3   6   0   18.19    1.44
   2  -6   0    0.95    0.55
   2  -6   0    0.48    0.78
  -2   6   0    1.31    0.61
  -2   6   0    0.99    0.43
  -2   6   0    1.13    0.56
   1  -6   0   14.78    1.77
   1  -6   0   15.84    1.68
   1  -6   0   13.05    1.50
  -1   6   0   14.20    0.98
  -1   6   0   13.97    1.39
   0  -6   0  103.53    5.17
   0  -6   0  101.80    5.28
   0  -6   0  104.64    5.18
   0   6   0   99.22    4.33
   0   6   0   99.71    4.33
  -1  -6   0  170.00    8.07
  -1  -6   0  167.69    8.12
  -1  -6   0  173.97    8.10
   1   6   0  174.58    7.23
   1   6   0  163.68    7.42
  -2  -6   0   83.51    4.53
  -2  -6   0   80.30    4.74
   2   6   0   82.86    3.80
  -3  -6   0   28.11    2.25
  -3  -6   0   26.44    2.90
   3   6   0   25.17    2.00
   3   6   0   29.56    1.77
  -4  -6   0    4.33    1.42
  -4  -6   0    3.35    1.01
   4   6   0    2.77    0.77
   4   6   0    3.58    1.17
  -5  -6   0    3.13    1.18
   5   6   0    3.79    1.31
   5   6   0    2.51    0.83
  -6  -6   0   11.92    2.08
   6   6   0   11.35    2.08
   6   6   0   14.44    1.87
  -7  -6   0   26.65    3.14
   7   6   0   28.19    2.58
   7   6   0   30.08    3.48
  -8  -6   0   47.92    4.12
   8   6   0   43.21    4.63
   8   6   0   48.15    4.17
   8   6   0   44.62    3.59
  -9  -6   0   14.98    2.78
   9   6   0   11.69    2.62
   9   6   0   14.40    2.56
   9   6   0   22.76    3.47
 -10  -6   0    6.78    2.14
  10   6   0    0.89    2.61
  10   6   0    4.53    1.95
   9  -7   0   32.19    3.86
  -9   7   0   35.59    4.55
  -9   7   0   36.27    3.83
  -9   7   0   25.10    3.37
   8  -7   0   19.89    2.94
  -8   7   0   15.07    2.40
  -8   7   0   14.91    2.37
  -8   7   0   23.03    3.43
   7  -7   0   12.67    2.30
  -7   7   0   12.13    1.99
  -7   7   0   11.72    2.27
  -7   7   0    8.73    1.86
  -7   7   0   13.34    2.12
   6  -7   0   -0.04    0.66
   6  -7   0    0.91    1.14
  -6   7   0    0.70    1.01
  -6   7   0    1.26    0.97
  -6   7   0    0.57    0.74
  -6   7   0    0.90    0.94
   5  -7   0    8.99    1.86
   5  -7   0   10.94    1.59
  -5   7   0   10.93    1.66
  -5   7   0   11.47    1.76
  -5   7   0    9.97    1.57
  -5   7   0    9.41    1.56
   4  -7   0   48.98    3.60
   4  -7   0   48.58    3.17
  -4   7   0   53.64    3.15
  -4   7   0   48.86    3.07
  -4   7   0   49.34    3.02
  -4   7   0   51.27    2.97
   3  -7   0   81.48    4.86
   3  -7   0   84.33    4.53
  -3   7   0   80.40    4.13
  -3   7   0   83.01    4.32
   2  -7   0   94.69    5.40
   2  -7   0  101.21    5.17
  -2   7   0   92.98    4.81
  -2   7   0   98.42    4.87
  -2   7   0   98.67    4.58
   1  -7   0   38.66    2.65
   1  -7   0   46.80    3.06
   1  -7   0   40.74    2.73
  -1   7   0   38.37    2.15
  -1   7   0   39.30    2.41
   0  -7   0   18.77    2.19
   0  -7   0   20.92    2.13
   0  -7   0   15.82    1.89
  -1  -7   0    4.36    1.17
  -1  -7   0    2.20    0.86
  -1  -7   0    3.65    1.05
   1   7   0    2.90    0.39
  -2  -7   0   15.27    1.95
  -2  -7   0   14.91    2.02
   2   7   0   13.57    0.98
  -3  -7   0   56.81    3.72
  -3  -7   0   56.99    4.00
   3   7   0   55.42    2.91
   3   7   0   56.13    3.24
  -4  -7   0   38.01    3.49
  -4  -7   0   37.01    3.01
   4   7   0   45.11    2.97
   4   7   0   38.73    2.44
  -5  -7   0   12.86    2.35
   5   7   0   17.71    1.88
   5   7   0   14.10    2.01
  -6  -7   0    6.24    1.89
   6   7   0    7.18    1.90
   6   7   0    5.61    1.25
  -7  -7   0   -0.75    1.28
   7   7   0    0.26    1.37
   7   7   0   -0.29    1.49
   7   7   0   -0.15    0.84
  -8  -7   0   10.21    2.51
   8   7   0   10.72    2.71
   8   7   0   11.65    2.13
   8   7   0    4.57    2.12
  -9  -7   0   10.92    2.81
   9   7   0   10.34    2.84
   9   7   0   16.06    2.54
   9   7   0   16.84    3.20
   9  -8   0    1.53    1.54
  -9   8   0    1.08    1.09
  -9   8   0    2.47    1.36
  -8   8   0    6.78    1.68
  -8   8   0    5.98    1.74
  -8   8   0   10.49    2.53
   7  -8   0   19.65    3.00
  -7   8   0   16.24    2.41
  -7   8   0   20.98    3.08
  -7   8   0   19.20    2.53
  -7   8   0   19.34    2.54
   6  -8   0   28.87    3.58
   6  -8   0   30.90    2.96
  -6   8   0   29.92    2.76
  -6   8   0   29.56    2.97
  -6   8   0   30.55    2.64
  -6   8   0   28.39    2.53
   5  -8   0    7.95    1.49
   5  -8   0    9.26    2.00
  -5   8   0    9.70    1.56
  -5   8   0   13.58    1.82
  -5   8   0   10.44    1.85
  -5   8   0    9.89    1.50
   4  -8   0    0.67    0.72
   4  -8   0    1.29    1.18
  -4   8   0    1.89    0.78
  -4   8   0    2.05    0.87
  -4   8   0    1.81    0.86
   3  -8   0    3.73    1.01
   3  -8   0    6.86    1.65
  -3   8   0    4.51    0.88
  -3   8   0    5.55    1.09
   2  -8   0   62.76    4.18
   2  -8   0   61.75    3.84
  -2   8   0   68.74    3.55
  -2   8   0   60.20    3.20
  -2   8   0   61.09    3.61
   1  -8   0   87.98    4.73
   1  -8   0   77.24    4.82
   1  -8   0   76.18    4.52
  -1   8   0   83.36    4.59
  -1   8   0   79.94    4.19
   0  -8   0   71.33    4.53
   0  -8   0   79.65    4.46
   0  -8   0   77.22    4.48
  -1  -8   0  114.61    6.03
  -1  -8   0  105.41    5.80
  -1  -8   0  101.34    5.78
  -2  -8   0   13.29    1.97
  -2  -8   0   16.16    2.14
   2   8   0   18.17    1.13
  -3  -8   0    0.41    0.92
  -3  -8   0    1.85    1.09
   3   8   0    0.64    0.50
  -4  -8   0    7.31    1.90
  -4  -8   0    7.43    1.62
   4   8   0    7.21    1.51
   4   8   0    8.82    1.19
  -5  -8   0   16.10    2.81
   5   8   0   11.73    2.08
   5   8   0   14.74    1.73
  -6  -8   0   18.48    3.13
   6   8   0   26.67    3.03
   6   8   0   25.97    2.60
  -7  -8   0   17.26    3.31
   7   8   0   22.35    2.60
   7   8   0   14.59    3.04
   7   8   0   14.38    2.71
  -8  -8   0    6.11    2.31
   8   8   0    3.59    1.80
   8   8   0    6.54    2.38
   8   8   0    6.64    1.68
   8  -9   0    0.61    1.47
  -8   9   0    0.43    1.05
  -8   9   0    0.49    1.51
   7  -9   0    0.18    1.28
  -7   9   0    0.89    1.37
  -7   9   0    1.86    1.13
   6  -9   0   11.99    2.51
  -6   9   0   12.09    2.36
  -6   9   0    8.60    1.68
   5  -9   0   17.11    2.86
   5  -9   0   17.04    2.28
  -5   9   0   23.96    2.70
  -5   9   0   17.47    2.09
   4  -9   0   29.61    2.63
   4  -9   0   37.41    3.94
  -4   9   0   30.66    2.32
  -4   9   0   36.32    3.67
   3  -9   0   17.18    2.56
   3  -9   0   23.44    2.59
  -3   9   0   25.94    2.48
  -3   9   0   26.13    1.85
   2  -9   0    8.45    1.63
   2  -9   0    6.55    1.83
  -2   9   0   10.17    1.43
   1  -9   0    0.98    0.93
   1  -9   0    0.34    0.86
  -1   9   0    0.15    0.84
  -1   9   0    1.10    0.70
   0  -9   0   15.96    2.16
   0  -9   0   13.26    1.90
   0  -9   0   11.79    2.07
   0   9   0   16.02    2.39
   0   9   0   15.67    1.73
  -1  -9   0   42.42    3.26
  -1  -9   0   42.58    3.45
  -1  -9   0   45.42    3.33
  -2  -9   0   30.84    2.68
  -2  -9   0   30.44    3.14
  -3  -9   0   21.45    2.82
  -3  -9   0   18.80    2.53
  -4  -9   0    2.99    1.56
  -4  -9   0    7.10    1.75
   4   9   0    7.95    1.70
  -5  -9   0   -0.32    1.00
   5   9   0   -0.91    0.53
   5   9   0    1.49    1.26
  -6  -9   0    2.96    1.64
   6   9   0    2.96    1.53
   6   9   0    3.11    1.08
   6   9   0    3.05    2.00
  -7  -9   0   17.69    3.45
   7   9   0   16.92    2.94
   7   9   0   24.25    2.66
   7   9   0   23.19    3.46
  -8  -9   0   17.25    3.66
   8   9   0   26.03    2.90
   8   9   0   13.35    2.77
   8   9   0   20.62    3.68
   7 -10   0    6.23    2.28
  -7  10   0   12.13    2.20
  -7  10   0   10.01    2.02
   6 -10   0    2.24    1.72
  -6  10   0    1.23    1.24
  -6  10   0    0.91    0.98
   5 -10   0    1.50    1.38
   5 -10   0    0.94    1.15
  -5  10   0    1.04    1.12
   4 -10   0   16.72    2.26
   4 -10   0   20.18    2.98
   3 -10   0   39.16    3.67
   3 -10   0   40.05    3.20
   2 -10   0   38.92    3.50
   2 -10   0   39.92    3.18
   1 -10   0   49.49    3.85
   1 -10   0   49.18    3.60
  -1  10   0   46.70    4.08
   0 -10   0   25.31    2.95
   0 -10   0   24.53    2.69
   0 -10   0   22.13    2.92
   0  10   0   24.29    3.05
  -1 -10   0    0.47    1.06
  -1 -10   0    1.07    1.07
  -1 -10   0    0.80    1.05
   1  10   0    0.88    1.39
  -2 -10   0    4.29    1.48
  -2 -10   0    5.04    1.42
   2  10   0    6.22    2.06
  -3 -10   0    6.98    1.71
  -3 -10   0    5.12    1.60
   3  10   0    8.88    2.45
  -4 -10   0   16.94    2.77
  -4 -10   0   18.66    2.85
   4  10   0   21.92    3.61
   4  10   0   13.58    2.04
  -5 -10   0    9.89    2.27
   5  10   0    8.92    2.09
   5  10   0   12.63    3.07
  -6 -10   0    9.01    2.30
   6  10   0    4.87    1.80
   6  10   0    8.14    2.67
  -7 -10   0   -1.18    1.50
   7  10   0    1.04    1.19
   7  10   0   -0.01    1.39
   6 -11   0   13.43    2.91
  -6  11   0   18.16    2.79
   5 -11   0    8.29    2.63
  -5  11   0   13.06    2.22
   4 -11   0    1.38    1.57
   4 -11   0    0.69    1.02
   3 -11   0    2.05    1.22
   3 -11   0    0.12    1.16
   2 -11   0    1.99    1.58
   2 -11   0    3.06    1.20
   1 -11   0   19.20    3.00
   1 -11   0   18.43    2.63
   0 -11   0   36.11    3.22
   0 -11   0   41.02    3.67
   0 -11   0   38.70    3.33
   0  11   0   38.32    4.04
  -1 -11   0   33.72    3.54
  -1 -11   0   37.18    3.82
   1  11   0   33.78    3.97
  -2 -11   0   15.28    2.58
  -2 -11   0   16.74    2.54
   2  11   0   16.45    3.04
  -3 -11   0    0.05    1.28
  -3 -11   0    0.26    1.00
   3  11   0    1.52    1.90
  -4 -11   0    4.05    2.11
  -4 -11   0    2.48    1.60
   4  11   0    1.85    1.87
   5  11   0   -0.08    1.86
   5  11   0    2.05    1.57
   6  11   0    7.99    2.88
   6  11   0    8.20    2.22
   4 -12   0   17.92    3.11
   3 -12   0   14.02    2.32
   3 -12   0   16.48    2.91
   2 -12   0   17.62    2.62
   2 -12   0   13.36    2.54
   1 -12   0    3.30    1.89
   1 -12   0    3.61    1.44
   0 -12   0    0.92    1.23
   0 -12   0    4.29    1.85
  -1 -12   0    5.41    1.80
   1  12   0    7.90    2.37
  -2 -12   0   14.69    2.71
   2  12   0   15.23    3.10
  -3 -12   0   11.39    2.42
   3  12   0   13.50    3.22
   4  12   0    6.12    2.86
   1 -13   0   24.71    3.87
   1 -13   0   26.22    3.58
   0 -13   0    8.21    2.08
  -1 -13   0    5.49    1.83
   4  12  -1    3.96    2.61
   3  12  -1   -2.39    1.88
  -3 -12   1   -1.32    1.30
   2  12  -1    1.41    2.09
  -2 -12   1    1.89    1.32
   1  12  -1   12.25    2.75
  -1 -12   1   11.48    2.18
   0 -12   1   17.05    2.65
   0 -12   1   20.98    3.24
   1 -12   1   21.52    2.97
   1 -12   1   19.96    3.16
   2 -12   1   22.65    3.50
   2 -12   1   17.39    2.58
   3 -12   1    5.54    1.91
   3 -12   1    4.03    1.71
   4 -12   1    2.23    1.27
   5  11  -1    3.86    1.82
   5  11  -1    3.91    2.34
  -5 -11   1    2.73    1.82
   4  11  -1   15.44    3.37
  -4 -11   1   10.30    2.39
   3  11  -1   23.66    3.77
  -3 -11   1   27.92    3.34
  -3 -11   1   19.35    2.94
   2  11  -1   19.59    3.43
  -2 -11   1    9.65    2.23
  -2 -11   1   15.47    2.57
   1  11  -1    2.16    1.63
  -1 -11   1    4.40    1.65
  -1 -11   1    3.42    1.50
   0  11  -1    0.19    1.33
   0 -11   1    0.54    1.19
   0 -11   1    0.57    0.95
   0 -11   1   -0.21    1.06
   1 -11   1    8.76    2.23
   1 -11   1    9.13    1.89
   2 -11   1   20.73    2.70
   2 -11   1   19.73    3.15
   3 -11   1   14.69    2.28
   3 -11   1   14.10    2.60
   4 -11   1   14.71    2.75
  -5  11  -1    3.69    1.48
   5 -11   1    3.33    1.80
  -6  11  -1   -0.50    1.48
   6 -11   1   -0.04    1.80
   7  10  -1    3.28    1.71
   7  10  -1    6.62    2.23
  -7 -10   1    4.17    1.88
   6  10  -1   11.55    3.10
   6  10  -1    9.14    2.22
  -6 -10   1    8.97    2.51
   5  10  -1    0.65    1.52
   5  10  -1    1.51    1.88
  -5 -10   1    1.96    1.69
   4  10  -1   -0.37    1.57
   4  10  -1    0.30    1.19
  -4 -10   1    1.13    1.46
   3  10  -1   17.54    3.04
  -3 -10   1    9.86    2.04
  -3 -10   1   16.53    2.56
   2  10  -1   36.63    4.18
  -2 -10   1   37.97    3.34
  -2 -10   1   37.47    3.35
   1  10  -1   56.66    4.33
  -1 -10   1   50.62    3.89
  -1 -10   1   57.05    4.10
  -1 -10   1   56.29    4.23
   0  10  -1   28.91    3.31
   0 -10   1   27.88    3.00
   0 -10   1   18.71    2.72
   0 -10   1   31.57    3.28
  -1  10  -1    8.86    1.89
   1 -10   1    6.56    1.54
   1 -10   1    9.00    2.06
   2 -10   1    5.83    1.49
   2 -10   1    8.99    2.02
   3 -10   1    4.85    1.34
   3 -10   1    4.78    1.74
   4 -10   1   22.28    3.27
   4 -10   1   22.11    2.64
  -5  10  -1   16.23    2.32
   5 -10   1    9.67    2.43
  -6  10  -1   14.58    2.66
  -6  10  -1   14.39    2.44
   6 -10   1   13.85    2.86
  -7  10  -1   11.74    2.08
  -7  10  -1   13.41    2.38
   7 -10   1   12.78    2.89
   7   9  -1   -0.75    1.50
   7   9  -1    1.06    1.03
   7   9  -1    2.03    1.45
  -7  -9   1    1.16    1.61
   6   9  -1   13.80    2.39
   6   9  -1   17.86    2.12
   6   9  -1   18.88    3.36
  -6  -9   1   20.53    3.35
   5   9  -1   19.18    3.31
   5   9  -1   16.41    2.38
  -5  -9   1   17.33    3.03
   4   9  -1   20.15    2.39
   4   9  -1   17.32    3.05
  -4  -9   1   17.46    2.80
  -4  -9   1   18.86    2.68
   3   9  -1    6.63    2.00
  -3  -9   1    3.78    1.41
  -3  -9   1    3.57    1.30
   2   9  -1    1.85    1.44
  -2  -9   1    0.31    0.87
  -2  -9   1    0.89    1.09
   1   9  -1    4.52    1.71
  -1  -9   1    3.70    1.21
  -1  -9   1    8.29    1.73
  -1  -9   1    7.72    1.58
   0   9  -1   36.06    3.03
   0   9  -1   35.90    2.56
   0  -9   1   36.37    2.95
   0  -9   1   38.64    2.98
   0  -9   1   36.49    3.10
  -1   9  -1   61.57    3.68
  -1   9  -1   65.19    4.08
   1  -9   1   68.57    4.15
   1  -9   1   68.49    4.46
   1  -9   1   58.79    4.03
  -2   9  -1   47.26    3.08
   2  -9   1   51.33    3.50
   2  -9   1   52.91    3.89
  -3   9  -1   17.30    1.97
   3  -9   1   14.31    2.46
   3  -9   1   20.40    2.32
  -4   9  -1    2.27    0.98
  -4   9  -1    4.52    0.99
  -4   9  -1    5.23    1.29
   4  -9   1    4.78    1.65
   4  -9   1    4.58    1.25
  -5   9  -1    1.62    0.84
  -5   9  -1    2.24    1.13
  -5   9  -1    0.95    0.98
   5  -9   1    2.32    1.46
   5  -9   1    2.75    1.14
  -6   9  -1    8.69    1.66
  -6   9  -1    8.52    2.10
  -6   9  -1    5.34    1.51
   6  -9   1    5.16    1.88
  -7   9  -1   24.77    3.37
  -7   9  -1   19.26    2.68
   7  -9   1   23.67    3.39
  -8   9  -1   31.95    4.07
  -8   9  -1   21.35    2.92
   8  -9   1   22.08    3.42
   8   8  -1   17.80    3.20
   8   8  -1   18.28    2.52
   8   8  -1   12.56    2.90
  -8  -8   1   21.11    3.75
   7   8  -1    5.91    1.93
   7   8  -1    8.47    1.66
   7   8  -1    7.58    2.33
  -7  -8   1    6.49    2.27
   6   8  -1    0.12    0.79
   6   8  -1    1.38    1.34
   6   8  -1    0.66    1.34
  -6  -8   1   -1.75    1.32
   5   8  -1    2.45    0.87
   5   8  -1    3.06    1.47
   5   8  -1    2.03    1.72
  -5  -8   1    0.32    1.49
   4   8  -1   20.87    2.41
   4   8  -1   23.16    1.73
  -4  -8   1   24.02    3.27
  -4  -8   1   20.99    2.69
   3   8  -1   67.53    3.20
  -3  -8   1   57.47    4.09
  -3  -8   1   56.80    4.33
  -2  -8   1   58.76    4.15
  -2  -8   1   67.44    4.18
  -1  -8   1   27.56    2.47
  -1  -8   1   26.05    2.32
  -1  -8   1   26.40    2.76
   0   8  -1   14.40    2.15
   0  -8   1   10.40    1.67
   0  -8   1   15.77    2.08
   0  -8   1   14.99    2.13
  -1   8  -1    1.88    0.90
  -1   8  -1    2.04    0.74
   1  -8   1    1.26    0.97
   1  -8   1    2.61    1.14
   1  -8   1    2.02    0.93
  -2   8  -1   10.46    1.42
  -2   8  -1   11.19    1.00
  -2   8  -1   10.12    1.54
   2  -8   1   11.15    2.03
   2  -8   1   12.27    1.76
  -3   8  -1   30.28    2.30
  -3   8  -1   31.21    2.02
   3  -8   1   28.85    2.40
   3  -8   1   34.92    2.95
  -4   8  -1   30.89    2.23
  -4   8  -1   35.38    2.54
  -4   8  -1   32.16    2.42
   4  -8   1   32.60    3.50
   4  -8   1   29.94    2.46
  -5   8  -1   17.56    1.94
  -5   8  -1   16.60    2.14
  -5   8  -1   18.83    2.10
  -5   8  -1   22.90    2.56
   5  -8   1   15.35    2.57
   5  -8   1   20.23    2.16
  -6   8  -1    8.72    1.70
  -6   8  -1   12.13    1.86
  -6   8  -1   10.82    1.98
  -6   8  -1    9.12    1.71
   6  -8   1   10.21    2.28
  -7   8  -1    0.28    1.05
  -7   8  -1    1.36    1.46
  -7   8  -1   -0.70    0.80
  -7   8  -1    0.12    0.93
   7  -8   1    0.94    1.27
  -8   8  -1   12.06    2.60
  -8   8  -1    6.22    1.81
  -8   8  -1    8.11    1.91
   8  -8   1    7.54    2.16
  -9   8  -1   18.64    3.41
  -9   8  -1   13.35    2.39
  -9   8  -1    8.12    1.96
   9  -8   1    5.93    2.27
   9   7  -1   -0.65    2.03
   9   7  -1    1.21    2.26
   9   7  -1    0.80    1.22
  -9  -7   1    1.67    1.67
   8   7  -1    3.68    1.46
   8   7  -1    4.14    2.02
   8   7  -1    6.04    2.21
  -8  -7   1    4.89    1.92
   7   7  -1   21.62    2.91
   7   7  -1   20.77    2.51
   7   7  -1   15.04    2.96
  -7  -7   1   19.48    3.14
   6   7  -1   24.07    2.96
   6   7  -1   25.76    2.31
   6   7  -1   33.54    3.89
  -6  -7   1   25.29    3.37
   5   7  -1   13.12    2.07
   5   7  -1   12.25    1.56
  -5  -7   1    9.88    2.19
   4   7  -1    7.87    1.09
   4   7  -1    5.51    1.35
  -4  -7   1    6.11    1.44
  -4  -7   1    5.70    1.58
   3   7  -1    7.30    1.29
   3   7  -1    6.34    0.90
  -3  -7   1    6.90    1.72
  -3  -7   1    5.70    1.35
   2   7  -1   43.19    2.09
  -2  -7   1   39.96    2.90
  -2  -7   1   35.93    2.98
  -1  -7   1   68.78    4.00
  -1  -7   1   61.95    3.96
  -1  -7   1   67.63    3.96
   0  -7   1  129.06    6.80
   0  -7   1  135.11    6.78
   0  -7   1  136.19    6.71
  -1   7  -1   53.37    2.96
  -1   7  -1   55.97    3.23
  -1   7  -1   47.56    2.43
   1  -7   1   50.03    3.16
   1  -7   1   53.18    3.43
   1  -7   1   48.41    3.19
  -2   7  -1   48.31    2.79
  -2   7  -1   47.37    2.42
  -2   7  -1   45.44    2.82
   2  -7   1   46.80    2.96
   2  -7   1   41.50    3.17
  -3   7  -1    3.04    0.89
  -3   7  -1    1.38    0.61
   3  -7   1    2.63    0.82
   3  -7   1    1.11    0.87
  -4   7  -1    7.72    1.22
  -4   7  -1    8.16    1.25
  -4   7  -1    5.81    1.16
  -4   7  -1    7.47    1.31
   4  -7   1    9.27    1.37
   4  -7   1    5.73    1.48
  -5   7  -1   27.33    2.29
  -5   7  -1   29.18    2.33
  -5   7  -1   33.46    2.57
  -5   7  -1   32.97    2.50
   5  -7   1   32.15    2.89
   5  -7   1   30.05    2.31
  -6   7  -1   27.28    2.44
  -6   7  -1   30.42    2.58
  -6   7  -1   28.37    2.70
  -6   7  -1   30.23    2.93
   6  -7   1   27.46    3.17
   6  -7   1   26.97    2.28
  -7   7  -1   28.25    3.12
  -7   7  -1   19.95    2.56
  -7   7  -1   31.42    3.53
  -7   7  -1   26.33    2.92
   7  -7   1   29.23    3.57
  -8   7  -1    5.95    1.65
  -8   7  -1    3.48    1.42
  -8   7  -1   10.05    2.52
   8  -7   1    3.01    1.75
  -9   7  -1    0.37    1.34
  -9   7  -1    0.87    1.71
  -9   7  -1    0.85    1.25
   9  -7   1    3.06    1.68
   9   6  -1   14.14    2.91
   9   6  -1   11.11    2.90
   9   6  -1   14.40    2.46
  -9  -6   1   13.64    2.85
   8   6  -1    4.83    1.55
   8   6  -1    8.21    2.01
   8   6  -1    8.31    2.39
  -8  -6   1    3.08    1.66
   7   6  -1   -0.05    1.28
   7   6  -1    2.07    1.56
   7   6  -1    0.19    0.88
  -7  -6   1    1.47    0.96
   6   6  -1    6.65    1.74
   6   6  -1    7.14    1.38
  -6  -6   1    6.01    1.53
   5   6  -1   35.43    2.96
   5   6  -1   41.80    2.65
  -5  -6   1   37.35    3.15
   4   6  -1   75.70    4.37
   4   6  -1   80.71    4.08
  -4  -6   1   78.79    4.97
   3   6  -1   29.25    1.78
   3   6  -1   28.38    2.13
  -3  -6   1   23.81    2.85
  -3  -6   1   31.79    2.40
   2   6  -1   23.58    1.38
  -2  -6   1   23.85    2.03
  -2  -6   1   25.10    2.65
   1   6  -1    4.49    0.43
  -1  -6   1    4.23    1.01
  -1  -6   1    3.77    0.95
  -1  -6   1    5.39    1.17
   0  -6   1   48.48    2.95
   0  -6   1   50.83    3.07
   0  -6   1   47.62    3.06
  -1   6  -1   81.95    4.22
  -1   6  -1   85.16    4.44
  -1   6  -1   88.88    3.81
   1  -6   1   83.61    4.45
   1  -6   1   82.40    4.62
   1  -6   1   87.42    4.54
  -2   6  -1   60.01    2.96
  -2   6  -1   56.43    3.23
  -2   6  -1   61.71    3.25
   2  -6   1   59.05    3.64
   2  -6   1   66.09    3.45
  -3   6  -1   41.18    2.31
  -3   6  -1   42.14    2.39
  -3   6  -1   38.34    2.31
  -3   6  -1   39.22    2.50
  -3   6  -1   39.17    2.30
   3  -6   1   36.99    2.45
   3  -6   1   35.92    2.81
  -4   6  -1   23.99    1.86
  -4   6  -1   23.31    1.91
  -4   6  -1   22.60    1.93
  -4   6  -1   24.11    1.92
   4  -6   1   23.84    1.88
   4  -6   1   27.34    2.35
  -5   6  -1    2.36    0.89
  -5   6  -1    3.59    1.05
  -5   6  -1    1.69    0.88
  -5   6  -1    3.62    1.01
   5  -6   1    2.49    1.23
   5  -6   1    2.03    0.76
  -6   6  -1    3.19    1.04
  -6   6  -1    2.96    1.11
  -6   6  -1    2.73    1.13
  -6   6  -1    4.13    1.35
   6  -6   1    3.13    0.89
   6  -6   1    3.52    1.32
  -7   6  -1   35.26    3.71
  -7   6  -1   23.02    2.74
  -7   6  -1   26.29    2.87
  -7   6  -1   29.95    3.37
   7  -6   1   27.39    3.15
  -8   6  -1   33.89    3.71
  -8   6  -1   35.32    3.96
  -8   6  -1   35.74    3.55
  -8   6  -1   41.01    3.71
   8  -6   1   39.93    4.07
  -9   6  -1   23.70    3.40
  -9   6  -1   32.36    4.55
   9  -6   1   28.42    3.48
 -10   6  -1   12.32    2.41
 -10   6  -1   14.47    3.65
 -10   6  -1    7.73    2.05
  10  -6   1   14.93    2.67
  10   5  -1   10.24    2.42
 -10  -5   1    8.64    2.59
   9   5  -1   17.90    2.84
   9   5  -1   15.88    2.64
   9   5  -1   11.96    2.66
  -9  -5   1   13.26    2.76
   8   5  -1   34.57    3.93
   8   5  -1   32.24    3.45
   8   5  -1   36.51    3.94
  -8  -5   1   32.77    3.73
  -8  -5   1   27.92    3.25
   7   5  -1   16.52    2.24
   7   5  -1   17.14    2.63
   7   5  -1   18.68    2.80
  -7  -5   1   18.19    2.39
  -7  -5   1   14.08    2.39
   6   5  -1    3.99    1.52
   6   5  -1    5.28    1.23
  -6  -5   1    2.96    1.21
   5   5  -1    1.33    1.01
   5   5  -1    1.39    0.75
  -5  -5   1    1.64    1.08
   4   5  -1   13.49    1.72
   4   5  -1   11.93    1.39
  -4  -5   1   13.01    1.88
  -4  -5   1   10.98    1.45
   3   5  -1   79.16    3.89
   3   5  -1   81.77    4.13
   3   5  -1   76.91    4.03
   3   5  -1   82.41    4.13
  -3  -5   1   78.46    4.37
  -3  -5   1   79.33    3.98
  -3  -5   1   84.88    4.71
   2   5  -1  224.05    9.74
   2   5  -1  229.29    9.61
   2   5  -1  229.67    9.75
  -2  -5   1  210.33   10.59
  -2  -5   1  222.90   10.24
   1   5  -1  118.73    5.10
   1   5  -1  122.65    5.11
  -1  -5   1  127.83    5.87
  -1  -5   1   98.79    5.87
  -1  -5   1  128.28    5.84
   0  -5   1   73.57    3.92
   0  -5   1   71.83    3.81
   0  -5   1   75.06    3.92
  -1   5  -1    6.25    0.53
  -1   5  -1    5.78    0.51
  -1   5  -1    8.21    0.99
   1  -5   1    7.18    1.19
   1  -5   1    5.87    0.92
   1  -5   1    9.67    1.25
  -2   5  -1    2.79    0.56
  -2   5  -1    2.78    0.54
  -2   5  -1    3.78    0.73
  -2   5  -1    4.42    0.78
   2  -5   1    2.53    0.66
   2  -5   1    2.10    0.84
  -3   5  -1   38.36    2.23
  -3   5  -1   36.10    2.25
  -3   5  -1   35.87    2.23
  -3   5  -1   40.06    2.30
  -3   5  -1   39.05    2.37
   3  -5   1   43.01    2.38
   3  -5   1   37.68    2.65
  -4   5  -1   37.14    2.44
  -4   5  -1   39.95    2.52
  -4   5  -1   37.68    2.49
  -4   5  -1   41.69    2.57
   4  -5   1   37.14    2.79
   4  -5   1   38.74    2.37
  -5   5  -1   74.65    4.23
  -5   5  -1   78.54    4.32
  -5   5  -1   72.41    4.18
  -5   5  -1   78.26    4.33
   5  -5   1   79.48    4.59
   5  -5   1   74.44    4.00
  -6   5  -1   24.17    2.20
  -6   5  -1   27.26    2.84
  -6   5  -1   21.33    2.31
  -6   5  -1   23.44    2.52
   6  -5   1   23.19    1.86
   6  -5   1   18.99    2.42
  -7   5  -1    1.23    1.11
  -7   5  -1    0.33    0.92
  -7   5  -1   -0.48    1.12
  -7   5  -1    0.82    0.95
   7  -5   1    1.72    1.19
   7  -5   1    0.55    0.66
  -8   5  -1    3.47    1.65
  -8   5  -1    4.22    1.57
  -8   5  -1    2.56    1.29
  -8   5  -1    1.65    1.15
   8  -5   1    3.79    1.50
  -9   5  -1   10.41    2.11
  -9   5  -1   10.94    2.39
  -9   5  -1   14.04    2.58
   9  -5   1    7.94    1.93
 -10   5  -1   20.01    3.03
 -10   5  -1   16.16    2.90
  10   4  -1    2.90    1.73
 -10  -4   1    1.35    1.23
 -10  -4   1    5.14    1.80
   9   4  -1    0.27    1.22
   9   4  -1   -0.19    1.65
  -9  -4   1   -0.36    1.07
  -9  -4   1    0.15    1.21
   8   4  -1    3.35    1.67
   8   4  -1    1.89    1.55
   8   4  -1    4.22    1.35
  -8  -4   1    0.49    1.15
  -8  -4   1    2.39    1.41
   7   4  -1   24.80    2.73
   7   4  -1   25.89    3.10
   7   4  -1   32.42    3.31
  -7  -4   1   24.25    2.83
  -7  -4   1   23.74    2.65
   6   4  -1   64.32    3.83
   6   4  -1   54.13    4.02
  -6  -4   1   62.69    3.98
  -6  -4   1   61.06    4.06
  -6  -4   1   66.45    3.93
   5   4  -1   28.59    2.14
   5   4  -1   28.59    2.49
  -5  -4   1   27.37    2.25
  -5  -4   1   24.99    2.32
  -5  -4   1   31.84    2.29
  -5  -4   1   25.28    1.95
   4   4  -1   11.44    1.33
   4   4  -1   12.58    1.64
  -4  -4   1   12.07    1.49
  -4  -4   1   13.13    1.31
  -4  -4   1   10.95    1.40
  -4  -4   1   14.64    1.78
   3   4  -1    0.53    0.55
   3   4  -1    0.33    0.42
   3   4  -1    0.38    0.67
   3   4  -1   -0.34    0.47
  -3  -4   1   -0.61    0.50
  -3  -4   1    0.18    0.35
  -3  -4   1    0.19    0.54
  -3  -4   1   -0.31    0.50
   2   4  -1   35.21    1.99
   2   4  -1   34.97    1.87
   2   4  -1   35.12    2.01
   2   4  -1   35.25    2.02
  -2  -4   1   36.29    1.98
  -2  -4   1   41.68    2.58
  -2  -4   1   36.22    2.26
   1   4  -1  159.64    6.83
   1   4  -1  162.13    6.83
  -1  -4   1  166.32    7.34
  -1  -4   1  166.54    7.39
  -1  -4   1  152.74    7.61
   0  -4   1  296.97   12.79
   0  -4   1  296.51   12.91
   0  -4   1  292.52   12.84
  -1   4  -1   90.61    3.88
  -1   4  -1   87.13    4.16
  -1   4  -1   89.26    3.88
   1  -4   1   88.29    4.24
   1  -4   1   89.04    4.35
   1  -4   1   87.50    4.40
  -2   4  -1   76.48    3.66
  -2   4  -1   71.32    3.78
  -2   4  -1   80.47    3.67
  -2   4  -1   76.49    3.66
  -2   4  -1   81.92    3.69
  -2   4  -1   81.70    3.73
   2  -4   1   82.46    3.86
   2  -4   1   80.52    4.11
  -3   4  -1   21.35    1.55
  -3   4  -1   21.32    1.50
  -3   4  -1   20.47    1.52
  -3   4  -1   21.39    1.48
  -3   4  -1   20.68    1.52
   3  -4   1   20.13    1.38
   3  -4   1   21.84    1.80
   3  -4   1   20.32    1.44
  -4   4  -1    2.49    0.78
  -4   4  -1    2.37    0.72
  -4   4  -1    2.86    0.89
  -4   4  -1    2.44    0.81
   4  -4   1    1.67    0.61
   4  -4   1    3.14    1.01
   4  -4   1    3.11    0.69
  -5   4  -1   65.06    3.63
  -5   4  -1   55.07    3.49
  -5   4  -1   56.12    3.46
  -5   4  -1   58.31    3.46
   5  -4   1   57.72    3.37
   5  -4   1   61.11    3.25
   5  -4   1   58.72    3.66
  -6   4  -1   41.69    3.06
  -6   4  -1   48.75    3.24
  -6   4  -1   37.56    2.84
  -6   4  -1   39.84    2.94
   6  -4   1   42.29    2.63
   6  -4   1   43.51    2.89
   6  -4   1   41.57    3.07
  -7   4  -1   44.62    3.21
  -7   4  -1   40.93    3.35
  -7   4  -1   48.75    3.57
  -7   4  -1   44.82    3.30
   7  -4   1   45.96    3.35
   7  -4   1   44.60    3.20
   7  -4   1   42.40    2.81
  -8   4  -1   52.31    3.96
  -8   4  -1   40.18    3.56
  -8   4  -1   39.76    3.42
  -8   4  -1   44.80    3.42
   8  -4   1   48.20    3.67
  -9   4  -1   16.37    2.87
  -9   4  -1   18.88    2.98
  -9   4  -1   13.36    2.35
  -9   4  -1   14.08    2.48
   9  -4   1   11.87    2.31
 -10   4  -1    0.67    1.25
 -10   4  -1   -0.29    0.83
  10   3  -1   20.08    3.01
 -10  -3   1   21.07    3.14
 -10  -3   1   22.80    3.17
   9   3  -1   17.14    2.77
  -9  -3   1   17.13    2.71
  -9  -3   1   25.08    3.12
   8   3  -1   15.81    2.64
   8   3  -1   16.39    2.44
   8   3  -1   16.15    2.39
  -8  -3   1   19.34    2.42
  -8  -3   1   17.24    2.54
  -8  -3   1   14.66    2.55
   7   3  -1    0.40    0.81
   7   3  -1    0.72    1.16
   7   3  -1    0.62    1.29
  -7  -3   1   -0.65    0.96
  -7  -3   1   -0.56    0.69
  -7  -3   1    0.46    0.85
  -7  -3   1   -0.17    0.73
   6   3  -1   12.97    1.77
   6   3  -1   10.81    2.00
  -6  -3   1   12.70    1.63
  -6  -3   1   11.63    1.89
  -6  -3   1   18.29    2.07
  -6  -3   1   14.62    2.00
   5   3  -1   36.25    2.76
   5   3  -1   32.01    2.38
  -5  -3   1   34.57    2.62
  -5  -3   1   39.65    2.73
  -5  -3   1   33.67    2.34
  -5  -3   1   40.93    2.58
   4   3  -1  104.88    5.39
   4   3  -1  110.01    5.60
  -4  -3   1  118.68    5.64
  -4  -3   1  117.15    5.55
  -4  -3   1  113.91    5.36
  -4  -3   1  112.21    5.69
   3   3  -1  128.85    6.12
   3   3  -1  125.54    5.98
   3   3  -1  139.06    6.18
  -3  -3   1  127.19    6.25
  -3  -3   1  135.82    5.95
  -3  -3   1  135.70    6.15
  -3  -3   1  128.19    6.10
   2   3  -1  148.44    6.60
   2   3  -1  143.61    6.68
   2   3  -1  153.02    6.74
   2   3  -1  150.34    6.71
  -2  -3   1  151.48    6.71
  -2  -3   1  149.62    6.90
  -2  -3   1  158.01    7.04
  -2  -3   1  157.69    6.57
   1   3  -1   15.79    0.87
   1   3  -1   15.62    1.03
  -1  -3   1   13.46    1.12
  -1  -3   1   17.83    1.77
  -1  -3   1   16.32    1.15
   0  -3   1    9.65    1.13
   0  -3   1    9.38    0.87
   0  -3   1   11.68    1.10
  -1   3  -1   88.45    3.77
  -1   3  -1   81.87    3.95
  -1   3  -1   88.45    3.83
   1  -3   1   86.75    3.99
   1  -3   1   88.25    4.11
   1  -3   1   84.35    4.13
  -2   3  -1  158.75    7.25
  -2   3  -1  154.13    7.17
  -2   3  -1  171.60    7.24
  -2   3  -1  173.90    7.22
  -2   3  -1  171.53    7.19
   2  -3   1  160.19    7.12
   2  -3   1  163.64    7.22
  -3   3  -1   80.30    4.04
  -3   3  -1   82.70    4.10
  -3   3  -1   85.61    4.13
  -3   3  -1   88.05    4.13
  -3   3  -1   83.24    4.20
   3  -3   1   81.14    3.95
   3  -3   1   83.99    4.27
   3  -3   1   85.99    4.02
  -4   3  -1   58.53    3.22
  -4   3  -1   58.15    3.20
  -4   3  -1   60.33    3.29
  -4   3  -1   57.43    3.28
   4  -3   1   58.21    3.01
   4  -3   1   55.86    3.28
   4  -3   1   60.81    3.19
  -5   3  -1   17.51    1.77
  -5   3  -1   12.46    1.81
  -5   3  -1   13.76    1.70
  -5   3  -1   16.88    1.95
   5  -3   1   11.85    1.62
   5  -3   1   15.46    1.71
  -6   3  -1    7.58    1.44
  -6   3  -1    8.65    1.51
  -6   3  -1    7.82    1.60
  -6   3  -1    6.50    1.26
   6  -3   1    6.13    1.30
   6  -3   1    4.78    1.18
  -7   3  -1   18.67    2.56
  -7   3  -1   19.55    2.50
  -7   3  -1   26.65    2.72
  -7   3  -1   17.04    2.24
   7  -3   1   21.27    2.36
   7  -3   1   22.07    2.44
  -8   3  -1   42.94    3.56
  -8   3  -1   41.53    3.25
  -8   3  -1   38.18    3.47
  -8   3  -1   38.65    3.22
   8  -3   1   38.24    3.19
   8  -3   1   40.06    3.15
  -9   3  -1   60.71    4.71
  -9   3  -1   61.27    4.36
   9  -3   1   56.99    4.41
   9  -3   1   65.01    4.29
 -10   3  -1   24.48    3.33
 -10   3  -1   25.06    3.29
 -11   3  -1    8.82    2.18
 -11   3  -1    6.07    1.93
  11   2  -1   -0.34    1.36
 -11  -2   1   -0.14    0.70
 -11  -2   1    0.10    1.42
  10   2  -1    2.90    1.72
 -10  -2   1    2.55    1.52
 -10  -2   1    4.11    1.63
   9   2  -1    8.39    1.86
  -9  -2   1    6.33    1.86
  -9  -2   1    8.49    1.80
  -9  -2   1    6.62    1.80
  -9  -2   1   10.83    2.13
   8   2  -1   46.03    3.32
   8   2  -1   41.01    3.34
  -8  -2   1   40.68    3.58
  -8  -2   1   40.10    3.32
  -8  -2   1   43.83    3.75
  -8  -2   1   44.80    3.36
   7   2  -1   42.15    2.99
   7   2  -1   38.06    3.38
   7   2  -1   38.50    3.01
  -7  -2   1   44.37    3.10
  -7  -2   1   36.74    2.94
  -7  -2   1   37.80    3.23
  -7  -2   1   38.97    3.17
   6   2  -1    8.56    1.72
   6   2  -1   11.44    1.63
  -6  -2   1   10.98    1.54
  -6  -2   1   10.11    1.63
  -6  -2   1   11.01    1.82
   5   2  -1    1.21    0.71
   5   2  -1    0.47    0.86
  -5  -2   1    0.63    0.83
  -5  -2   1    1.78    0.76
  -5  -2   1    0.29    0.60
   4   2  -1   12.05    1.49
   4   2  -1    8.17    1.13
  -4  -2   1    8.83    1.30
  -4  -2   1   10.76    1.38
  -4  -2   1   10.39    1.21
  -4  -2   1   10.85    1.41
  -4  -2   1   10.41    1.24
   3   2  -1   80.47    3.97
   3   2  -1   82.12    4.11
  -3  -2   1   85.10    3.96
  -3  -2   1   79.96    4.01
  -3  -2   1   82.76    4.10
  -3  -2   1   83.05    4.15
   2   2  -1  486.51   20.85
   2   2  -1  512.00   20.98
   2   2  -1  495.28   20.94
  -2  -2   1  509.03   20.84
  -2  -2   1  495.93   20.95
  -2  -2   1  490.60   21.05
  -2  -2   1  499.88   20.95
   1   2  -1  345.74   14.39
   1   2  -1  355.48   14.48
   1   2  -1  340.11   14.47
   1   2  -1  325.89   14.42
  -1  -2   1  364.01   14.74
  -1  -2   1  343.67   14.60
  -1  -2   1  345.43   14.47
  -1  -2   1  345.45   14.51
   0  -2   1  141.94    6.19
   0  -2   1  134.00    6.04
   0  -2   1  141.52    6.04
  -1   2  -1   24.66    1.30
  -1   2  -1   24.33    1.28
  -1   2  -1   22.41    1.18
  -1   2  -1   22.64    1.30
   1  -2   1   24.82    1.46
   1  -2   1   22.57    1.38
   1  -2   1   23.61    1.25
   1  -2   1   24.26    1.28
  -2   2  -1    0.75    0.49
  -2   2  -1    0.84    0.51
  -2   2  -1    0.44    0.47
  -2   2  -1   -0.07    0.32
  -2   2  -1    0.57    0.40
   2  -2   1    0.78    0.34
   2  -2   1    0.11    0.33
   2  -2   1    0.88    0.52
  -3   2  -1    0.46    0.50
  -3   2  -1    0.48    0.43
  -3   2  -1    0.54    0.53
  -3   2  -1    0.66    0.47
   3  -2   1    0.96    0.57
   3  -2   1    0.35    0.41
  -4   2  -1   69.95    3.61
  -4   2  -1   66.90    3.53
  -4   2  -1   67.92    3.68
  -4   2  -1   68.96    3.65
   4  -2   1   68.53    3.56
   4  -2   1   64.76    3.59
  -5   2  -1  127.41    6.22
  -5   2  -1  126.53    6.38
  -5   2  -1  128.31    6.37
  -5   2  -1  131.77    6.30
   5  -2   1  129.96    6.23
   5  -2   1  123.68    6.20
   5  -2   1  121.98    6.71
  -6   2  -1   49.05    3.34
  -6   2  -1   51.33    3.44
  -6   2  -1   48.43    3.26
  -6   2  -1   47.30    3.14
   6  -2   1   50.13    3.17
   6  -2   1   51.53    3.25
  -7   2  -1   15.83    2.06
  -7   2  -1   13.97    2.03
  -7   2  -1   13.08    2.15
  -7   2  -1    9.15    1.70
   7  -2   1   12.12    1.90
   7  -2   1   13.87    1.89
  -8   2  -1    1.47    1.10
  -8   2  -1    2.76    1.17
  -8   2  -1    2.92    1.49
  -8   2  -1    1.70    1.11
   8  -2   1    2.45    1.16
   8  -2   1    2.72    1.05
  -9   2  -1    4.31    1.78
  -9   2  -1    6.30    1.79
  -9   2  -1    4.03    1.55
   9  -2   1    4.55    1.66
   9  -2   1    5.24    1.47
 -10   2  -1    6.84    1.95
 -10   2  -1    6.52    1.88
  10  -2   1    6.15    1.84
 -11   2  -1   19.25    3.00
 -11   2  -1   18.31    3.15
  11  -2   1   22.81    3.50
  11   1  -1   19.14    3.18
 -11  -1   1    9.63    2.27
 -11  -1   1   13.55    2.89
  10   1  -1   17.28    2.79
 -10  -1   1   21.24    3.25
 -10  -1   1   25.65    3.23
 -10  -1   1   16.68    3.26
 -10  -1   1   19.10    2.76
   9   1  -1    4.40    1.71
  -9  -1   1    3.93    1.69
  -9  -1   1    4.62    1.59
  -9  -1   1    5.03    1.80
   8   1  -1    2.10    1.21
  -8  -1   1    2.00    1.14
  -8  -1   1    1.74    1.27
  -8  -1   1    2.17    1.13
   7   1  -1    5.42    1.27
   7   1  -1    8.97    1.63
   7   1  -1    9.77    1.92
   7   1  -1    7.70    1.28
  -7  -1   1    5.40    1.52
  -7  -1   1    5.19    1.32
  -7  -1   1    6.65    1.41
   6   1  -1   40.87    2.48
   6   1  -1   40.74    2.66
   6   1  -1   42.25    2.88
   6   1  -1   40.47    3.07
  -6  -1   1   39.90    3.11
  -6  -1   1   39.59    2.81
  -6  -1   1   40.62    2.78
   5   1  -1   73.02    3.96
   5   1  -1   72.35    4.12
  -5  -1   1   72.61    3.92
  -5  -1   1   72.83    4.01
  -5  -1   1   73.77    4.17
  -5  -1   1   64.21    3.83
   4   1  -1   53.80    3.03
   4   1  -1   57.56    3.23
  -4  -1   1   52.58    2.99
  -4  -1   1   57.10    3.25
  -4  -1   1   52.96    3.08
  -4  -1   1   55.50    3.01
   3   1  -1   51.28    2.76
   3   1  -1   55.68    2.93
  -3  -1   1   51.21    2.90
  -3  -1   1   56.38    2.86
  -3  -1   1   52.49    2.75
  -3  -1   1   49.77    2.74
   2   1  -1   -0.17    0.52
   2   1  -1    0.72    0.52
   2   1  -1    0.24    0.40
  -2  -1   1   -0.04    0.49
  -2  -1   1   -0.12    0.39
  -2  -1   1    0.02    0.45
  -2  -1   1    0.32    0.37
   1   1  -1   60.05    2.81
   1   1  -1   58.78    2.79
   1   1  -1   63.18    2.73
  -1  -1   1   61.20    2.72
  -1  -1   1   62.20    2.83
  -1  -1   1   60.19    2.78
  -1  -1   1   60.02    2.84
   0   1  -1  106.00    4.65
   0  -1   1  110.37    4.58
   0  -1   1  110.10    4.59
   0  -1   1  106.42    4.60
   0  -1   1  105.41    4.71
  -1   1  -1  338.03   14.15
  -1   1  -1  327.09   14.14
  -1   1  -1  345.61   14.12
  -1   1  -1  329.22   14.10
   1  -1   1  348.79   14.06
   1  -1   1  343.68   14.14
   1  -1   1  331.93   14.20
   1  -1   1  346.38   14.10
  -2   1  -1  176.90    7.48
  -2   1  -1  168.76    7.42
  -2   1  -1  166.36    7.47
  -2   1  -1  166.23    7.42
   2  -1   1  171.51    7.50
   2  -1   1  167.51    7.42
   2  -1   1  180.13    7.56
   2  -1   1  176.23    7.48
  -3   1  -1   42.41    2.33
  -3   1  -1   42.20    2.43
  -3   1  -1   41.62    2.39
  -3   1  -1   40.32    2.33
   3  -1   1   46.20    2.40
   3  -1   1   45.73    2.44
   3  -1   1   42.39    2.33
  -4   1  -1    0.37    0.54
  -4   1  -1    1.07    0.57
  -4   1  -1    0.81    0.57
  -4   1  -1    0.79    0.61
   4  -1   1    0.49    0.53
   4  -1   1    0.42    0.51
   4  -1   1   -0.01    0.59
  -5   1  -1   15.12    1.72
  -5   1  -1    9.81    1.42
  -5   1  -1   12.25    1.46
  -5   1  -1   11.96    1.65
   5  -1   1   13.23    1.50
   5  -1   1   13.10    1.60
   5  -1   1   12.72    1.60
  -6   1  -1   46.96    3.40
  -6   1  -1   53.43    3.38
  -6   1  -1   53.72    3.45
  -6   1  -1   54.00    3.26
   6  -1   1   51.70    3.31
   6  -1   1   52.16    3.18
  -7   1  -1   73.91    4.66
  -7   1  -1   70.10    4.54
  -7   1  -1   79.54    4.56
  -7   1  -1   73.44    4.38
   7  -1   1   68.79    4.35
   7  -1   1   72.29    4.21
  -8   1  -1   43.97    3.85
  -8   1  -1   55.21    3.79
  -8   1  -1   53.49    3.66
   8  -1   1   51.88    3.75
   8  -1   1   44.50    3.26
  -9   1  -1   19.14    2.59
  -9   1  -1   15.27    2.87
  -9   1  -1   20.12    2.73
   9  -1   1   16.09    2.47
   9  -1   1   18.02    2.65
 -10   1  -1    8.22    2.03
 -10   1  -1   12.76    2.52
  10  -1   1   13.75    2.45
 -11   1  -1    0.41    1.33
 -11   1  -1    0.52    1.24
  11  -1   1    1.07    1.56
  11   0  -1    3.19    2.00
 -11   0   1    2.92    1.98
 -11   0   1    4.23    1.79
 -11   0   1    4.59    1.95
  10   0  -1   21.65    3.12
 -10   0   1   18.12    2.80
 -10   0   1   21.69    3.17
   9   0  -1   38.57    3.97
  -9   0   1   40.72    3.42
  -9   0   1   34.52    3.96
  -9   0   1   38.92    3.46
   8   0  -1   31.00    2.74
  -8   0   1   28.29    3.05
  -8   0   1   23.79    3.04
  -8   0   1   24.01    2.84
   7   0  -1   13.73    1.61
   7   0  -1    9.71    1.67
  -7   0   1   11.01    2.12
  -7   0   1    8.13    1.56
  -7   0   1    7.84    1.53
   6   0  -1    2.53    0.77
   6   0  -1    2.10    0.88
   6   0  -1    2.53    1.14
   6   0  -1    1.85    0.76
  -6   0   1    1.69    1.00
  -6   0   1    2.68    0.93
  -6   0   1    1.84    1.01
  -6   0   1    1.75    0.85
   5   0  -1   16.94    1.79
   5   0  -1   16.29    1.34
   5   0  -1   19.18    2.05
   5   0  -1   14.90    1.30
  -5   0   1   16.07    1.99
  -5   0   1   15.67    1.70
  -5   0   1   15.96    1.71
  -5   0   1   17.22    1.91
   4   0  -1  111.05    5.56
   4   0  -1  114.22    5.23
   4   0  -1  112.85    5.47
  -4   0   1  120.81    5.57
  -4   0   1  118.04    5.65
  -4   0   1  107.88    5.42
  -4   0   1  108.91    5.40
   3   0  -1  177.85    8.17
   3   0  -1  188.84    8.28
  -3   0   1  189.07    8.32
  -3   0   1  186.28    8.25
  -3   0   1  184.46    8.14
  -3   0   1  180.46    8.17
   2   0  -1  407.82   17.01
   2   0  -1  400.31   16.93
   2   0  -1  408.72   17.00
  -2   0   1  409.63   16.94
  -2   0   1  392.11   17.01
  -2   0   1  402.44   16.90
  -2   0   1  396.16   16.96
   1   0  -1  121.27    5.24
   1   0  -1  119.42    5.25
   1   0  -1  120.06    5.20
   1   0  -1  123.03    5.16
  -1   0   1  122.08    5.18
  -1   0   1  120.73    5.23
  -1   0   1  120.72    5.26
  -1   0   1  122.19    5.20
   0   0  -1   -0.40    0.17
   0   0  -1   -0.29    0.14
   0   0   1   -0.21    0.21
   0   0   1   -0.49    0.08
  -1   0  -1   13.96    0.81
  -1   0  -1   13.66    0.83
  -1   0  -1   15.86    0.89
   1   0   1   15.33    0.84
   1   0   1   15.39    0.93
   1   0   1   13.75    0.89
  -2   0  -1   33.54    1.91
  -2   0  -1   34.60    1.81
  -2   0  -1   31.90    1.75
  -2   0  -1   35.26    1.87
   2   0   1   36.96    1.93
   2   0   1   34.03    1.88
   2   0   1   33.48    1.80
  -3   0  -1   39.88    2.35
  -3   0  -1   40.01    2.23
  -3   0  -1   43.31    2.31
  -3   0  -1   44.43    2.46
   3   0   1   40.62    2.29
   3   0   1   42.15    2.41
  -4   0  -1   37.95    2.32
  -4   0  -1   36.65    2.36
  -4   0  -1   34.71    2.14
  -4   0  -1   28.42    2.12
   4   0   1   38.42    2.36
   4   0   1   35.50    2.19
  -5   0  -1   33.96    2.30
  -5   0  -1   35.51    2.37
  -5   0  -1   35.65    2.49
  -5   0  -1   33.33    2.50
   5   0   1   33.14    2.47
   5   0   1   35.78    2.27
   5   0   1   34.21    2.34
  -6   0  -1    5.09    1.11
  -6   0  -1    5.12    1.14
  -6   0  -1    5.58    1.18
  -6   0  -1    6.57    1.37
   6   0   1    4.40    1.11
   6   0   1    5.84    1.41
   6   0   1    6.21    1.15
  -7   0  -1    1.79    0.99
  -7   0  -1    2.31    1.02
  -7   0  -1    1.88    1.04
   7   0   1    2.47    0.88
   7   0   1    2.96    1.11
  -8   0  -1   20.73    2.98
  -8   0  -1   24.71    2.77
  -8   0  -1   20.08    2.55
   8   0   1   19.89    2.53
   8   0   1   21.55    2.30
  -9   0  -1   45.18    3.62
  -9   0  -1   46.93    3.77
  -9   0  -1   47.81    4.17
   9   0   1   41.45    3.64
 -10   0  -1   28.84    3.55
 -10   0  -1   24.61    3.76
 -10   0  -1   21.63    3.01
  10   0   1   35.68    3.92
 -11   0  -1    4.00    1.65
 -11   0  -1    2.85    1.85
  11   0   1    8.41    2.05
  11  -1  -1    5.44    2.14
 -11   1   1    3.53    2.15
 -11   1   1    3.52    1.71
  10  -1  -1    1.14    1.46
 -10   1   1    0.93    1.41
 -10   1   1    1.26    1.53
   9  -1  -1    3.36    1.48
  -9   1   1    3.27    1.39
  -9   1   1    2.37    1.60
  -9   1   1    3.73    1.45
   8  -1  -1   15.04    2.40
   8  -1  -1   19.51    2.18
  -8   1   1   19.43    2.46
  -8   1   1   15.60    2.51
  -8   1   1   14.09    2.17
   7  -1  -1   27.49    2.19
   7  -1  -1   29.31    2.95
  -7   1   1   28.77    3.12
  -7   1   1   29.26    2.48
  -7   1   1   28.60    2.70
  -7   1   1   28.59    2.54
   6  -1  -1   33.97    2.36
   6  -1  -1   37.20    2.73
  -6   1   1   38.69    2.74
  -6   1   1   38.08    2.67
  -6   1   1   38.94    2.85
  -6   1   1   37.05    2.92
   5  -1  -1   24.89    1.96
   5  -1  -1   23.38    1.72
   5  -1  -1   22.94    2.01
  -5   1   1   24.43    1.97
  -5   1   1   24.60    2.18
  -5   1   1   26.69    2.12
  -5   1   1   25.66    1.94
   4  -1  -1    0.83    0.47
   4  -1  -1    1.64    0.75
   4  -1  -1   -0.40    0.42
  -4   1   1    0.06    0.51
  -4   1   1   -0.29    0.40
  -4   1   1    1.92    0.80
  -4   1   1    1.26    0.64
   3  -1  -1    1.24    0.49
   3  -1  -1    1.22    0.54
   3  -1  -1    1.75    0.67
  -3   1   1    1.39    0.63
  -3   1   1    1.42    0.54
  -3   1   1    0.68    0.49
  -3   1   1    1.91    0.67
   2  -1  -1  228.52    9.61
   2  -1  -1  215.65    9.58
   2  -1  -1  216.71    9.51
   2  -1  -1  224.89    9.65
  -2   1   1  221.45    9.61
  -2   1   1  228.79    9.55
  -2   1   1  227.43    9.61
  -2   1   1  224.31    9.67
   1  -1  -1  218.61    8.92
   1  -1  -1  211.04    8.89
   1  -1  -1  204.44    8.89
  -1   1   1  211.04    8.84
  -1   1   1  211.48    8.92
  -1   1   1  209.93    8.87
  -1   1   1  206.69    8.89
   0  -1  -1  308.02   13.28
   0  -1  -1  326.96   13.20
   0  -1  -1  309.09   13.26
   0  -1  -1  321.39   13.23
   0   1   1  330.58   13.25
  -1  -1  -1  238.43    9.70
  -1  -1  -1  226.31    9.74
  -1  -1  -1  235.28    9.73
  -1  -1  -1  225.76    9.74
   1   1   1  234.74    9.74
   1   1   1  226.21    9.74
   1   1   1  238.48    9.75
  -2  -1  -1   21.33    1.38
  -2  -1  -1   25.09    1.35
  -2  -1  -1   20.72    1.31
  -2  -1  -1   20.60    1.43
   2   1   1   21.83    1.42
   2   1   1   24.21    1.36
   2   1   1   21.86    1.47
  -3  -1  -1    2.59    0.60
  -3  -1  -1    2.49    0.75
  -3  -1  -1    3.54    0.68
  -3  -1  -1    2.42    0.67
   3   1   1    1.76    0.53
   3   1   1    3.20    0.82
  -4  -1  -1   20.97    1.54
  -4  -1  -1   22.12    1.71
  -4  -1  -1   22.49    1.80
  -4  -1  -1   19.85    1.60
   4   1   1   22.36    1.64
   4   1   1   21.76    1.78
  -5  -1  -1   84.61    4.69
  -5  -1  -1   88.49    4.52
  -5  -1  -1   93.14    4.65
  -5  -1  -1   88.44    4.56
   5   1   1   85.09    4.54
   5   1   1   82.08    4.67
  -6  -1  -1   78.43    4.97
  -6  -1  -1   74.29    4.59
  -6  -1  -1   82.13    4.41
  -6  -1  -1   73.20    4.36
   6   1   1   82.55    4.50
   6   1   1   80.59    4.64
  -7  -1  -1   32.06    3.22
  -7  -1  -1   28.01    2.52
  -7  -1  -1   34.49    2.63
   7   1   1   30.23    2.56
   7   1   1   29.34    2.29
   7   1   1   30.11    3.23
  -8  -1  -1   15.37    2.48
  -8  -1  -1   11.95    2.02
  -8  -1  -1   13.97    2.15
   8   1   1   15.64    1.96
   8   1   1   14.16    2.13
  -9  -1  -1    0.70    1.28
  -9  -1  -1    1.41    1.18
  -9  -1  -1    0.83    1.28
   9   1   1    1.18    1.27
 -10  -1  -1    1.42    1.42
 -10  -1  -1    2.28    1.46
 -10  -1  -1    4.77    1.69
  10   1   1    3.50    1.71
 -11  -1  -1   10.14    2.63
 -11  -1  -1    5.44    2.20
 -11  -1  -1    7.77    2.16
  11   1   1    5.80    2.14
  11  -2  -1   28.33    3.68
 -11   2   1   20.45    3.10
 -11   2   1   13.24    2.97
  10  -2  -1   24.61    3.39
 -10   2   1   25.41    3.49
 -10   2   1   24.29    3.17
   9  -2  -1   14.06    2.50
  -9   2   1   12.32    2.21
  -9   2   1   10.94    2.31
  -9   2   1   13.38    2.43
   8  -2  -1    1.07    1.17
   8  -2  -1    0.22    0.76
  -8   2   1   -0.75    0.87
  -8   2   1   -0.21    1.10
  -8   2   1    0.14    0.94
  -8   2   1    0.70    1.09
   7  -2  -1    1.51    0.89
   7  -2  -1    1.49    0.97
  -7   2   1    1.15    0.87
  -7   2   1    1.56    0.95
  -7   2   1    1.71    1.18
  -7   2   1    2.00    1.02
   6  -2  -1   56.48    3.54
   6  -2  -1   55.11    3.31
  -6   2   1   60.12    3.79
  -6   2   1   56.64    3.68
  -6   2   1   54.29    3.40
  -6   2   1   54.64    3.51
   5  -2  -1   86.94    4.46
   5  -2  -1   81.44    4.24
  -5   2   1   82.83    4.55
  -5   2   1   82.73    4.51
  -5   2   1   82.47    4.31
  -5   2   1   76.22    4.39
   4  -2  -1   97.53    4.85
   4  -2  -1  103.00    4.90
   4  -2  -1   93.00    4.74
  -4   2   1   99.52    5.00
  -4   2   1   97.54    4.89
  -4   2   1   98.72    4.93
  -4   2   1   98.41    4.79
   3  -2  -1  144.12    6.67
   3  -2  -1  152.37    6.72
  -3   2   1  150.77    6.75
  -3   2   1  150.88    6.66
  -3   2   1  147.25    6.80
  -3   2   1  142.45    6.71
   2  -2  -1   14.86    1.02
   2  -2  -1   13.89    1.06
  -2   2   1   12.06    0.94
  -2   2   1   12.95    1.15
  -2   2   1   13.17    1.04
  -2   2   1   12.20    1.02
   1  -2  -1    6.28    0.63
   1  -2  -1    5.72    0.61
   1  -2  -1    5.06    0.64
   1  -2  -1    5.64    0.74
  -1   2   1    6.05    0.66
  -1   2   1    6.12    0.58
  -1   2   1    5.43    0.61
   0  -2  -1   66.60    2.95
   0  -2  -1   61.44    3.02
   0  -2  -1   65.02    3.00
   0   2   1   67.33    2.88
  -1  -2  -1   93.56    3.98
  -1  -2  -1   91.31    4.15
  -1  -2  -1   88.90    4.00
  -1  -2  -1   98.49    4.17
  -1  -2  -1   96.86    4.04
   1   2   1   85.49    3.99
   1   2   1   90.43    4.00
  -2  -2  -1  148.07    6.37
  -2  -2  -1  144.85    6.46
  -2  -2  -1  143.31    6.33
  -2  -2  -1  147.64    6.42
  -2  -2  -1  150.80    6.47
   2   2   1  143.88    6.37
   2   2   1  139.23    6.40
   2   2   1  146.62    6.42
  -3  -2  -1   69.71    3.56
  -3  -2  -1   69.52    3.43
  -3  -2  -1   70.20    3.45
   3   2   1   69.48    3.47
   3   2   1   69.23    3.55
   3   2   1   74.09    3.62
  -4  -2  -1   13.11    1.49
  -4  -2  -1   13.95    1.26
  -4  -2  -1   14.86    1.47
  -4  -2  -1   12.36    1.39
   4   2   1   15.54    1.55
   4   2   1   14.18    1.64
  -5  -2  -1   11.26    1.39
  -5  -2  -1    9.07    1.28
  -5  -2  -1    8.77    1.36
  -5  -2  -1    7.50    1.25
   5   2   1   10.29    1.37
   5   2   1    7.56    1.49
  -6  -2  -1    9.54    1.79
  -6  -2  -1    7.76    1.35
  -6  -2  -1   10.39    1.54
   6   2   1   10.69    1.60
   6   2   1   12.75    1.95
  -7  -2  -1   47.27    3.72
  -7  -2  -1   52.16    3.53
  -7  -2  -1   53.30    3.51
   7   2   1   53.33    3.91
   7   2   1   56.91    3.68
  -8  -2  -1   61.91    4.47
  -8  -2  -1   60.85    4.09
  -8  -2  -1   53.13    3.85
   8   2   1   59.19    4.11
   8   2   1   58.06    3.99
   8   2   1   58.47    4.47
  -9  -2  -1   49.81    4.37
  -9  -2  -1   49.85    3.90
  -9  -2  -1   55.70    4.07
   9   2   1   54.34    4.16
 -10  -2  -1   15.47    2.62
 -10  -2  -1   13.62    2.37
  10   2   1   15.04    2.73
 -11  -2  -1    3.51    1.64
 -11  -2  -1    2.10    1.34
  11   2   1    2.14    1.53
 -11   3   1    3.20    1.67
 -11   3   1    0.08    1.25
  10  -3  -1   11.63    3.43
 -10   3   1   10.98    2.56
 -10   3   1    8.41    2.08
   9  -3  -1   23.92    3.08
  -9   3   1   25.31    3.29
  -9   3   1   31.56    3.73
  -9   3   1   27.11    3.18
   8  -3  -1   26.60    3.05
   8  -3  -1   26.10    2.74
  -8   3   1   21.79    2.96
  -8   3   1   20.07    2.53
  -8   3   1   15.06    2.31
  -8   3   1   22.54    3.06
   7  -3  -1   17.51    2.15
   7  -3  -1   17.11    2.14
  -7   3   1   14.79    2.23
  -7   3   1   16.05    2.03
  -7   3   1   12.57    1.96
  -7   3   1   13.57    1.93
   6  -3  -1    0.41    0.76
   6  -3  -1    1.90    0.95
  -6   3   1    0.68    0.77
  -6   3   1    1.77    0.91
  -6   3   1    0.83    0.94
  -6   3   1    1.01    0.81
   5  -3  -1    7.79    1.28
   5  -3  -1    4.97    1.07
  -5   3   1    6.74    1.25
  -5   3   1    5.97    1.12
  -5   3   1    7.04    1.21
  -5   3   1    6.71    1.38
   4  -3  -1  102.12    5.12
   4  -3  -1   99.89    5.15
  -4   3   1  105.97    5.10
  -4   3   1  103.88    5.19
  -4   3   1  103.75    5.18
  -4   3   1  112.46    5.32
   3  -3  -1  154.28    6.68
   3  -3  -1  145.31    6.66
   3  -3  -1  138.79    6.76
  -3   3   1  145.47    6.67
  -3   3   1  146.53    6.63
  -3   3   1  154.37    6.77
  -3   3   1  142.29    6.68
   2  -3  -1  262.98   11.29
   2  -3  -1  265.41   11.38
   2  -3  -1  258.19   11.48
  -2   3   1  268.08   11.32
  -2   3   1  265.08   11.32
  -2   3   1  263.11   11.24
  -2   3   1  260.92   11.25
  -2   3   1  267.22   11.29
   1  -3  -1  509.52   21.72
   1  -3  -1  521.10   21.84
   1  -3  -1  517.23   21.93
  -1   3   1  526.78   21.67
  -1   3   1  528.35   21.66
   0  -3  -1   83.28    3.95
   0  -3  -1   85.60    3.93
   0  -3  -1   84.79    4.02
   0   3   1   86.84    3.78
  -1  -3  -1    5.39    0.72
  -1  -3  -1    5.25    0.78
  -1  -3  -1    6.73    0.97
   1   3   1    5.64    0.52
  -2  -3  -1   14.27    1.13
  -2  -3  -1   12.65    0.97
  -2  -3  -1   10.80    0.83
  -2  -3  -1   12.31    1.01
  -2  -3  -1   12.08    1.03
   2   3   1   11.35    1.01
   2   3   1   11.39    0.96
   2   3   1   11.15    1.02
   2   3   1   11.76    0.90
  -3  -3  -1   61.52    3.26
  -3  -3  -1   62.06    3.14
  -3  -3  -1   61.61    3.07
  -3  -3  -1   64.25    3.23
  -3  -3  -1   63.39    3.30
   3   3   1   58.93    3.23
   3   3   1   61.09    3.20
   3   3   1   60.57    3.13
  -4  -3  -1  119.07    6.03
  -4  -3  -1  123.05    5.82
  -4  -3  -1  126.49    5.91
  -4  -3  -1  129.90    6.04
   4   3   1  125.52    6.08
   4   3   1  121.23    5.91
  -5  -3  -1   36.72    2.50
  -5  -3  -1   40.23    2.72
  -5  -3  -1   42.24    2.78
  -5  -3  -1   39.17    2.50
   5   3   1   38.49    2.58
   5   3   1   36.57    2.78
  -6  -3  -1   47.04    3.04
  -6  -3  -1   44.61    3.20
  -6  -3  -1   46.54    3.27
  -6  -3  -1   46.31    3.03
   6   3   1   49.87    3.47
   6   3   1   44.51    3.05
  -7  -3  -1    0.64    0.91
  -7  -3  -1   -0.92    0.67
  -7  -3  -1   -0.11    0.80
  -7  -3  -1    1.27    1.15
   7   3   1    0.86    1.22
   7   3   1    0.46    0.86
  -8  -3  -1    2.55    1.20
  -8  -3  -1    2.47    1.20
  -8  -3  -1    3.33    1.29
  -8  -3  -1    2.40    1.34
   8   3   1    3.48    1.34
   8   3   1    3.99    1.46
  -9  -3  -1   14.96    2.52
  -9  -3  -1   20.97    2.83
   9   3   1   21.73    2.90
 -10  -3  -1   17.32    2.75
 -10  -3  -1   17.02    2.87
  10   3   1   19.92    3.03
 -11  -3  -1   18.78    3.06
 -11  -3  -1   11.10    2.46
  11   3   1   16.61    2.78
 -10   4   1    3.44    1.55
 -10   4   1    3.18    1.63
  -9   4   1    0.44    1.11
  -9   4   1    1.65    1.64
  -9   4   1    0.58    1.08
   8  -4  -1   19.64    2.54
   8  -4  -1   16.35    2.04
   8  -4  -1   16.54    2.37
  -8   4   1   15.89    2.41
  -8   4   1   17.19    2.31
  -8   4   1   18.09    2.68
  -8   4   1   16.37    2.61
   7  -4  -1   31.84    2.78
   7  -4  -1   33.97    2.76
  -7   4   1   32.66    2.72
  -7   4   1   35.00    3.01
  -7   4   1   38.29    3.05
  -7   4   1   36.48    2.97
   6  -4  -1   54.09    3.64
   6  -4  -1   61.33    3.55
   6  -4  -1   62.65    3.82
  -6   4   1   58.94    3.80
  -6   4   1   65.22    3.74
  -6   4   1   62.02    3.90
  -6   4   1   60.86    3.95
   5  -4  -1   41.85    2.64
   5  -4  -1   43.14    2.88
   5  -4  -1   40.48    2.72
  -5   4   1   41.19    2.87
  -5   4   1   45.13    2.89
  -5   4   1   41.92    2.73
  -5   4   1   41.62    2.88
   4  -4  -1   13.34    1.40
   4  -4  -1   11.43    1.54
   4  -4  -1   10.30    1.26
  -4   4   1   13.66    1.44
  -4   4   1   13.68    1.58
  -4   4   1   11.94    1.42
  -4   4   1   12.01    1.50
   3  -4  -1    3.05    0.81
   3  -4  -1    3.87    0.71
   3  -4  -1    3.75    0.73
  -3   4   1    3.97    0.82
  -3   4   1    2.93    0.68
  -3   4   1    4.36    0.83
  -3   4   1    3.82    0.77
  -3   4   1    3.80    0.77
   2  -4  -1   49.54    2.65
   2  -4  -1   46.47    2.78
   2  -4  -1   47.40    2.47
  -2   4   1   48.34    2.50
  -2   4   1   51.45    2.51
  -2   4   1   48.33    2.51
   1  -4  -1  177.82    7.65
   1  -4  -1  168.35    7.80
   1  -4  -1  171.04    7.71
  -1   4   1  171.26    7.41
  -1   4   1  173.49    7.48
   0  -4  -1  209.43    8.92
   0  -4  -1  198.75    9.02
   0  -4  -1  199.89    8.96
  -1  -4  -1  146.09    6.57
  -1  -4  -1  127.83    6.61
  -1  -4  -1  149.19    6.58
   1   4   1  145.78    6.12
  -2  -4  -1   42.49    2.22
  -2  -4  -1   42.28    2.51
  -2  -4  -1   44.69    2.31
  -2  -4  -1   45.29    2.64
   2   4   1   45.52    2.24
   2   4   1   42.42    2.25
   2   4   1   42.65    2.28
  -3  -4  -1    1.37    0.53
  -3  -4  -1    0.78    0.64
  -3  -4  -1    0.81    0.56
  -3  -4  -1    0.01    0.52
  -3  -4  -1    1.38    0.46
   3   4   1    1.34    0.49
   3   4   1    1.56    0.63
   3   4   1    1.48    0.74
   3   4   1    2.10    0.66
  -4  -4  -1    4.41    0.98
  -4  -4  -1    7.14    1.10
  -4  -4  -1    4.39    0.76
  -4  -4  -1    3.08    0.77
   4   4   1    3.27    0.84
   4   4   1    4.04    1.08
  -5  -4  -1   29.06    2.33
  -5  -4  -1   28.38    2.00
  -5  -4  -1   24.14    2.02
  -5  -4  -1   29.44    2.26
   5   4   1   25.92    2.39
   5   4   1   28.38    2.12
  -6  -4  -1  141.92    7.06
  -6  -4  -1  149.67    7.23
  -6  -4  -1  147.04    7.35
  -6  -4  -1  147.56    7.49
   6   4   1  139.66    7.19
   6   4   1  138.30    7.43
  -7  -4  -1   67.94    4.09
  -7  -4  -1   62.17    4.32
  -7  -4  -1   64.41    4.32
   7   4   1   59.09    4.31
   7   4   1   63.25    4.11
  -8  -4  -1   25.42    2.88
  -8  -4  -1   23.93    3.01
   8   4   1   24.25    2.83
   8   4   1   28.48    3.57
  -9  -4  -1    4.87    1.74
  -9  -4  -1    7.83    1.68
   9   4   1    7.78    2.01
   9   4   1    6.71    1.83
 -10  -4  -1    0.75    1.42
 -10  -4  -1    2.04    1.65
  10   4   1    1.27    1.46
 -10   5   1   18.16    3.19
 -10   5   1   12.55    2.38
   9  -5  -1   19.29    2.63
  -9   5   1   27.85    3.69
  -9   5   1   16.16    2.67
  -9   5   1   19.82    2.76
   8  -5  -1    2.01    1.09
   8  -5  -1    1.91    1.17
  -8   5   1    3.32    1.35
  -8   5   1    2.21    1.33
  -8   5   1    1.82    1.57
  -8   5   1    2.08    1.20
   7  -5  -1   -0.30    0.67
   7  -5  -1    0.18    0.91
  -7   5   1    0.04    0.87
  -7   5   1    0.54    0.85
  -7   5   1   -0.86    0.76
  -7   5   1   -0.70    1.01
   6  -5  -1   23.41    2.05
   6  -5  -1   26.32    2.73
  -6   5   1   26.01    2.26
  -6   5   1   26.48    2.73
  -6   5   1   27.73    2.46
  -6   5   1   29.16    2.95
   5  -5  -1   52.34    3.50
   5  -5  -1   51.10    3.38
   5  -5  -1   49.33    3.03
  -5   5   1   54.73    3.28
  -5   5   1   48.89    3.25
  -5   5   1   48.77    3.09
  -5   5   1   47.43    3.21
   4  -5  -1  124.72    6.06
   4  -5  -1  122.81    5.97
   4  -5  -1  122.81    6.29
  -4   5   1  127.18    6.07
  -4   5   1  125.25    6.08
  -4   5   1  126.72    6.02
  -4   5   1  119.97    6.03
   3  -5  -1   90.19    4.55
   3  -5  -1   91.17    4.80
   3  -5  -1   91.55    4.37
  -3   5   1   92.58    4.44
  -3   5   1   90.72    4.39
  -3   5   1   90.38    4.44
  -3   5   1   84.60    4.34
  -3   5   1   89.14    4.38
   2  -5  -1  120.95    5.68
   2  -5  -1  110.11    5.79
  -2   5   1  119.21    5.40
  -2   5   1  118.14    5.45
  -2   5   1  120.82    5.30
   1  -5  -1   18.68    1.44
   1  -5  -1   18.76    1.58
   1  -5  -1   15.41    1.30
  -1   5   1   17.80    1.11
  -1   5   1   16.01    1.16
   0  -5  -1    8.52    1.27
   0  -5  -1    5.81    0.92
   0  -5  -1    6.46    0.98
   0   5   1    6.86    0.71
   0   5   1    8.29    0.69
  -1  -5  -1   58.67    3.20
  -1  -5  -1   53.53    3.10
  -1  -5  -1   53.40    3.11
   1   5   1   56.14    2.58
  -2  -5  -1  105.53    5.83
  -2  -5  -1  114.43    5.62
   2   5   1  117.42    5.13
   2   5   1  114.72    5.13
  -3  -5  -1   63.24    3.74
  -3  -5  -1   61.32    3.61
  -3  -5  -1   64.28    3.25
   3   5   1   63.85    3.34
   3   5   1   63.20    3.28
   3   5   1   65.16    3.40
   3   5   1   63.78    3.25
  -4  -5  -1   17.49    2.02
  -4  -5  -1   14.94    1.57
  -4  -5  -1   13.59    1.66
   4   5   1   14.77    1.53
   4   5   1   15.27    1.78
  -5  -5  -1    0.31    0.76
  -5  -5  -1    0.83    0.65
  -5  -5  -1    0.21    0.77
   5   5   1    0.70    0.64
   5   5   1   -0.39    0.97
  -6  -5  -1    1.52    0.83
  -6  -5  -1    0.05    0.70
   6   5   1    0.32    0.74
   6   5   1    0.95    0.96
  -7  -5  -1   33.09    2.85
  -7  -5  -1   25.42    2.84
   7   5   1   29.03    2.61
   7   5   1   29.62    3.43
  -8  -5  -1   37.77    3.50
  -8  -5  -1   40.59    3.21
   8   5   1   35.07    3.19
   8   5   1   40.90    4.30
  -9  -5  -1   26.37    3.36
  -9  -5  -1   26.04    3.18
   9   5   1   31.21    3.75
   9   5   1   24.91    3.68
   9   5   1   32.88    3.62
 -10  -5  -1   13.79    2.64
 -10  -5  -1   12.00    2.43
  10   5   1   14.89    2.71
 -10   6   1    0.33    1.27
 -10   6   1    1.47    1.40
   9  -6  -1   14.35    2.43
  -9   6   1   10.87    2.16
  -9   6   1   11.71    2.78
  -9   6   1    8.12    2.10
   8  -6  -1   16.45    2.59
  -8   6   1   17.79    2.77
  -8   6   1   17.08    2.93
  -8   6   1   19.88    2.60
  -8   6   1   18.44    2.87
   7  -6  -1   25.96    2.32
   7  -6  -1   24.97    2.96
  -7   6   1   29.45    3.37
  -7   6   1   30.80    3.39
  -7   6   1   30.22    2.96
  -7   6   1   24.33    2.92
   6  -6  -1    5.91    1.58
   6  -6  -1    6.75    1.26
  -6   6   1    5.70    1.39
  -6   6   1    5.28    1.33
  -6   6   1    6.10    1.50
  -6   6   1    6.06    1.42
   5  -6  -1    0.49    0.88
   5  -6  -1    0.33    0.58
  -5   6   1    0.64    0.68
  -5   6   1   -0.53    0.56
  -5   6   1    0.13    0.67
  -5   6   1    0.26    0.71
   4  -6  -1   32.21    2.53
   4  -6  -1   32.50    2.31
  -4   6   1   33.53    2.35
  -4   6   1   32.86    2.29
  -4   6   1   30.86    2.27
  -4   6   1   33.15    2.28
   3  -6  -1   50.96    3.20
   3  -6  -1   54.96    3.52
  -3   6   1   58.11    2.99
  -3   6   1   59.07    3.05
  -3   6   1   52.70    3.06
  -3   6   1   55.85    3.06
   2  -6  -1   93.72    5.19
   2  -6  -1  102.06    5.07
  -2   6   1  101.71    4.68
  -2   6   1   98.54    4.75
   1  -6  -1  137.90    6.66
   1  -6  -1  124.80    6.29
   1  -6  -1  134.42    6.46
  -1   6   1  138.31    5.99
  -1   6   1  132.61    6.09
   0  -6  -1  108.56    5.27
   0  -6  -1  105.47    5.43
   0  -6  -1  106.30    5.38
   0   6   1  106.86    4.69
   0   6   1  105.21    4.68
  -1  -6  -1    1.69    0.69
  -1  -6  -1    3.21    0.86
  -1  -6  -1    2.20    0.85
   1   6   1    1.35    0.35
  -2  -6  -1    1.46    0.88
  -2  -6  -1    1.06    0.67
   2   6   1    1.81    0.48
  -3  -6  -1   15.74    2.15
  -3  -6  -1    9.91    1.49
   3   6   1   15.85    1.57
   3   6   1   14.21    1.19
   3   6   1   12.06    1.31
  -4  -6  -1   40.60    3.02
  -4  -6  -1   36.72    2.77
   4   6   1   37.58    2.68
   4   6   1   35.35    2.33
  -5  -6  -1   51.59    3.71
   5   6   1   50.83    3.51
   5   6   1   57.47    3.30
  -6  -6  -1   38.19    3.18
   6   6   1   34.09    2.70
   6   6   1   40.52    3.24
  -7  -6  -1    4.56    1.40
   7   6   1    5.15    1.88
   7   6   1    4.79    1.35
  -8  -6  -1   -0.09    1.14
   8   6   1    2.56    1.25
   8   6   1    3.18    1.61
  -9  -6  -1    4.16    1.74
   9   6   1    4.29    1.74
   9   6   1    9.98    2.68
 -10  -6  -1   11.08    2.64
  10   6   1    9.55    2.37
  10   6   1   10.20    2.75
   9  -7  -1    2.59    1.51
  -9   7   1    1.75    1.39
  -9   7   1    4.38    2.09
  -9   7   1    3.26    1.46
   8  -7  -1    0.29    1.32
  -8   7   1    1.50    1.29
  -8   7   1    2.54    1.64
  -8   7   1    1.65    1.25
   7  -7  -1   19.81    2.80
   7  -7  -1   19.53    2.30
  -7   7   1   22.01    2.85
  -7   7   1   19.57    2.41
  -7   7   1   20.71    2.71
  -7   7   1   22.06    3.00
   6  -7  -1   22.03    2.88
   6  -7  -1   20.75    2.27
  -6   7   1   21.46    2.40
  -6   7   1   18.12    2.43
  -6   7   1   23.34    2.87
  -6   7   1   18.65    2.35
   5  -7  -1   32.70    2.52
   5  -7  -1   34.47    3.01
  -5   7   1   34.78    2.62
  -5   7   1   36.41    2.61
  -5   7   1   35.28    2.75
  -5   7   1   34.08    2.53
   4  -7  -1   35.98    2.93
   4  -7  -1   33.23    2.50
  -4   7   1   32.48    2.43
  -4   7   1   34.54    2.35
  -4   7   1   36.40    2.47
  -4   7   1   37.66    2.45
   3  -7  -1    6.76    1.28
   3  -7  -1    5.55    1.43
  -3   7   1    6.87    1.11
  -3   7   1    6.04    0.97
   2  -7  -1    1.15    0.68
   2  -7  -1    0.55    0.77
  -2   7   1    0.71    0.50
  -2   7   1    0.02    0.44
   1  -7  -1   22.71    2.33
   1  -7  -1   16.44    1.85
   1  -7  -1   19.87    1.96
  -1   7   1   14.25    1.29
  -1   7   1   16.63    1.34
   0  -7  -1   79.00    4.35
   0  -7  -1   73.60    4.13
   0  -7  -1   80.54    4.48
   0   7   1   75.60    3.44
  -1  -7  -1   42.90    2.87
  -1  -7  -1   49.20    3.16
  -1  -7  -1   43.96    2.97
   1   7   1   44.75    2.17
  -2  -7  -1   39.76    2.82
  -2  -7  -1   38.74    2.89
   2   7   1   37.75    2.04
  -3  -7  -1    2.39    1.14
  -3  -7  -1    1.55    0.88
   3   7   1    1.65    0.57
  -4  -7  -1    0.27    0.77
  -4  -7  -1    1.37    1.15
   4   7   1   -0.33    0.88
   4   7   1    0.27    0.52
  -5  -7  -1   31.61    3.52
   5   7   1   27.16    2.87
   5   7   1   28.12    2.18
  -6  -7  -1   31.90    3.61
   6   7   1   28.01    2.43
   6   7   1   31.47    2.94
  -7  -7  -1   34.84    3.98
   7   7   1   33.69    2.82
   7   7   1   26.94    3.32
  -8  -7  -1   25.95    3.62
   8   7   1   25.13    2.97
   8   7   1   20.29    3.29
   8   7   1   23.50    3.52
  -9  -7  -1    6.08    2.15
   9   7   1    5.98    2.34
   9   7   1    6.76    1.89
   9   7   1    8.97    2.37
   9  -8  -1    8.81    2.19
  -9   8   1    8.26    2.05
  -9   8   1   10.18    2.55
   8  -8  -1    7.77    2.14
  -8   8   1    8.13    2.22
  -8   8   1    6.69    1.87
  -8   8   1    6.59    1.74
   7  -8  -1    1.71    1.33
  -7   8   1    0.37    0.98
  -7   8   1    1.35    1.06
  -7   8   1    0.56    1.08
  -7   8   1    0.21    1.19
   6  -8  -1    5.64    1.76
   6  -8  -1    5.60    1.36
  -6   8   1    6.08    1.39
  -6   8   1    6.64    1.48
  -6   8   1    8.29    1.87
  -6   8   1    4.89    1.33
   5  -8  -1   28.63    2.53
   5  -8  -1   32.66    3.55
  -5   8   1   28.91    2.45
  -5   8   1   32.29    2.47
  -5   8   1   31.15    2.65
  -5   8   1   28.77    2.30
   4  -8  -1   43.99    3.45
   4  -8  -1   42.58    2.99
  -4   8   1   42.20    2.82
  -4   8   1   39.31    2.72
  -4   8   1   40.05    2.77
   3  -8  -1   51.69    3.37
   3  -8  -1   54.78    3.77
  -3   8   1   50.42    3.12
  -3   8   1   54.39    3.07
   2  -8  -1   90.24    5.23
   2  -8  -1   88.20    4.93
  -2   8   1   83.63    4.42
  -2   8   1   86.05    4.56
  -2   8   1   87.16    4.32
   1  -8  -1   22.13    2.36
   1  -8  -1   23.14    1.98
   1  -8  -1   21.17    2.56
  -1   8   1   19.31    1.57
  -1   8   1   24.02    1.43
   0  -8  -1    0.78    0.80
   0  -8  -1    0.80    0.72
   0  -8  -1    0.84    0.72
   0   8   1    0.49    0.29
   0   8   1    0.65    0.54
  -1  -8  -1    3.99    1.09
  -1  -8  -1    0.97    0.89
  -1  -8  -1    2.47    0.93
   1   8   1    3.40    0.49
  -2  -8  -1   17.42    2.19
  -2  -8  -1   15.39    1.98
   2   8   1   17.95    1.17
  -3  -8  -1   19.02    2.44
  -3  -8  -1   20.20    2.36
   3   8   1   23.10    1.53
  -4  -8  -1   37.60    3.38
  -4  -8  -1   37.12    3.11
   4   8   1   38.44    2.84
   4   8   1   39.94    2.43
  -5  -8  -1    1.57    1.25
   5   8   1    3.35    1.46
   5   8   1    3.15    0.92
  -6  -8  -1   -1.02    0.94
   6   8   1    1.65    1.42
   6   8   1    0.86    0.89
  -7  -8  -1    5.42    1.96
   7   8   1    4.48    1.34
   7   8   1    2.07    1.75
  -8  -8  -1   10.21    2.57
   8   8   1    8.78    2.33
   8   8   1   10.59    2.82
   8   8   1   12.56    2.19
  -9  -8  -1   12.29    2.89
   9   8   1   12.41    2.85
   9   8   1   10.32    2.70
   9   8   1   14.33    2.50
   8  -9  -1   12.66    2.73
  -8   9   1   18.61    3.11
  -8   9   1   10.53    2.22
   7  -9  -1   12.43    2.58
  -7   9   1   12.59    3.14
  -7   9   1   17.89    2.94
   6  -9  -1   14.14    2.40
   6  -9  -1    9.26    2.27
  -6   9   1   12.61    2.04
  -6   9   1   17.01    2.71
   5  -9  -1    3.95    1.18
   5  -9  -1    2.47    1.44
  -5   9   1    2.45    1.00
  -5   9   1    3.71    1.30
   4  -9  -1    0.11    0.71
   4  -9  -1   -0.66    1.14
  -4   9   1    0.62    0.88
  -4   9   1    0.41    0.68
   3  -9  -1   12.21    1.93
   3  -9  -1   11.08    2.03
  -3   9   1   16.42    1.71
   2  -9  -1   32.40    2.69
   2  -9  -1   28.79    3.25
   1  -9  -1   62.15    4.02
   1  -9  -1   59.28    4.16
  -1   9   1   62.81    3.92
   0  -9  -1   65.82    4.35
   0  -9  -1   71.36    4.26
   0  -9  -1   74.90    4.64
  -1  -9  -1   15.71    2.26
  -1  -9  -1   13.37    1.92
  -1  -9  -1   15.06    2.10
  -2  -9  -1   -0.39    0.76
  -2  -9  -1    1.72    1.02
  -3  -9  -1    2.94    1.28
  -3  -9  -1    4.15    1.45
  -4  -9  -1   15.41    2.44
  -4  -9  -1   14.88    2.36
   4   9   1   17.44    1.49
   4   9   1   17.69    2.15
  -5  -9  -1   26.56    3.54
   5   9   1   31.45    2.29
   5   9   1   31.03    3.22
  -6  -9  -1   25.90    3.81
   6   9   1   24.60    3.09
   6   9   1   33.76    2.54
  -7  -9  -1   13.09    2.90
   7   9   1   12.14    2.84
   7   9   1   13.92    2.45
   7   9   1   21.16    2.52
  -8  -9  -1    1.88    1.82
   8   9   1    1.74    1.19
   8   9   1    5.00    2.51
   8   9   1    2.13    1.56
   7 -10  -1    3.61    1.87
  -7  10   1    9.81    2.14
  -7  10   1    6.44    1.70
   6 -10  -1   22.51    3.43
  -6  10   1   27.63    3.22
  -6  10   1   24.94    2.93
   5 -10  -1   24.40    2.90
   5 -10  -1   22.53    3.27
  -5  10   1   24.96    2.31
  -5  10   1   30.27    3.15
   4 -10  -1   38.98    3.28
   4 -10  -1   44.42    4.60
   3 -10  -1   20.79    2.97
   3 -10  -1   20.21    2.53
   2 -10  -1    3.56    1.50
   2 -10  -1    1.56    1.07
   1 -10  -1    1.26    1.01
   1 -10  -1    1.02    1.10
   0 -10  -1   11.68    1.83
   0 -10  -1    7.04    1.79
   0 -10  -1    7.35    1.63
   0  10   1   10.69    2.14
  -1 -10  -1   20.14    2.46
  -1 -10  -1   21.05    2.60
  -2 -10  -1   34.82    3.00
  -2 -10  -1   36.01    3.71
  -3 -10  -1    7.54    1.87
  -3 -10  -1    6.39    1.69
  -4 -10  -1    1.81    1.42
  -4 -10  -1    4.99    1.51
  -5 -10  -1    2.24    1.54
   5  10   1    1.36    1.33
  -6 -10  -1    6.51    1.92
   6  10   1    5.41    1.83
   6  10   1    7.72    2.61
  -7 -10  -1   18.99    3.50
   7  10   1   17.22    2.70
   7  10   1   19.03    3.47
   6 -11  -1   -1.97    1.42
  -6  11   1    0.13    1.44
   5 -11  -1    2.18    1.60
  -5  11   1    5.30    1.66
   4 -11  -1   24.02    3.64
   4 -11  -1   16.78    2.53
   3 -11  -1   45.74    4.89
   3 -11  -1   47.21    3.73
   2 -11  -1   47.20    3.99
   2 -11  -1   38.95    3.46
   1 -11  -1   22.66    2.90
   1 -11  -1   23.56    3.24
   0 -11  -1   18.26    2.61
   0 -11  -1   14.10    2.61
   0  11   1   16.08    2.67
  -1 -11  -1    0.05    0.96
   1  11   1    0.35    1.27
  -2 -11  -1   13.01    2.34
   2  11   1   18.92    3.23
  -3 -11  -1   11.26    2.22
   3  11   1   17.89    3.32
  -4 -11  -1   17.63    2.77
   4  11   1   26.62    4.02
   5  11   1    5.56    1.93
   5  11   1    9.57    3.09
   6  11   1    3.65    1.93
   6  11   1    3.87    2.42
   4 -12  -1    2.26    1.35
   4 -12  -1    2.94    1.89
   3 -12  -1   -0.45    1.12
   3 -12  -1    1.22    1.43
   2 -12  -1    9.53    2.23
   2 -12  -1    7.85    1.92
   1 -12  -1   11.23    2.52
   1 -12  -1   11.25    2.15
   0 -12  -1   25.35    3.32
  -1 -12  -1   10.45    2.38
   1  12   1   14.85    2.94
  -2 -12  -1    3.85    1.71
   2  12   1    3.60    2.09
  -3 -12  -1   -0.63    0.85
   3  12   1   -0.15    1.85
  -4 -12  -1    5.05    1.93
   4  12   1    7.14    2.64
   1 -13  -1   -1.17    1.43
   1 -13  -1    2.11    1.70
   0 -13  -1    6.90    2.07
  -1 -13  -1    8.98    2.20
   3  12  -2   15.12    3.45
   2  12  -2   25.14    4.11
  -2 -12   2   20.21    3.04
   1  12  -2   16.58    3.21
  -1 -12   2   12.13    2.45
   0 -12   2    7.87    2.16
   0 -12   2    7.33    2.00
   1 -12   2    0.32    1.18
   1 -12   2    0.77    1.33
   2 -12   2    2.91    1.38
   2 -12   2    0.09    1.28
   3 -12   2   16.49    3.21
   4 -12   2    9.91    2.29
   5  11  -2    6.23    2.56
   5  11  -2    5.06    1.84
  -5 -11   2    5.13    2.00
   4  11  -2    6.08    2.75
   4  11  -2    5.57    1.70
  -4 -11   2    6.08    1.87
   3  11  -2    0.12    1.85
  -3 -11   2    1.41    1.45
  -3 -11   2    0.24    1.41
   2  11  -2   15.31    3.09
  -2 -11   2   13.54    2.49
  -2 -11   2   16.53    2.72
   1  11  -2   23.35    3.56
  -1 -11   2   27.24    3.30
  -1 -11   2   23.93    3.07
   0  11  -2   40.66    4.29
   0 -11   2   41.42    3.80
   0 -11   2   39.17    4.02
   0 -11   2   37.36    3.88
   1 -11   2   28.35    3.54
   1 -11   2   19.75    2.66
   2 -11   2   16.10    2.80
   2 -11   2   14.06    2.25
   3 -11   2    0.00    1.12
   3 -11   2    1.41    1.13
   4 -11   2    0.71    1.53
  -5  11  -2   15.04    2.40
   5 -11   2    8.63    2.52
  -6  11  -2   26.58    3.36
   6 -11   2   19.60    3.50
   6  10  -2    0.61    1.68
   6  10  -2    1.88    2.34
  -6 -10   2   -0.01    1.41
   5  10  -2   12.93    2.43
   5  10  -2   13.87    3.22
  -5 -10   2   19.81    3.24
   4  10  -2   24.55    3.90
  -4 -10   2   28.13    3.66
   3  10  -2   25.14    3.68
  -3 -10   2   25.45    3.18
  -3 -10   2   15.31    2.67
   2  10  -2   23.58    3.36
  -2 -10   2   17.24    2.59
  -2 -10   2   17.66    2.74
   1  10  -2    7.01    1.99
  -1 -10   2    6.92    1.78
  -1 -10   2    3.79    1.56
  -1 -10   2    4.32    1.36
   0  10  -2    4.71    1.77
   0 -10   2    5.73    1.76
   0 -10   2    4.48    1.48
   0 -10   2    6.03    1.69
  -1  10  -2   16.18    2.38
   1 -10   2   20.30    2.76
   1 -10   2   20.32    2.87
   1 -10   2   17.05    2.29
   2 -10   2   28.77    3.54
   2 -10   2   26.24    2.90
   3 -10   2   19.69    3.02
   3 -10   2   22.78    2.53
   4 -10   2   23.99    3.41
   4 -10   2   29.49    2.99
  -5  10  -2    4.50    1.50
   5 -10   2    2.44    1.69
  -6  10  -2    1.99    1.33
   6 -10   2    1.36    1.69
  -7  10  -2    5.89    1.86
  -7  10  -2    5.16    1.54
   7 -10   2    4.97    2.20
   7   9  -2    8.57    2.56
   7   9  -2   10.01    1.82
   7   9  -2    9.54    2.38
  -7  -9   2    9.00    2.45
   6   9  -2   12.60    3.05
   6   9  -2    8.65    1.99
  -6  -9   2    9.50    2.52
   5   9  -2   -0.95    1.42
   5   9  -2   -0.72    1.41
  -5  -9   2   -0.20    1.08
   4   9  -2    7.17    1.74
   4   9  -2    8.42    2.30
  -4  -9   2    7.51    1.93
   3   9  -2   30.75    3.68
  -3  -9   2   20.85    2.68
  -3  -9   2   29.35    3.37
   2   9  -2   57.48    4.32
  -2  -9   2   50.83    3.95
  -2  -9   2   56.87    3.99
   1   9  -2   58.04    4.15
  -1  -9   2   53.83    3.95
  -1  -9   2   56.46    3.87
  -1  -9   2   48.00    3.82
   0   9  -2   40.32    3.36
   0  -9   2   43.94    3.22
   0  -9   2   44.86    3.42
   0  -9   2   43.61    3.39
  -1   9  -2   12.94    1.69
  -1   9  -2   12.11    2.02
   1  -9   2   11.74    1.85
   1  -9   2   11.66    1.96
   1  -9   2    9.64    1.91
  -2   9  -2    0.36    0.63
   2  -9   2    0.38    0.96
   2  -9   2    0.36    0.83
  -3   9  -2    4.15    1.10
   3  -9   2    6.60    1.44
   3  -9   2    3.61    1.41
  -4   9  -2   22.87    2.45
  -4   9  -2   19.96    2.21
  -4   9  -2   18.77    1.68
   4  -9   2   20.12    2.36
   4  -9   2   19.65    2.88
  -5   9  -2   37.70    2.92
  -5   9  -2   34.99    2.87
  -5   9  -2   40.61    2.71
   5  -9   2   27.55    3.63
  -6   9  -2   13.68    2.12
  -6   9  -2   19.47    2.82
  -6   9  -2   14.80    1.99
   6  -9   2   16.15    2.85
  -7   9  -2   10.68    2.06
  -7   9  -2    8.83    1.76
  -7   9  -2    8.67    2.21
   7  -9   2    5.25    2.02
  -8   9  -2    0.07    1.35
  -8   9  -2    0.93    1.16
   8  -9   2    1.62    1.72
   8   8  -2    0.29    1.16
   8   8  -2   -0.38    1.87
   8   8  -2    0.88    1.83
  -8  -8   2    1.63    2.24
   7   8  -2    8.09    2.46
   7   8  -2    5.48    1.77
   7   8  -2    6.54    1.53
  -7  -8   2    5.59    2.19
   6   8  -2   24.59    2.53
   6   8  -2   21.52    2.84
   6   8  -2   23.42    3.29
  -6  -8   2   18.64    3.28
   5   8  -2   24.91    2.88
   5   8  -2   18.52    3.16
   5   8  -2   23.25    2.00
  -5  -8   2   23.49    3.42
   4   8  -2   17.78    1.52
   4   8  -2   18.29    2.34
   4   8  -2   16.26    2.76
  -4  -8   2   14.78    2.52
   3   8  -2    6.15    1.35
   3   8  -2    7.39    0.98
   3   8  -2    4.43    1.75
  -3  -8   2    4.66    1.61
  -3  -8   2    5.94    1.33
   2   8  -2    5.90    1.63
  -2  -8   2    2.22    1.07
  -2  -8   2    4.72    1.45
   1   8  -2   34.52    2.98
  -1  -8   2   31.03    2.63
  -1  -8   2   32.11    2.79
  -1  -8   2   31.61    2.70
   0   8  -2   46.56    3.36
   0  -8   2   46.82    3.34
   0  -8   2   45.31    3.32
   0  -8   2   41.92    3.10
  -1   8  -2   50.02    3.22
  -1   8  -2   56.00    3.59
   1  -8   2   61.33    3.91
   1  -8   2   53.05    3.67
   1  -8   2   54.91    3.48
  -2   8  -2   46.68    3.05
  -2   8  -2   45.81    2.93
   2  -8   2   44.84    3.47
   2  -8   2   47.29    3.14
  -3   8  -2   16.48    1.36
  -3   8  -2   14.99    1.87
   3  -8   2   20.36    2.60
   3  -8   2   18.54    2.07
  -4   8  -2    1.36    0.83
  -4   8  -2    0.60    0.58
  -4   8  -2    0.16    0.77
   4  -8   2    0.76    0.62
   4  -8   2   -0.05    0.98
  -5   8  -2   12.34    1.66
  -5   8  -2   10.59    1.74
  -5   8  -2   13.39    1.67
  -5   8  -2   14.15    2.03
   5  -8   2    7.14    1.85
   5  -8   2   11.91    1.67
  -6   8  -2   19.64    2.28
  -6   8  -2   18.36    2.38
  -6   8  -2   19.66    2.37
   6  -8   2   23.71    3.28
  -7   8  -2   30.62    3.26
  -7   8  -2   35.45    3.08
  -7   8  -2   47.76    4.58
  -7   8  -2   35.56    3.59
   7  -8   2   34.73    3.98
  -8   8  -2   32.63    4.13
  -8   8  -2   20.75    2.88
  -8   8  -2   25.25    3.09
   8  -8   2   21.60    3.34
  -9   8  -2    3.45    1.55
  -9   8  -2   11.95    2.67
  -9   8  -2    5.52    1.70
   9  -8   2    5.74    2.20
   9   7  -2   14.28    3.48
   9   7  -2   18.98    2.74
   9   7  -2   11.30    3.11
  -9  -7   2   18.96    3.63
   8   7  -2    2.14    1.90
   8   7  -2    4.77    1.77
   8   7  -2    6.77    1.74
  -8  -7   2    4.52    1.94
   7   7  -2    2.51    1.17
   7   7  -2    4.66    1.83
   7   7  -2    1.29    1.42
  -7  -7   2    0.38    1.25
   6   7  -2    1.42    1.01
   6   7  -2    1.70    1.62
   6   7  -2    2.39    1.44
  -6  -7   2    1.54    1.25
   5   7  -2   10.58    1.52
   5   7  -2   14.09    2.55
   5   7  -2   11.60    2.04
  -5  -7   2   15.28    2.84
   4   7  -2   46.88    2.73
   4   7  -2   44.58    3.78
   4   7  -2   48.80    3.26
  -4  -7   2   37.61    4.21
   3   7  -2   72.40    3.50
   3   7  -2   67.82    3.88
  -3  -7   2   66.17    4.29
  -3  -7   2   68.97    4.70
   2   7  -2   85.39    3.83
  -2  -7   2   93.38    4.96
  -2  -7   2   72.54    4.89
   1   7  -2   -0.05    0.96
  -1  -7   2    1.42    0.92
  -1  -7   2    0.21    0.59
  -1  -7   2    2.19    1.04
   0   7  -2    0.58    0.90
   0  -7   2   -0.50    0.60
   0  -7   2    0.22    0.75
   0  -7   2    0.74    0.66
  -1   7  -2    1.57    0.74
  -1   7  -2    1.95    0.92
   1  -7   2    0.67    0.75
   1  -7   2    1.94    0.99
   1  -7   2    4.07    1.00
  -2   7  -2   33.44    2.22
  -2   7  -2   27.87    2.20
  -2   7  -2   29.10    1.69
   2  -7   2   36.12    2.71
   2  -7   2   32.92    2.35
  -3   7  -2   75.23    4.22
  -3   7  -2   77.55    3.87
  -3   7  -2   80.14    3.91
   3  -7   2   77.92    4.78
   3  -7   2   80.65    4.34
  -4   7  -2   25.46    1.87
  -4   7  -2   24.59    1.90
  -4   7  -2   25.63    2.07
  -4   7  -2   23.18    2.03
   4  -7   2   26.24    2.91
   4  -7   2   20.44    1.88
  -5   7  -2   10.23    1.48
  -5   7  -2   12.35    1.87
  -5   7  -2   11.95    1.78
  -5   7  -2   10.08    1.50
   5  -7   2   10.14    1.45
   5  -7   2   10.18    2.05
  -6   7  -2    0.30    0.96
  -6   7  -2   -0.77    0.64
  -6   7  -2   -0.04    0.80
  -6   7  -2    1.26    0.96
   6  -7   2   -0.48    1.03
  -7   7  -2    7.65    1.59
  -7   7  -2    7.04    1.72
  -7   7  -2    6.49    1.58
  -7   7  -2    7.38    1.90
   7  -7   2    6.47    1.88
  -8   7  -2   14.88    2.46
  -8   7  -2   14.07    2.41
  -8   7  -2   21.73    3.42
   8  -7   2   19.26    3.00
  -9   7  -2   18.23    2.80
  -9   7  -2   32.32    4.49
  -9   7  -2   25.03    3.12
   9  -7   2   19.90    3.22
   9   6  -2    5.08    2.47
   9   6  -2    4.49    1.69
   9   6  -2    5.09    2.06
  -9  -6   2    4.14    1.73
   8   6  -2   18.67    3.13
   8   6  -2   13.95    2.75
   8   6  -2   17.69    2.52
  -8  -6   2   12.14    2.34
   7   6  -2   20.59    3.16
   7   6  -2   21.34    2.89
   7   6  -2   19.69    2.46
  -7  -6   2   23.26    3.23
   6   6  -2   11.06    1.69
   6   6  -2    7.44    2.07
   6   6  -2    8.61    1.98
  -6  -6   2    8.02    1.90
   5   6  -2    5.94    1.16
   5   6  -2    5.47    1.46
  -5  -6   2    9.31    2.03
   4   6  -2   -0.21    0.49
   4   6  -2   -0.10    0.94
  -4  -6   2   -0.43    0.99
   3   6  -2   19.59    1.37
   3   6  -2   17.71    1.87
  -3  -6   2   12.35    2.17
  -3  -6   2   17.73    2.10
   2   6  -2  147.56    6.35
   2   6  -2  136.64    6.63
  -2  -6   2  141.92    7.16
  -2  -6   2  143.46    7.52
  -2  -6   2  154.28    7.17
  -1  -6   2   87.98    4.46
  -1  -6   2   88.19    4.48
  -1  -6   2   65.99    4.42
   0   6  -2  102.53    5.25
   0  -6   2   97.40    5.18
   0  -6   2   98.35    5.08
   0  -6   2   97.32    5.24
  -1   6  -2   29.56    1.48
  -1   6  -2   33.38    2.25
  -1   6  -2   30.62    1.48
   1  -6   2   30.59    2.33
   1  -6   2   33.23    2.34
   1  -6   2   31.71    2.15
  -2   6  -2    7.68    0.81
  -2   6  -2    7.35    1.13
  -2   6  -2    6.39    1.09
   2  -6   2    6.92    1.10
   2  -6   2    5.98    1.30
  -3   6  -2    7.83    1.20
  -3   6  -2    7.54    1.11
  -3   6  -2    6.33    0.90
  -3   6  -2    4.90    0.89
   3  -6   2    5.43    1.23
   3  -6   2    6.58    1.02
  -4   6  -2   21.93    1.75
  -4   6  -2   23.70    1.93
  -4   6  -2   20.84    1.86
  -4   6  -2   24.63    1.89
   4  -6   2   20.74    1.74
   4  -6   2   27.59    2.86
  -5   6  -2   68.17    4.04
  -5   6  -2   71.25    4.10
  -5   6  -2   68.53    3.97
  -5   6  -2   68.51    4.08
   5  -6   2   72.45    4.55
   5  -6   2   73.21    3.88
  -6   6  -2   33.70    2.79
  -6   6  -2   34.51    2.77
  -6   6  -2   35.72    2.72
  -6   6  -2   34.76    2.90
   6  -6   2   38.15    3.18
   6  -6   2   32.33    2.36
  -7   6  -2   24.88    3.13
  -7   6  -2   18.47    2.46
  -7   6  -2   16.31    2.27
  -7   6  -2   20.58    2.57
   7  -6   2   19.67    2.80
  -8   6  -2    6.67    1.67
  -8   6  -2    4.24    1.63
  -8   6  -2    9.38    2.32
  -8   6  -2    6.47    1.69
   8  -6   2    4.28    1.68
  -9   6  -2    1.49    1.79
  -9   6  -2    1.21    1.04
  -9   6  -2    0.04    1.09
   9  -6   2    1.29    1.49
 -10   6  -2    6.84    2.32
 -10   6  -2    5.37    1.87
 -10   6  -2    8.26    2.06
  10  -6   2    6.39    2.04
  10   5  -2   20.74    3.30
 -10  -5   2   17.05    3.22
   9   5  -2    9.31    2.09
   9   5  -2   10.30    2.74
   9   5  -2    4.45    2.05
  -9  -5   2    7.93    2.28
   8   5  -2   -0.25    1.38
   8   5  -2   -0.31    0.93
   8   5  -2    1.33    1.50
  -8  -5   2   -0.78    0.95
   7   5  -2    3.93    1.32
   7   5  -2    6.11    1.86
   7   5  -2    4.75    1.73
  -7  -5   2    6.62    1.83
   6   5  -2   36.78    2.70
   6   5  -2   33.17    3.53
   6   5  -2   31.84    3.02
  -6  -5   2   33.46    3.53
   5   5  -2   51.76    3.15
   5   5  -2   48.97    3.50
  -5  -5   2   53.53    3.75
   4   5  -2   69.93    3.97
   4   5  -2   63.42    3.56
  -4  -5   2   70.04    4.28
  -4  -5   2   67.53    3.74
   3   5  -2   30.45    2.21
   3   5  -2   31.91    1.91
  -3  -5   2   28.37    2.27
  -3  -5   2   32.82    2.07
  -3  -5   2   33.09    2.67
   2   5  -2    1.53    0.44
   2   5  -2    1.26    0.57
   2   5  -2    0.99    0.53
   2   5  -2    1.16    0.66
  -2  -5   2    0.03    0.28
  -2  -5   2    0.84    0.64
  -2  -5   2    1.92    1.03
  -2  -5   2    2.40    0.76
   1   5  -2    5.37    0.45
   1   5  -2    5.09    0.42
  -1  -5   2    9.00    1.22
  -1  -5   2    4.25    1.06
  -1  -5   2    6.01    1.02
   0  -5   2   46.11    2.81
   0  -5   2   46.31    2.90
   0  -5   2   49.64    2.76
  -1   5  -2  122.38    5.13
  -1   5  -2  117.68    5.12
  -1   5  -2  117.03    5.70
   1  -5   2  116.54    5.69
   1  -5   2  125.65    5.95
   1  -5   2  122.09    5.91
  -2   5  -2   66.86    3.25
  -2   5  -2   66.47    3.40
  -2   5  -2   67.90    3.51
  -2   5  -2   68.14    3.19
   2  -5   2   67.45    3.48
   2  -5   2   65.34    3.76
  -3   5  -2   28.14    1.88
  -3   5  -2   31.89    1.99
  -3   5  -2   29.95    1.86
  -3   5  -2   32.80    1.99
  -3   5  -2   29.36    2.01
   3  -5   2   29.92    2.34
   3  -5   2   28.29    1.91
  -4   5  -2   16.28    1.82
  -4   5  -2   16.35    1.72
  -4   5  -2   16.01    1.66
  -4   5  -2   15.25    1.68
   4  -5   2   18.09    2.19
   4  -5   2   15.04    1.49
  -5   5  -2    1.61    0.85
  -5   5  -2    1.01    0.71
  -5   5  -2    0.20    0.76
  -5   5  -2    0.98    0.78
   5  -5   2    0.63    0.95
   5  -5   2    0.64    0.50
  -6   5  -2   27.22    2.38
  -6   5  -2   29.83    2.57
  -6   5  -2   30.96    2.49
  -6   5  -2   33.98    2.72
   6  -5   2   28.23    2.06
   6  -5   2   29.47    2.71
  -7   5  -2   53.63    3.84
  -7   5  -2   62.67    4.29
  -7   5  -2   63.43    4.07
  -7   5  -2   60.30    4.17
   7  -5   2   60.23    4.24
  -8   5  -2   38.72    4.33
  -8   5  -2   31.16    3.51
  -8   5  -2   33.02    3.60
  -8   5  -2   35.67    3.55
   8  -5   2   37.19    3.83
  -9   5  -2   40.63    4.56
  -9   5  -2   38.02    3.86
  -9   5  -2   34.29    3.94
   9  -5   2   27.83    3.55
 -10   5  -2    8.30    1.99
 -10   5  -2    7.67    1.91
  10  -5   2    8.83    2.19
  10   4  -2    9.69    2.34
 -10  -4   2   17.96    2.98
 -10  -4   2   11.51    2.46
   9   4  -2   16.65    2.61
   9   4  -2   17.40    2.95
  -9  -4   2   17.80    2.83
  -9  -4   2   13.54    2.40
   8   4  -2   20.67    2.80
   8   4  -2   18.72    2.87
   8   4  -2   22.19    3.07
  -8  -4   2   19.43    2.75
  -8  -4   2   20.66    2.94
   7   4  -2    9.37    2.02
   7   4  -2   11.15    1.88
   7   4  -2   13.91    2.39
  -7  -4   2   14.12    2.21
  -7  -4   2   10.53    1.86
   6   4  -2    1.19    0.83
   6   4  -2    3.78    1.38
   6   4  -2    1.04    1.08
  -6  -4   2    0.93    0.78
  -6  -4   2    1.44    1.00
  -6  -4   2    3.51    1.22
   5   4  -2    4.57    1.39
   5   4  -2    2.60    0.87
  -5  -4   2    5.34    1.26
  -5  -4   2    2.90    1.01
  -5  -4   2    3.23    0.98
   4   4  -2   66.70    3.98
   4   4  -2   69.94    3.73
  -4  -4   2   75.17    4.23
  -4  -4   2   72.92    3.66
  -4  -4   2   70.89    3.94
   3   4  -2  123.53    5.92
   3   4  -2  124.42    5.91
   3   4  -2  119.83    5.86
   3   4  -2  125.36    5.73
  -3  -4   2  118.59    5.83
  -3  -4   2  131.70    5.63
   2   4  -2  162.80    7.33
   2   4  -2  162.14    7.30
   2   4  -2  160.37    7.14
   2   4  -2  160.31    7.33
  -2  -4   2  165.19    7.93
  -2  -4   2  163.19    7.61
  -2  -4   2  173.99    7.30
   1   4  -2  136.34    5.83
   1   4  -2  140.62    5.84
  -1  -4   2  139.13    6.33
  -1  -4   2  135.45    6.73
  -1  -4   2  132.09    6.36
   0  -4   2   40.02    2.42
   0  -4   2   37.70    2.24
   0  -4   2   36.03    2.15
  -1   4  -2    2.40    0.34
  -1   4  -2    2.94    0.72
  -1   4  -2    1.98    0.30
   1  -4   2    2.28    0.68
   1  -4   2    1.83    0.54
   1  -4   2    2.34    0.70
  -2   4  -2    2.85    0.60
  -2   4  -2    2.88    0.65
  -2   4  -2    2.08    0.45
  -2   4  -2    3.36    0.68
  -2   4  -2    1.86    0.51
   2  -4   2    1.11    0.45
   2  -4   2    2.14    0.77
  -3   4  -2  124.35    5.72
  -3   4  -2  120.44    5.73
  -3   4  -2  122.62    5.73
  -3   4  -2  122.69    5.67
  -3   4  -2  119.79    5.79
   3  -4   2  123.99    6.10
   3  -4   2  123.68    5.65
   3  -4   2  123.41    5.56
  -4   4  -2   86.04    4.33
  -4   4  -2   84.20    4.31
  -4   4  -2   79.92    4.25
  -4   4  -2   84.74    4.24
   4  -4   2   80.47    4.02
   4  -4   2   80.86    4.51
   4  -4   2   79.27    4.09
  -5   4  -2   29.78    2.27
  -5   4  -2   30.00    2.30
  -5   4  -2   27.63    2.16
  -5   4  -2   26.36    2.11
   5  -4   2   28.89    1.87
   5  -4   2   27.82    2.04
   5  -4   2   25.13    2.27
  -6   4  -2   19.58    2.22
  -6   4  -2   20.36    2.23
  -6   4  -2   23.33    2.62
  -6   4  -2   25.02    2.19
   6  -4   2   16.60    1.93
   6  -4   2   15.87    1.49
   6  -4   2   19.82    2.33
  -7   4  -2    0.57    0.86
  -7   4  -2    1.60    1.10
  -7   4  -2   -0.46    0.83
  -7   4  -2    0.00    1.06
   7  -4   2    0.64    0.91
   7  -4   2    0.13    0.91
   7  -4   2    1.12    0.67
  -8   4  -2    2.21    1.18
  -8   4  -2    4.67    1.37
  -8   4  -2    1.19    1.24
  -8   4  -2    4.87    1.94
   8  -4   2    4.90    1.60
  -9   4  -2   28.32    3.92
  -9   4  -2   24.21    3.37
  -9   4  -2   22.94    2.98
  -9   4  -2   25.55    3.24
   9  -4   2   27.05    3.22
 -10   4  -2   18.94    2.75
 -10   4  -2   17.54    2.92
  10  -4   2   16.23    2.61
  10   3  -2    2.24    1.46
 -10  -3   2    0.68    1.12
 -10  -3   2    2.73    1.67
   9   3  -2    1.30    1.44
  -9  -3   2    0.46    1.11
  -9  -3   2    1.26    1.41
   8   3  -2   12.15    2.57
   8   3  -2   13.55    2.26
   8   3  -2   12.93    2.16
  -8  -3   2   11.62    2.29
  -8  -3   2    7.90    1.73
  -8  -3   2   12.75    2.34
   7   3  -2   15.92    2.23
   7   3  -2   16.39    2.54
   7   3  -2   14.63    2.04
  -7  -3   2   14.00    2.23
  -7  -3   2    9.03    1.83
  -7  -3   2   12.30    1.85
  -7  -3   2   13.90    2.00
   6   3  -2   75.95    4.51
   6   3  -2   74.07    4.31
   6   3  -2   70.85    4.60
  -6  -3   2   73.48    4.21
  -6  -3   2   74.14    4.36
  -6  -3   2   78.39    4.62
  -6  -3   2   72.29    4.56
   5   3  -2   63.80    3.93
   5   3  -2   61.80    3.61
  -5  -3   2   64.83    3.58
  -5  -3   2   60.75    3.82
  -5  -3   2   65.45    3.72
  -5  -3   2   65.24    3.94
   4   3  -2    4.96    0.98
   4   3  -2    7.42    1.34
  -4  -3   2    4.07    0.99
  -4  -3   2    5.84    1.09
  -4  -3   2    4.56    0.98
  -4  -3   2    8.16    1.07
   3   3  -2   14.20    1.49
   3   3  -2   11.30    1.32
   3   3  -2   14.15    1.15
  -3  -3   2   14.35    1.40
  -3  -3   2   11.91    1.33
  -3  -3   2   10.38    1.41
  -3  -3   2   13.16    1.22
   2   3  -2    9.55    1.03
   2   3  -2    9.79    0.83
   2   3  -2    9.19    1.02
   2   3  -2    8.80    1.02
  -2  -3   2    6.72    0.95
  -2  -3   2   11.20    1.10
  -2  -3   2    9.27    0.74
  -2  -3   2    9.47    1.20
   1   3  -2  248.84   10.33
   1   3  -2  245.39   10.14
  -1  -3   2  244.33   10.52
  -1  -3   2  249.29   10.43
  -1  -3   2  208.52   10.78
  -1  -3   2  247.35   10.28
   0   3  -2  205.25    8.78
   0  -3   2  201.41    8.70
   0  -3   2  196.55    8.64
   0  -3   2  190.91    8.85
  -1   3  -2   71.85    3.14
  -1   3  -2   70.79    3.26
  -1   3  -2   72.21    3.42
   1  -3   2   72.62    3.23
   1  -3   2   68.39    3.53
   1  -3   2   71.78    3.57
   1  -3   2   73.08    3.39
  -2   3  -2  111.63    5.26
  -2   3  -2  111.74    5.16
  -2   3  -2  117.12    5.13
  -2   3  -2  117.31    5.13
  -2   3  -2  112.87    5.17
  -2   3  -2  118.40    5.24
   2  -3   2  115.25    5.07
   2  -3   2  114.37    5.46
   2  -3   2  116.88    5.16
  -3   3  -2    1.09    0.47
  -3   3  -2    1.32    0.59
  -3   3  -2    1.81    0.56
  -3   3  -2    2.27    0.65
  -3   3  -2    1.87    0.68
   3  -3   2    1.44    0.48
   3  -3   2    1.18    0.40
   3  -3   2    2.04    0.76
  -4   3  -2   14.88    1.58
  -4   3  -2   11.06    1.30
  -4   3  -2   12.00    1.45
  -4   3  -2   12.81    1.50
   4  -3   2   11.13    0.99
   4  -3   2   12.45    1.31
   4  -3   2   13.98    1.64
  -5   3  -2   46.22    3.09
  -5   3  -2   55.41    3.10
  -5   3  -2   49.71    3.11
  -5   3  -2   46.40    2.98
   5  -3   2   47.68    2.91
   5  -3   2   49.47    3.15
   5  -3   2   48.16    2.65
  -6   3  -2   64.34    4.12
  -6   3  -2   69.02    4.01
  -6   3  -2   70.10    4.19
  -6   3  -2   68.33    4.07
   6  -3   2   70.99    4.13
   6  -3   2   65.26    3.93
  -7   3  -2   72.57    4.61
  -7   3  -2   71.69    4.60
  -7   3  -2   69.07    4.30
  -7   3  -2   68.27    4.38
   7  -3   2   75.27    4.43
   7  -3   2   66.67    4.25
  -8   3  -2   34.64    3.72
  -8   3  -2   31.58    3.21
  -8   3  -2   34.76    3.10
  -8   3  -2   31.12    3.45
   8  -3   2   34.04    2.87
   8  -3   2   31.01    2.80
  -9   3  -2    3.68    1.47
  -9   3  -2    5.08    1.52
  -9   3  -2    4.13    1.48
   9  -3   2    2.55    1.30
   9  -3   2    2.62    1.32
 -10   3  -2    0.00    1.06
 -10   3  -2    1.40    1.35
 -11   3  -2    1.99    1.68
 -11   3  -2    1.89    1.59
  11   2  -2   13.41    2.74
 -11  -2   2   18.93    3.20
 -11  -2   2   13.97    2.81
  10   2  -2   18.78    3.02
 -10  -2   2   18.49    3.29
 -10  -2   2   19.47    3.00
   9   2  -2   19.64    2.72
  -9  -2   2   17.38    2.85
  -9  -2   2   19.22    2.92
  -9  -2   2   14.04    2.42
   8   2  -2    4.51    1.50
   8   2  -2    2.54    1.38
  -8  -2   2    2.78    1.30
  -8  -2   2    1.42    1.09
  -8  -2   2    4.69    1.71
  -8  -2   2    2.72    1.42
   7   2  -2    0.57    1.04
   7   2  -2   -0.04    1.09
   7   2  -2    0.38    0.96
  -7  -2   2    0.67    0.94
  -7  -2   2    0.16    0.91
  -7  -2   2    0.35    1.04
  -7  -2   2   -0.18    0.77
   6   2  -2   31.09    2.88
   6   2  -2   32.67    2.54
   6   2  -2   31.73    2.55
  -6  -2   2   35.08    2.86
  -6  -2   2   33.00    2.51
  -6  -2   2   36.54    2.81
  -6  -2   2   36.76    2.67
   5   2  -2   32.17    2.70
   5   2  -2   39.20    2.60
  -5  -2   2   41.60    2.87
  -5  -2   2   36.65    2.49
  -5  -2   2   41.36    2.62
  -5  -2   2   41.00    2.79
   4   2  -2  179.20    8.49
   4   2  -2  190.58    8.72
  -4  -2   2  189.09    8.48
  -4  -2   2  192.54    8.70
  -4  -2   2  183.26    8.70
  -4  -2   2  188.28    8.59
  -4  -2   2  186.95    8.56
   3   2  -2  201.73    8.95
   3   2  -2  193.45    8.78
  -3  -2   2  194.82    8.85
  -3  -2   2  197.54    8.99
  -3  -2   2  202.11    8.77
  -3  -2   2  203.09    8.94
   2   2  -2  103.00    4.79
   2   2  -2  106.31    4.94
   2   2  -2  109.04    4.94
  -2  -2   2  109.69    4.96
  -2  -2   2  110.32    5.06
  -2  -2   2  105.01    4.77
  -2  -2   2  102.63    4.89
   1   2  -2   25.80    1.50
   1   2  -2   25.59    1.53
   1   2  -2   26.75    1.37
   1   2  -2   26.18    1.59
  -1  -2   2   28.32    1.75
  -1  -2   2   28.38    1.47
  -1  -2   2   26.05    1.53
  -1  -2   2   28.51    1.59
   0   2  -2    7.16    0.47
   0   2  -2    6.11    0.44
   0   2  -2    6.65    0.86
   0  -2   2    6.96    0.94
   0  -2   2    8.96    0.83
   0  -2   2    8.25    0.74
   0  -2   2    9.78    0.78
   0  -2   2    6.32    0.66
  -1   2  -2   64.24    3.04
  -1   2  -2   65.57    2.90
  -1   2  -2   64.03    2.95
  -1   2  -2   71.63    3.05
  -1   2  -2   64.98    3.01
   1  -2   2   66.19    3.18
   1  -2   2   66.10    2.99
   1  -2   2   64.47    2.97
   1  -2   2   62.68    3.15
  -2   2  -2  215.93    8.97
  -2   2  -2  197.89    8.70
  -2   2  -2  191.68    8.72
  -2   2  -2  200.61    8.67
  -2   2  -2  196.54    8.74
   2  -2   2  201.34    8.88
   2  -2   2  203.67    8.57
   2  -2   2  205.78    8.65
  -3   2  -2  105.31    5.06
  -3   2  -2  102.04    4.97
  -3   2  -2  105.71    5.02
  -3   2  -2  111.19    5.08
   3  -2   2  110.91    4.98
   3  -2   2  107.83    5.15
  -4   2  -2   21.19    1.75
  -4   2  -2   22.35    1.66
  -4   2  -2   21.16    1.66
  -4   2  -2   21.00    1.74
   4  -2   2   24.54    1.79
   4  -2   2   22.54    1.63
  -5   2  -2    6.17    1.21
  -5   2  -2    3.42    0.98
  -5   2  -2    3.93    0.98
  -5   2  -2    4.16    0.96
   5  -2   2    4.12    1.58
   5  -2   2    5.60    1.05
   5  -2   2    6.18    1.15
  -6   2  -2    1.37    0.92
  -6   2  -2    2.32    0.93
  -6   2  -2    2.40    1.11
  -6   2  -2    2.81    0.99
   6  -2   2    3.31    1.00
   6  -2   2    1.29    0.83
  -7   2  -2   58.58    3.99
  -7   2  -2   59.84    3.99
  -7   2  -2   63.83    3.89
  -7   2  -2   53.02    3.63
   7  -2   2   51.25    3.62
   7  -2   2   57.04    3.68
  -8   2  -2   43.67    3.21
  -8   2  -2   37.54    3.37
  -8   2  -2   40.79    3.42
  -8   2  -2   32.80    3.05
   8  -2   2   43.30    3.15
   8  -2   2   33.69    3.01
  -9   2  -2   33.78    3.52
  -9   2  -2   27.05    3.20
  -9   2  -2   36.10    3.98
   9  -2   2   35.79    3.24
   9  -2   2   29.52    3.13
 -10   2  -2   17.08    2.66
 -10   2  -2   19.16    2.98
  10  -2   2   13.73    2.43
 -11   2  -2    9.90    2.34
 -11   2  -2    5.07    2.03
  11   1  -2    0.28    1.29
 -11  -1   2    1.48    1.99
 -11  -1   2    1.87    1.66
  10   1  -2    5.11    1.64
 -10  -1   2    6.18    1.98
 -10  -1   2    5.33    1.90
 -10  -1   2    2.64    1.65
   9   1  -2   12.76    2.34
  -9  -1   2   17.11    2.62
  -9  -1   2   18.47    2.78
  -9  -1   2   16.13    2.51
  -9  -1   2   14.90    2.70
   8   1  -2   38.63    3.23
  -8  -1   2   36.83    3.12
  -8  -1   2   41.21    3.54
  -8  -1   2   34.28    3.18
   7   1  -2   28.78    2.43
   7   1  -2   32.00    2.94
   7   1  -2   28.95    2.61
  -7  -1   2   30.83    2.61
  -7  -1   2   30.13    3.28
  -7  -1   2   31.84    2.65
   6   1  -2    0.85    0.99
   6   1  -2    1.86    0.63
   6   1  -2    1.62    0.78
   6   1  -2    1.61    0.82
  -6  -1   2    2.46    0.96
  -6  -1   2    0.92    0.81
  -6  -1   2    1.25    1.01
   5   1  -2    0.71    0.66
   5   1  -2    0.41    0.65
   5   1  -2    0.13    0.77
  -5  -1   2    0.05    0.71
  -5  -1   2    0.87    0.61
  -5  -1   2    0.56    0.77
  -5  -1   2    0.72    0.63
   4   1  -2   22.85    1.88
   4   1  -2   19.49    1.61
  -4  -1   2   23.19    1.77
  -4  -1   2   21.13    1.87
  -4  -1   2   21.83    1.65
  -4  -1   2   22.51    1.69
   3   1  -2  134.73    6.17
   3   1  -2  130.10    6.03
  -3  -1   2  134.36    6.19
  -3  -1   2  134.88    6.12
  -3  -1   2  125.41    6.00
  -3  -1   2  129.38    6.00
   2   1  -2  418.90   17.21
   2   1  -2  413.05   17.22
   2   1  -2  395.02   17.10
  -2  -1   2  412.75   17.22
  -2  -1   2  400.10   17.12
  -2  -1   2  403.90   17.09
  -2  -1   2  394.21   17.19
  -2  -1   2  410.43   17.16
   1   1  -2  363.77   15.37
   1   1  -2  367.71   15.30
   1   1  -2  375.18   15.24
   1   1  -2  351.99   15.31
  -1  -1   2  355.56   15.31
  -1  -1   2  376.03   15.38
  -1  -1   2  360.41   15.30
  -1  -1   2  368.27   15.22
   0   1  -2   85.67    3.62
   0   1  -2   79.78    3.59
   0   1  -2   83.94    3.70
   0   1  -2   85.43    3.57
   0  -1   2   71.93    3.74
   0  -1   2   87.13    3.59
   0  -1   2   77.15    3.72
   0  -1   2   86.27    3.59
  -1   1  -2    1.35    0.38
  -1   1  -2    2.64    0.63
  -1   1  -2    1.98    0.50
  -1   1  -2    2.26    0.52
  -1   1  -2    2.30    0.39
   1  -1   2    1.85    0.36
   1  -1   2    1.30    0.25
   1  -1   2    2.72    0.51
   1  -1   2    2.35    0.54
   1  -1   2    1.30    0.40
  -2   1  -2    4.92    0.65
  -2   1  -2    5.03    0.75
  -2   1  -2    6.45    0.79
  -2   1  -2    6.63    0.77
   2  -1   2    6.10    0.83
   2  -1   2    8.10    0.96
   2  -1   2    5.80    0.86
   2  -1   2    6.10    0.70
  -3   1  -2   80.37    3.91
  -3   1  -2   78.09    3.91
  -3   1  -2   83.47    4.00
  -3   1  -2   81.53    4.01
   3  -1   2   82.63    4.02
   3  -1   2   80.62    3.91
   3  -1   2   83.01    3.98
  -4   1  -2  123.40    5.94
  -4   1  -2  126.51    6.00
  -4   1  -2  120.07    6.01
  -4   1  -2  125.23    5.89
   4  -1   2  128.46    5.94
   4  -1   2  129.27    6.00
  -5   1  -2   94.15    4.89
  -5   1  -2   71.16    4.60
  -5   1  -2   88.33    4.81
  -5   1  -2   92.99    4.67
   5  -1   2   95.87    4.80
   5  -1   2  100.63    4.79
   5  -1   2   96.34    4.77
  -6   1  -2   64.95    3.89
  -6   1  -2   66.16    3.97
  -6   1  -2   61.09    3.76
  -6   1  -2   59.66    3.65
   6  -1   2   62.02    3.73
   6  -1   2   59.19    3.63
  -7   1  -2    8.11    1.64
  -7   1  -2    7.78    1.61
  -7   1  -2    9.19    1.66
  -7   1  -2    8.52    1.59
   7  -1   2    8.82    1.53
   7  -1   2    7.47    1.47
  -8   1  -2    0.77    0.94
  -8   1  -2    0.21    0.94
  -8   1  -2    1.17    1.33
   8  -1   2   -0.21    0.80
   8  -1   2    0.59    0.99
  -9   1  -2   13.64    2.36
  -9   1  -2   13.66    2.24
  -9   1  -2   10.74    2.49
   9  -1   2    8.78    1.73
   9  -1   2    9.55    1.99
 -10   1  -2   13.11    2.59
 -10   1  -2   12.34    2.46
  10  -1   2   15.41    2.57
 -11   1  -2   19.72    3.08
 -11   1  -2   22.10    3.16
  11  -1   2   20.58    3.07
  11   0  -2    9.19    2.32
 -11   0   2   10.37    2.38
 -11   0   2    9.86    2.72
 -11   0   2   10.87    2.49
  10   0  -2    4.49    1.84
 -10   0   2    2.66    1.74
 -10   0   2    1.16    1.40
   9   0  -2    0.70    1.15
  -9   0   2   -0.02    1.01
  -9   0   2    0.46    1.08
  -9   0   2   -0.33    1.29
   8   0  -2    8.06    1.62
  -8   0   2    6.12    1.60
  -8   0   2    7.99    1.87
  -8   0   2    5.99    1.48
   7   0  -2   32.52    2.77
   7   0  -2   33.12    2.28
  -7   0   2   35.05    2.82
  -7   0   2   35.20    3.12
  -7   0   2   35.96    2.72
   6   0  -2   56.30    3.07
   6   0  -2   58.35    3.74
   6   0  -2   57.96    3.15
   6   0  -2   52.43    3.51
  -6   0   2   60.28    3.57
  -6   0   2   55.03    3.58
  -6   0   2   49.73    3.66
  -6   0   2   54.50    3.45
   5   0  -2   92.52    4.55
   5   0  -2   89.95    4.46
   5   0  -2   89.64    4.96
   5   0  -2   95.55    4.91
  -5   0   2   95.14    5.01
  -5   0   2   94.18    4.87
  -5   0   2   97.79    4.85
  -5   0   2   93.26    5.05
   4   0  -2   73.37    3.76
   4   0  -2   79.04    3.71
   4   0  -2   76.65    4.02
   4   0  -2   78.82    4.14
  -4   0   2   77.02    4.01
  -4   0   2   81.92    4.22
  -4   0   2   75.39    3.95
  -4   0   2   80.70    4.14
   3   0  -2    7.78    1.12
   3   0  -2    6.67    0.85
   3   0  -2    7.52    0.96
   3   0  -2    7.45    0.68
  -3   0   2    6.14    0.96
  -3   0   2    5.77    1.00
  -3   0   2    6.80    0.94
  -3   0   2    6.57    0.89
   2   0  -2    2.37    0.39
   2   0  -2    2.18    0.57
   2   0  -2    2.07    0.67
   2   0  -2    2.40    0.65
   2   0  -2    2.88    0.61
  -2   0   2    3.29    0.71
  -2   0   2    1.50    0.49
  -2   0   2    2.03    0.62
  -2   0   2    2.22    0.55
   1   0  -2  225.42    9.48
   1   0  -2  229.78    9.45
   1   0  -2  223.10    9.22
   1   0  -2  229.46    9.43
  -1   0   2  214.06    9.48
  -1   0   2  216.90    9.39
  -1   0   2  226.77    9.44
  -1   0   2  220.59    9.47
   0   0  -2  288.47   11.68
   0   0  -2  264.48   11.64
   0   0  -2  280.53   11.67
   0   0   2  276.56   11.64
   0   0   2  275.18   11.60
   0   0   2  285.67   11.69
   0   0   2  273.30   11.73
  -1   0  -2  279.94   11.47
  -1   0  -2  274.72   11.44
  -1   0  -2  265.57   11.49
  -1   0  -2  275.24   11.52
  -1   0  -2  274.88   11.48
   1   0   2  268.02   11.47
   1   0   2  280.60   11.52
   1   0   2  274.07   11.51
  -2   0  -2   10.94    1.01
  -2   0  -2   10.93    1.01
  -2   0  -2   12.31    0.95
  -2   0  -2   10.51    0.83
   2   0   2   12.47    1.06
   2   0   2   11.31    0.89
   2   0   2   11.44    1.06
  -3   0  -2    0.66    0.54
  -3   0  -2    0.39    0.44
  -3   0  -2    1.45    0.54
  -3   0  -2    0.75    0.54
   3   0   2    0.94    0.60
   3   0   2    1.02    0.49
  -4   0  -2    2.69    0.88
  -4   0  -2    2.88    0.82
  -4   0  -2    2.66    0.67
  -4   0  -2    3.88    0.83
   4   0   2    4.11    0.94
   4   0   2    3.78    0.80
  -5   0  -2   85.17    4.33
  -5   0  -2   78.43    4.38
  -5   0  -2   76.10    4.13
  -5   0  -2   79.30    4.33
   5   0   2   78.13    4.23
   5   0   2   80.28    4.35
  -6   0  -2  111.54    5.80
  -6   0  -2  118.03    6.14
  -6   0  -2  114.13    6.00
  -6   0  -2  114.29    5.95
   6   0   2  113.37    6.02
   6   0   2  115.68    5.80
   6   0   2  114.15    5.92
  -7   0  -2   71.14    4.40
  -7   0  -2   74.07    4.35
  -7   0  -2   72.74    4.61
   7   0   2   72.08    4.37
   7   0   2   70.87    4.17
  -8   0  -2   48.18    3.97
  -8   0  -2   57.25    3.80
  -8   0  -2   55.33    3.91
   8   0   2   54.58    3.88
   8   0   2   51.45    3.50
  -9   0  -2   15.71    2.41
  -9   0  -2   14.50    2.45
  -9   0  -2   12.31    2.62
   9   0   2   16.32    2.18
   9   0   2   16.12    2.48
 -10   0  -2    1.97    1.53
 -10   0  -2    1.13    1.31
 -10   0  -2    1.31    1.27
  10   0   2   -1.00    1.20
 -11   0  -2    0.37    1.35
 -11   0  -2    1.24    1.51
  11   0   2    0.20    1.21
  11  -1  -2   12.08    2.80
 -11   1   2   11.65    2.51
 -11   1   2   11.06    2.68
  10  -1  -2   12.15    2.44
 -10   1   2   12.69    2.33
 -10   1   2   11.46    2.41
   9  -1  -2   24.01    3.12
  -9   1   2   19.07    2.71
  -9   1   2   21.80    2.95
  -9   1   2   18.87    3.11
   8  -1  -2   15.98    2.34
  -8   1   2   19.04    2.61
  -8   1   2   16.87    2.58
  -8   1   2   11.44    1.96
   7  -1  -2    0.35    0.61
   7  -1  -2    0.69    0.90
  -7   1   2    1.19    1.07
  -7   1   2    0.13    1.13
  -7   1   2   -0.13    0.81
  -7   1   2   -0.09    0.76
   6  -1  -2   15.82    1.45
   6  -1  -2   14.06    1.85
  -6   1   2   15.48    2.02
  -6   1   2   15.57    1.80
  -6   1   2   16.91    2.19
  -6   1   2   16.96    2.08
   5  -1  -2   77.56    4.32
   5  -1  -2   81.93    4.03
   5  -1  -2   79.36    4.41
   5  -1  -2   81.85    3.84
  -5   1   2   80.85    4.53
  -5   1   2   80.77    4.27
  -5   1   2   78.04    4.41
  -5   1   2   78.40    4.32
   4  -1  -2  183.71    8.51
   4  -1  -2  189.95    8.82
   4  -1  -2  200.82    8.39
   4  -1  -2  200.24    8.88
  -4   1   2  188.25    8.85
  -4   1   2  204.32    8.99
  -4   1   2  180.89    8.67
  -4   1   2  202.30    8.85
   3  -1  -2  117.94    4.95
   3  -1  -2  110.38    5.25
   3  -1  -2  108.94    5.03
   3  -1  -2  115.10    5.30
  -3   1   2  107.58    5.15
  -3   1   2  110.82    5.36
  -3   1   2  110.01    5.30
  -3   1   2  112.79    5.26
   2  -1  -2  225.90    9.86
   2  -1  -2  230.94    9.87
   2  -1  -2  237.98    9.67
   2  -1  -2  223.75    9.70
  -2   1   2  219.92    9.76
  -2   1   2  225.95    9.88
  -2   1   2  235.14    9.88
  -2   1   2  230.72    9.94
   1  -1  -2   59.82    2.57
   1  -1  -2   56.78    2.56
   1  -1  -2   56.90    2.67
   1  -1  -2   55.95    2.65
  -1   1   2   56.77    2.65
  -1   1   2   57.59    2.55
  -1   1   2   54.53    2.68
  -1   1   2   55.14    2.63
   0  -1  -2    2.61    0.37
   0  -1  -2    2.43    0.45
   0  -1  -2    2.55    0.40
   0  -1  -2    2.64    0.42
   0   1   2    3.76    0.41
   0   1   2    2.21    0.45
  -1  -1  -2  241.81    9.83
  -1  -1  -2  240.60    9.92
  -1  -1  -2  234.20    9.87
  -1  -1  -2  238.78    9.93
   1   1   2  229.50    9.92
   1   1   2  229.07    9.91
   1   1   2  235.52    9.93
  -2  -1  -2   76.92    3.56
  -2  -1  -2   77.58    3.57
  -2  -1  -2   78.42    3.50
  -2  -1  -2   77.42    3.63
  -2  -1  -2   74.17    3.45
   2   1   2   72.13    3.54
   2   1   2   76.82    3.62
   2   1   2   80.14    3.65
  -3  -1  -2  118.44    5.36
  -3  -1  -2  114.41    5.40
  -3  -1  -2  118.79    5.45
  -3  -1  -2  117.84    5.50
   3   1   2  119.69    5.54
   3   1   2  117.89    5.43
  -4  -1  -2  148.46    6.76
  -4  -1  -2  148.34    6.88
  -4  -1  -2  145.13    6.81
  -4  -1  -2  145.61    6.93
   4   1   2  151.88    6.97
   4   1   2  144.64    6.84
  -5  -1  -2   10.63    1.34
  -5  -1  -2   13.98    1.75
  -5  -1  -2   11.92    1.47
  -5  -1  -2   10.11    1.39
   5   1   2    9.21    1.53
   5   1   2   10.89    1.44
  -6  -1  -2   -0.46    0.62
  -6  -1  -2    0.74    0.78
  -6  -1  -2    0.52    0.76
  -6  -1  -2    0.60    0.94
   6   1   2    1.39    0.85
   6   1   2    1.55    1.07
  -7  -1  -2   13.21    1.88
  -7  -1  -2   14.11    1.81
  -7  -1  -2   14.63    2.32
   7   1   2   15.72    2.09
   7   1   2   12.86    2.15
  -8  -1  -2   40.97    3.64
  -8  -1  -2   47.60    3.35
  -8  -1  -2   45.62    3.45
   8   1   2   44.49    3.16
   8   1   2   49.63    3.56
  -9  -1  -2   39.69    3.30
  -9  -1  -2   30.10    3.73
  -9  -1  -2   41.78    4.09
   9   1   2   34.78    3.14
 -10  -1  -2   23.51    3.18
 -10  -1  -2   22.75    3.51
 -10  -1  -2   17.45    2.51
  10   1   2   21.84    3.04
 -11  -1  -2    8.66    2.13
  11   1   2   12.94    2.52
  11  -2  -2    3.87    2.08
 -11   2   2    2.39    1.55
 -11   2   2    0.76    1.36
  10  -2  -2    1.12    1.55
 -10   2   2    0.77    1.33
 -10   2   2    5.77    1.80
   9  -2  -2   12.70    2.32
  -9   2   2   12.54    2.32
  -9   2   2    9.90    2.31
  -9   2   2   14.11    2.27
   8  -2  -2   19.95    2.59
  -8   2   2   24.06    2.93
  -8   2   2   17.99    2.40
  -8   2   2   17.83    2.52
   7  -2  -2   29.91    2.65
   7  -2  -2   29.22    2.22
  -7   2   2   21.76    2.65
  -7   2   2   25.50    2.74
  -7   2   2   31.31    2.79
  -7   2   2   29.11    2.79
   6  -2  -2   49.05    3.23
   6  -2  -2   42.64    2.83
  -6   2   2   47.48    3.30
  -6   2   2   49.61    3.39
  -6   2   2   50.79    3.13
  -6   2   2   44.09    3.14
   5  -2  -2    1.09    0.73
   5  -2  -2    0.81    0.58
  -5   2   2    1.90    0.86
  -5   2   2    0.48    0.65
  -5   2   2    0.98    0.73
  -5   2   2    0.87    0.76
   4  -2  -2    2.51    0.80
   4  -2  -2    1.86    0.62
   4  -2  -2    1.70    0.67
  -4   2   2    2.34    0.89
  -4   2   2    1.07    0.58
  -4   2   2    2.15    0.73
  -4   2   2    2.64    0.79
   3  -2  -2   42.23    2.44
   3  -2  -2   45.34    2.38
  -3   2   2   42.10    2.49
  -3   2   2   40.36    2.32
  -3   2   2   49.03    2.64
  -3   2   2   44.13    2.48
   2  -2  -2  257.55   11.04
   2  -2  -2  258.03   11.02
  -2   2   2  258.02   11.05
  -2   2   2  270.07   11.11
  -2   2   2  246.42   11.00
  -2   2   2  252.87   10.93
   1  -2  -2  392.46   16.86
   1  -2  -2  411.49   16.88
   1  -2  -2  421.16   16.85
   1  -2  -2  413.93   16.78
  -1   2   2  374.11   16.78
  -1   2   2  394.51   16.72
  -1   2   2  392.39   16.78
  -1   2   2  411.49   16.77
  -1   2   2  402.10   16.69
   0  -2  -2  111.77    4.89
   0  -2  -2  108.50    4.91
   0  -2  -2  120.27    4.81
   0  -2  -2  112.81    4.73
   0   2   2   93.50    4.80
   0   2   2  118.92    4.90
  -1  -2  -2    7.94    0.57
  -1  -2  -2    8.93    0.71
  -1  -2  -2    9.27    0.76
  -1  -2  -2    7.45    0.65
  -1  -2  -2    8.23    0.73
   1   2   2    7.87    0.71
   1   2   2    9.18    0.74
   1   2   2    8.91    0.75
   1   2   2    7.06    0.62
  -2  -2  -2    9.31    0.90
  -2  -2  -2    7.77    0.88
  -2  -2  -2    7.19    0.77
  -2  -2  -2    8.91    0.82
   2   2   2    7.05    0.84
   2   2   2    8.95    0.90
   2   2   2    7.92    0.92
  -3  -2  -2   23.23    1.55
  -3  -2  -2   24.53    1.53
  -3  -2  -2   26.10    1.57
  -3  -2  -2   23.10    1.67
   3   2   2   24.91    1.60
   3   2   2   23.68    1.65
   3   2   2   24.78    1.72
  -4  -2  -2  116.73    5.66
  -4  -2  -2  121.58    5.73
  -4  -2  -2  123.08    5.86
  -4  -2  -2  118.92    5.70
   4   2   2  120.70    5.89
   4   2   2  124.42    5.78
  -5  -2  -2  114.61    5.82
  -5  -2  -2  112.67    5.68
  -5  -2  -2  113.25    5.61
  -5  -2  -2  118.38    5.70
   5   2   2  110.73    5.68
   5   2   2  114.33    5.88
  -6  -2  -2   64.83    3.81
  -6  -2  -2   65.04    3.78
  -6  -2  -2   64.77    4.07
   6   2   2   65.79    3.90
   6   2   2   63.24    4.04
  -7  -2  -2   34.80    2.86
  -7  -2  -2   35.84    2.76
  -7  -2  -2   39.55    3.21
   7   2   2   35.47    3.17
   7   2   2   41.19    2.93
  -8  -2  -2    3.70    1.26
  -8  -2  -2    2.78    1.53
  -8  -2  -2    3.39    1.35
   8   2   2    3.07    1.67
   8   2   2    5.45    1.46
  -9  -2  -2    0.03    0.99
  -9  -2  -2    0.58    1.39
  -9  -2  -2    1.34    1.05
   9   2   2   -0.24    1.02
 -10  -2  -2    5.51    1.84
 -10  -2  -2    6.16    1.77
 -10  -2  -2    5.56    2.45
 -10  -2  -2    5.95    1.74
  10   2   2    4.60    1.70
 -11  -2  -2   10.72    2.56
 -11  -2  -2   12.58    2.62
  11   2   2   12.09    2.47
  10  -3  -2    8.57    2.34
 -10   3   2   10.77    2.27
 -10   3   2   10.95    2.63
   9  -3  -2    8.29    1.80
  -9   3   2    6.02    1.64
  -9   3   2    2.32    1.27
  -9   3   2    5.43    1.78
   8  -3  -2    2.45    1.08
   8  -3  -2    3.05    1.40
  -8   3   2    0.24    1.13
  -8   3   2    1.35    1.10
  -8   3   2    1.88    1.12
  -8   3   2    2.71    1.65
   7  -3  -2   15.79    2.06
   7  -3  -2   18.57    2.35
  -7   3   2   18.62    2.20
  -7   3   2   16.59    2.31
  -7   3   2   17.00    2.29
  -7   3   2   24.81    3.01
   6  -3  -2   55.99    3.37
   6  -3  -2   52.55    3.46
  -6   3   2   48.10    3.52
  -6   3   2   52.54    3.54
  -6   3   2   53.63    3.64
  -6   3   2   58.35    3.43
   5  -3  -2   81.20    4.43
   5  -3  -2   81.02    4.33
  -5   3   2   84.62    4.54
  -5   3   2   78.03    4.26
  -5   3   2   79.68    4.55
  -5   3   2   82.89    4.48
   4  -3  -2  143.98    6.81
   4  -3  -2  149.05    6.86
  -4   3   2  149.96    6.97
  -4   3   2  135.89    6.83
  -4   3   2  143.66    6.72
  -4   3   2  145.89    6.88
   3  -3  -2   49.30    2.68
   3  -3  -2   45.09    2.59
  -3   3   2   49.75    2.55
  -3   3   2   50.08    2.76
  -3   3   2   44.73    2.64
  -3   3   2   46.57    2.63
   2  -3  -2    6.32    0.80
   2  -3  -2    4.29    0.72
   2  -3  -2    4.42    0.78
  -2   3   2    4.25    0.73
  -2   3   2    2.57    0.61
  -2   3   2    3.17    0.57
  -2   3   2    4.49    0.71
  -2   3   2    5.02    0.80
   1  -3  -2   40.54    2.12
   1  -3  -2   35.83    2.00
   1  -3  -2   36.90    1.84
   1  -3  -2   35.40    2.00
  -1   3   2   36.04    1.79
  -1   3   2   35.93    1.88
  -1   3   2   37.75    1.88
   0  -3  -2   74.39    3.59
   0  -3  -2   76.57    3.40
   0  -3  -2   71.30    3.52
   0   3   2   75.37    3.48
  -1  -3  -2   71.10    3.11
  -1  -3  -2   70.49    3.39
  -1  -3  -2   67.24    3.41
   1   3   2   67.33    3.16
   1   3   2   71.09    3.11
  -2  -3  -2  104.57    4.78
  -2  -3  -2  109.58    4.98
  -2  -3  -2  102.78    4.99
  -2  -3  -2  113.85    4.87
  -2  -3  -2  109.06    4.83
   2   3   2  105.64    4.81
   2   3   2  103.97    4.84
   2   3   2  109.95    4.87
   2   3   2  106.42    4.84
  -3  -3  -2   30.03    1.94
  -3  -3  -2   31.78    1.97
  -3  -3  -2   29.12    1.79
  -3  -3  -2   30.68    1.94
  -3  -3  -2   34.38    1.87
   3   3   2   32.19    2.04
   3   3   2   31.27    1.95
   3   3   2   31.13    1.89
  -4  -3  -2    8.45    1.06
  -4  -3  -2    9.16    1.13
  -4  -3  -2    7.13    1.13
  -4  -3  -2    8.05    1.17
   4   3   2    7.72    1.07
   4   3   2    9.54    1.34
  -5  -3  -2   21.00    2.04
  -5  -3  -2   18.61    1.64
  -5  -3  -2   16.76    1.74
   5   3   2   18.83    2.14
   5   3   2   18.98    1.73
  -6  -3  -2   27.12    2.44
  -6  -3  -2   23.37    2.07
  -6  -3  -2   25.85    2.14
   6   3   2   28.93    2.29
   6   3   2   32.40    3.11
  -7  -3  -2   67.56    4.21
  -7  -3  -2   66.66    4.46
  -7  -3  -2   66.42    4.17
  -7  -3  -2   70.20    4.44
   7   3   2   70.18    4.33
   7   3   2   72.82    4.67
  -8  -3  -2   38.92    4.04
  -8  -3  -2   44.10    3.40
  -8  -3  -2   46.53    3.40
  -8  -3  -2   43.15    3.53
   8   3   2   41.36    3.42
   8   3   2   41.39    3.72
  -9  -3  -2   19.52    2.72
  -9  -3  -2   22.03    2.88
   9   3   2   24.18    3.08
 -10  -3  -2    2.24    1.61
 -10  -3  -2    3.58    1.59
  10   3   2    4.85    1.66
 -11  -3  -2   -0.06    1.19
 -11  -3  -2    0.16    1.55
  11   3   2    0.69    1.53
 -10   4   2    8.23    2.03
 -10   4   2    8.64    2.14
  -9   4   2   18.02    2.70
  -9   4   2   19.62    2.71
   8  -4  -2   34.69    3.11
   8  -4  -2   30.08    2.71
  -8   4   2   34.51    3.64
  -8   4   2   32.56    3.74
  -8   4   2   33.36    3.82
  -8   4   2   30.21    3.14
   7  -4  -2    6.05    1.42
   7  -4  -2    6.93    1.54
  -7   4   2    7.33    1.65
  -7   4   2    6.55    1.67
  -7   4   2    5.73    1.37
  -7   4   2    6.14    1.43
   6  -4  -2    4.91    1.25
   6  -4  -2    5.77    1.20
  -6   4   2    3.56    1.22
  -6   4   2    3.66    1.07
  -6   4   2    5.32    1.37
  -6   4   2    3.96    1.16
   5  -4  -2   14.27    1.77
   5  -4  -2   16.69    1.93
   5  -4  -2   15.17    1.66
  -5   4   2   13.45    1.73
  -5   4   2   16.19    1.78
  -5   4   2   15.98    1.93
  -5   4   2   14.33    1.85
   4  -4  -2   19.13    1.76
   4  -4  -2   21.13    1.65
   4  -4  -2   20.76    1.69
  -4   4   2   23.46    1.92
  -4   4   2   20.04    1.75
  -4   4   2   22.92    1.66
  -4   4   2   23.38    1.83
   3  -4  -2  215.80    9.31
   3  -4  -2  203.59    9.35
   3  -4  -2  202.12    9.44
  -3   4   2  212.89    9.22
  -3   4   2  207.35    9.24
  -3   4   2  214.14    9.33
  -3   4   2  206.20    9.26
  -3   4   2  206.47    9.33
   2  -4  -2  235.44   10.46
   2  -4  -2  241.46   10.33
   2  -4  -2  234.51   10.56
  -2   4   2  229.09   10.16
  -2   4   2  245.97   10.24
  -2   4   2  236.61   10.31
  -2   4   2  231.57   10.19
  -2   4   2  245.63   10.26
   1  -4  -2   29.80    1.63
   1  -4  -2   30.63    1.87
   1  -4  -2   29.99    1.96
  -1   4   2   31.78    1.68
  -1   4   2   30.35    1.61
   0  -4  -2   18.47    1.39
   0  -4  -2   19.00    1.17
   0  -4  -2   15.77    1.21
   0   4   2   11.45    1.12
  -1  -4  -2   -0.05    0.35
  -1  -4  -2   -0.03    0.42
  -1  -4  -2    0.03    0.40
   1   4   2   -0.21    0.25
  -2  -4  -2   64.84    3.47
  -2  -4  -2   66.93    3.08
  -2  -4  -2   68.97    3.16
  -2  -4  -2   64.88    3.46
   2   4   2   66.39    3.14
   2   4   2   65.81    3.19
  -3  -4  -2   39.62    2.07
  -3  -4  -2   37.75    2.19
  -3  -4  -2   38.38    2.17
  -3  -4  -2   33.93    2.28
  -3  -4  -2   34.43    2.29
   3   4   2   37.96    2.16
   3   4   2   37.62    2.28
   3   4   2   36.04    2.17
   3   4   2   38.38    2.23
  -4  -4  -2  101.71    4.94
  -4  -4  -2   95.42    5.06
  -4  -4  -2  101.00    5.14
  -4  -4  -2  106.43    5.05
  -4  -4  -2  103.23    4.87
   4   4   2   93.85    4.92
   4   4   2  100.13    5.11
  -5  -4  -2   35.96    2.71
  -5  -4  -2   40.66    2.60
  -5  -4  -2   43.09    2.80
  -5  -4  -2   40.08    2.53
   5   4   2   38.58    2.91
   5   4   2   40.27    2.67
  -6  -4  -2    8.92    1.46
  -6  -4  -2   10.17    1.52
  -6  -4  -2   13.24    1.89
  -6  -4  -2   14.94    1.96
   6   4   2   15.26    1.91
   6   4   2   13.15    2.07
  -7  -4  -2    1.10    1.12
  -7  -4  -2    1.58    1.03
  -7  -4  -2   -0.08    0.69
   7   4   2    0.61    1.14
   7   4   2    0.94    0.95
  -8  -4  -2    3.45    1.32
  -8  -4  -2    3.04    1.24
   8   4   2    1.90    1.71
   8   4   2    2.50    1.22
  -9  -4  -2   10.48    1.89
  -9  -4  -2   14.75    2.50
   9   4   2   17.83    3.24
   9   4   2   13.32    2.42
 -10  -4  -2   10.46    2.11
 -10  -4  -2   13.39    2.55
  10   4   2   17.94    2.91
 -10   5   2   -0.06    1.20
 -10   5   2    0.86    1.06
  -9   5   2    0.92    1.28
  -9   5   2    3.73    1.84
  -9   5   2    2.83    1.43
   8  -5  -2   23.11    2.76
   8  -5  -2   21.57    2.43
  -8   5   2   18.00    2.47
  -8   5   2   34.80    3.98
  -8   5   2   25.72    3.41
  -8   5   2   19.38    2.71
   7  -5  -2   32.73    2.82
   7  -5  -2   29.78    2.58
  -7   5   2   36.33    3.18
  -7   5   2   39.16    3.90
  -7   5   2   33.75    2.94
  -7   5   2   34.64    3.29
   6  -5  -2   44.59    2.91
   6  -5  -2   40.92    3.00
  -6   5   2   41.81    3.14
  -6   5   2   39.10    3.02
  -6   5   2   40.81    3.08
  -6   5   2   40.59    2.87
   5  -5  -2   19.22    2.08
   5  -5  -2   20.30    2.02
   5  -5  -2   17.98    2.11
  -5   5   2   17.59    2.13
  -5   5   2   17.24    2.01
  -5   5   2   20.08    2.00
  -5   5   2   19.47    2.16
   4  -5  -2   21.09    1.66
   4  -5  -2   20.88    2.21
   4  -5  -2   18.16    1.63
  -4   5   2   19.35    1.64
  -4   5   2   21.25    1.82
  -4   5   2   20.53    1.76
  -4   5   2   19.78    1.80
   3  -5  -2    7.18    1.00
   3  -5  -2    6.85    1.07
   3  -5  -2    7.42    1.27
  -3   5   2    6.32    0.95
  -3   5   2    8.17    1.09
  -3   5   2    6.09    0.98
  -3   5   2    5.11    0.93
  -3   5   2    6.00    0.96
   2  -5  -2   49.13    2.92
   2  -5  -2   39.88    2.60
   2  -5  -2   52.78    2.84
  -2   5   2   50.68    2.56
  -2   5   2   50.17    2.61
  -2   5   2   50.51    2.51
   1  -5  -2   84.93    4.40
   1  -5  -2   83.01    4.26
  -1   5   2   85.54    3.95
  -1   5   2   83.63    3.90
   0  -5  -2  154.88    7.34
   0  -5  -2  162.53    7.19
   0  -5  -2  158.79    7.44
   0   5   2  160.63    7.04
  -1  -5  -2   34.32    2.13
  -1  -5  -2   31.49    2.12
  -1  -5  -2   34.04    2.22
   1   5   2   32.15    1.70
  -2  -5  -2    1.86    0.69
  -2  -5  -2    1.69    0.76
   2   5   2    1.62    0.45
   2   5   2    0.99    0.49
  -3  -5  -2    1.59    0.74
  -3  -5  -2    0.96    0.62
  -3  -5  -2    1.77    0.45
  -3  -5  -2    0.47    0.55
   3   5   2    1.28    0.67
   3   5   2    0.93    0.58
   3   5   2    1.57    0.54
   3   5   2    1.26    0.56
  -4  -5  -2   31.56    2.39
  -4  -5  -2   31.23    2.13
  -4  -5  -2   28.27    2.23
  -4  -5  -2   27.86    2.03
   4   5   2   28.53    2.28
   4   5   2   28.77    2.02
  -5  -5  -2   62.86    3.67
  -5  -5  -2   65.73    3.79
  -5  -5  -2   66.89    4.00
   5   5   2   62.15    3.67
   5   5   2   63.72    3.97
  -6  -5  -2   67.70    4.23
  -6  -5  -2   66.17    4.00
   6   5   2   68.96    4.05
   6   5   2   63.02    4.23
  -7  -5  -2   40.21    3.07
  -7  -5  -2   39.53    3.20
   7   5   2   40.61    3.10
   7   5   2   37.63    3.48
  -8  -5  -2   19.01    2.43
  -8  -5  -2   20.00    2.81
   8   5   2   16.80    2.45
   8   5   2   14.14    2.81
  -9  -5  -2    0.76    1.24
  -9  -5  -2    2.01    1.36
   9   5   2    1.51    1.86
   9   5   2    3.24    1.61
 -10  -5  -2    3.56    1.59
 -10  -5  -2   -0.65    1.18
  10   5   2    1.21    1.52
 -10   6   2    9.11    2.27
 -10   6   2    8.05    2.04
  -9   6   2    3.39    1.50
  -9   6   2    8.54    1.97
  -9   6   2   12.21    2.51
   8  -6  -2    0.86    1.62
   8  -6  -2   -0.13    0.99
  -8   6   2   -0.44    1.18
  -8   6   2    0.49    1.13
  -8   6   2    0.46    1.02
  -8   6   2   -0.17    1.22
   7  -6  -2    1.97    0.91
   7  -6  -2    1.66    1.14
  -7   6   2    1.38    1.17
  -7   6   2    1.40    1.06
  -7   6   2    1.07    1.24
  -7   6   2    2.39    1.20
   6  -6  -2   28.60    2.68
   6  -6  -2   30.98    2.46
  -6   6   2   30.27    2.62
  -6   6   2   32.39    2.52
  -6   6   2   28.31    2.62
  -6   6   2   26.73    2.59
   5  -6  -2   78.11    4.23
   5  -6  -2   72.86    4.47
  -5   6   2   77.24    4.36
  -5   6   2   78.58    4.22
  -5   6   2   70.19    4.23
  -5   6   2   70.30    4.26
   4  -6  -2  108.79    5.74
   4  -6  -2  110.25    6.02
  -4   6   2  112.63    5.71
  -4   6   2  113.77    5.61
  -4   6   2  117.31    5.72
  -4   6   2  116.49    5.65
   3  -6  -2   52.57    3.16
   3  -6  -2   47.01    3.30
  -3   6   2   48.97    2.86
  -3   6   2   57.40    2.92
  -3   6   2   54.11    2.94
  -3   6   2   53.14    2.99
  -3   6   2   54.88    2.92
   2  -6  -2   24.09    1.88
   2  -6  -2   23.22    1.98
  -2   6   2   24.24    1.60
  -2   6   2   24.10    1.62
   1  -6  -2    0.79    0.58
   1  -6  -2    1.15    0.78
  -1   6   2    0.55    0.43
  -1   6   2    1.44    0.48
   0  -6  -2   36.37    2.44
   0  -6  -2   36.46    2.25
   0  -6  -2   37.39    2.55
   0   6   2   37.72    1.99
  -1  -6  -2   53.52    3.19
  -1  -6  -2   47.48    3.03
  -1  -6  -2   52.79    2.99
   1   6   2   50.02    2.47
  -2  -6  -2   70.17    4.19
  -2  -6  -2   76.70    4.20
   2   6   2   75.60    3.58
  -3  -6  -2   51.00    3.51
  -3  -6  -2   50.90    3.23
   3   6   2   54.02    2.94
   3   6   2   53.26    2.79
   3   6   2   46.61    2.76
  -4  -6  -2    8.73    1.51
  -4  -6  -2   14.58    2.03
   4   6   2   12.47    1.45
   4   6   2    9.84    1.56
  -5  -6  -2   -0.84    0.76
   5   6   2   -0.50    0.55
   5   6   2   -0.01    0.87
  -6  -6  -2    9.56    1.93
   6   6   2    9.17    1.59
   6   6   2    9.42    1.96
  -7  -6  -2   20.97    2.82
   7   6   2   18.93    2.80
   7   6   2   23.65    2.71
  -8  -6  -2   32.62    3.69
   8   6   2   31.36    3.86
   8   6   2   28.56    3.29
  -9  -6  -2   27.66    3.57
   9   6   2   20.70    3.29
   9   6   2   29.82    3.46
 -10  -6  -2    2.99    1.55
  10   6   2    8.31    2.53
  10   6   2    9.88    2.31
   9  -7  -2   17.98    3.00
  -9   7   2   15.85    2.87
  -9   7   2   25.57    3.83
  -9   7   2   19.45    2.91
   8  -7  -2   15.39    2.67
  -8   7   2   17.15    2.68
  -8   7   2   14.89    2.37
  -8   7   2   19.15    3.23
   7  -7  -2   19.22    2.76
   7  -7  -2   15.87    2.14
  -7   7   2   14.72    2.38
  -7   7   2   13.60    2.21
  -7   7   2   18.04    2.80
  -7   7   2   20.56    2.49
   6  -7  -2    4.21    1.50
   6  -7  -2    2.11    1.02
  -6   7   2    4.50    1.26
  -6   7   2    1.93    1.07
  -6   7   2    1.27    0.89
  -6   7   2    5.43    1.40
   5  -7  -2    2.83    1.27
   5  -7  -2    3.64    0.95
  -5   7   2    5.39    1.33
  -5   7   2    5.07    1.13
  -5   7   2    4.35    1.13
  -5   7   2    2.89    1.04
   4  -7  -2   31.45    2.42
   4  -7  -2   28.62    2.65
  -4   7   2   33.45    2.27
  -4   7   2   33.01    2.36
  -4   7   2   33.12    2.31
  -4   7   2   29.50    2.33
   3  -7  -2   49.61    3.58
   3  -7  -2   58.54    3.51
  -3   7   2   57.38    3.21
  -3   7   2   56.89    3.13
   2  -7  -2  111.73    5.93
   2  -7  -2  104.02    5.62
  -2   7   2  107.86    5.22
  -2   7   2  114.35    5.27
   1  -7  -2   69.77    3.96
   1  -7  -2   72.26    4.18
  -1   7   2   61.74    3.53
  -1   7   2   72.40    3.47
   0  -7  -2   29.16    2.03
   0  -7  -2   30.58    2.29
   0  -7  -2   25.56    2.25
   0   7   2   28.68    1.60
   0   7   2   27.65    1.74
  -1  -7  -2    0.06    0.49
  -1  -7  -2    0.34    0.65
  -1  -7  -2    0.12    0.65
   1   7   2    0.30    0.30
  -2  -7  -2   21.55    2.27
  -2  -7  -2   14.73    1.84
   2   7   2   21.02    1.35
  -3  -7  -2   35.74    3.08
  -3  -7  -2   42.16    3.02
   3   7   2   45.57    2.46
  -4  -7  -2   56.20    4.13
  -4  -7  -2   56.22    3.80
   4   7   2   56.06    3.52
   4   7   2   61.04    3.31
  -5  -7  -2   66.82    4.57
  -5  -7  -2   58.47    4.21
   5   7   2   70.95    3.88
   5   7   2   67.77    4.24
  -6  -7  -2   19.45    2.72
   6   7   2   26.68    2.27
   6   7   2   23.11    2.80
  -7  -7  -2    4.18    1.46
   7   7   2    2.78    1.62
   7   7   2    4.92    1.31
  -8  -7  -2    0.16    1.15
   8   7   2   -0.23    1.40
   8   7   2    0.50    0.96
  -9  -7  -2    6.24    2.17
   9   7   2    7.32    1.89
   9   7   2    7.97    2.35
   9   7   2   10.35    2.72
   9  -8  -2    4.13    1.78
  -9   8   2    4.68    2.19
  -9   8   2    2.21    1.41
   8  -8  -2   12.15    2.42
  -8   8   2   10.20    2.52
  -8   8   2    7.89    1.91
   7  -8  -2   19.01    2.94
  -7   8   2   24.73    3.32
  -7   8   2   21.12    2.68
  -7   8   2   19.71    2.68
  -7   8   2   19.58    2.54
   6  -8  -2   41.45    3.22
   6  -8  -2   38.88    3.60
  -6   8   2   44.79    3.35
  -6   8   2   46.65    3.25
  -6   8   2   43.38    3.44
  -6   8   2   47.59    3.24
   5  -8  -2   38.66    3.30
   5  -8  -2   38.16    2.92
  -5   8   2   32.30    2.70
  -5   8   2   36.42    2.63
  -5   8   2   38.92    2.98
  -5   8   2   36.65    2.69
   4  -8  -2   24.79    2.54
   4  -8  -2   17.52    2.43
  -4   8   2   23.48    2.35
  -4   8   2   17.92    1.62
  -4   8   2   18.57    2.05
  -4   8   2   19.67    1.99
   3  -8  -2    4.36    1.41
   3  -8  -2    3.07    1.11
  -3   8   2    8.25    1.24
  -3   8   2    5.23    1.07
   2  -8  -2   24.69    2.48
   2  -8  -2   25.02    2.85
  -2   8   2   24.50    1.75
  -2   8   2   21.46    1.75
   1  -8  -2   41.06    2.97
   1  -8  -2   41.12    3.15
  -1   8   2   42.72    2.37
  -1   8   2   39.95    2.41
   0  -8  -2   60.40    3.49
   0  -8  -2   60.29    3.77
   0  -8  -2   59.89    3.86
   0   8   2   58.22    3.11
   0   8   2   58.08    2.81
  -1  -8  -2   33.02    2.55
  -1  -8  -2   29.66    2.29
  -1  -8  -2   28.92    2.54
   1   8   2   31.49    1.68
  -2  -8  -2   38.50    2.84
  -2  -8  -2   36.39    2.90
   2   8   2   40.66    2.14
  -3  -8  -2    0.34    0.82
  -3  -8  -2    0.42    0.76
   3   8   2    0.44    0.44
  -4  -8  -2    6.86    1.81
  -4  -8  -2    5.96    1.52
   4   8   2    8.96    1.28
   4   8   2    7.96    1.53
  -5  -8  -2   17.06    2.44
  -5  -8  -2   21.81    3.22
   5   8   2   25.20    2.02
   5   8   2   21.10    2.53
  -6  -8  -2   36.53    4.27
   6   8   2   35.67    3.30
   6   8   2   39.18    2.87
  -7  -8  -2   31.98    4.20
   7   8   2   34.71    3.85
   7   8   2   39.06    3.08
  -8  -8  -2   11.76    2.70
   8   8   2   14.31    2.80
   8   8   2   15.06    2.33
  -9  -8  -2    3.62    1.99
   9   8   2    4.46    2.13
   9   8   2    1.81    1.99
   9   8   2    4.60    1.67
   8  -9  -2    4.41    1.93
  -8   9   2    4.57    1.59
  -8   9   2    5.21    1.99
   7  -9  -2    0.86    1.34
  -7   9   2    2.13    1.22
  -7   9   2    1.86    1.40
   6  -9  -2    9.75    2.16
   6  -9  -2    9.91    1.89
  -6   9   2   14.12    2.57
  -6   9   2   13.30    2.03
   5  -9  -2   29.21    2.99
   5  -9  -2   23.85    3.24
  -5   9   2   27.30    2.47
  -5   9   2   30.67    2.70
   4  -9  -2   51.78    4.01
   4  -9  -2   50.17    3.49
  -4   9   2   49.86    3.24
   3  -9  -2   55.60    3.73
   3  -9  -2   56.64    4.12
  -3   9   2   53.74    3.29
   2  -9  -2   27.18    3.17
   2  -9  -2   22.63    2.54
  -2   9   2   20.68    2.14
   1  -9  -2    8.46    1.77
   1  -9  -2    5.89    1.36
   0  -9  -2    5.01    1.30
   0  -9  -2    4.43    1.12
   0  -9  -2    3.66    1.13
  -1  -9  -2   16.73    2.01
  -1  -9  -2   18.73    2.64
  -1  -9  -2   20.35    2.48
  -2  -9  -2   53.17    3.77
  -2  -9  -2   50.86    3.50
  -3  -9  -2   32.34    3.29
  -3  -9  -2   28.40    3.01
   3   9   2   27.50    1.88
  -4  -9  -2   23.88    2.97
  -4  -9  -2   24.92    2.89
   4   9   2   27.65    1.92
   4   9   2   23.48    2.49
  -5  -9  -2    8.27    2.14
  -5  -9  -2    5.87    1.65
   5   9   2    4.25    1.50
   5   9   2    8.36    1.34
  -6  -9  -2    0.84    1.46
   6   9   2   -0.22    0.73
   6   9   2   -1.62    1.43
  -7  -9  -2    4.75    2.10
   7   9   2    5.23    1.92
   7   9   2    8.17    1.62
  -8  -9  -2    7.68    2.38
   8   9   2   14.26    3.37
   8   9   2   12.89    2.22
   8   9   2    6.35    2.26
   7 -10  -2   11.58    2.74
  -7  10   2   15.41    2.55
  -7  10   2   20.26    3.01
   6 -10  -2    2.64    1.68
  -6  10   2    5.02    1.42
   5 -10  -2   -0.34    0.79
   5 -10  -2    1.05    1.42
  -5  10   2    2.20    1.07
  -5  10   2    1.89    1.24
   4 -10  -2    0.11    1.33
   4 -10  -2    3.31    1.31
  -4  10   2    3.62    1.11
   3 -10  -2    6.86    1.97
   3 -10  -2   10.13    1.82
   2 -10  -2   31.02    3.57
   2 -10  -2   27.30    3.07
   1 -10  -2   38.79    3.30
   1 -10  -2   37.34    3.08
   0 -10  -2   22.48    3.05
   0 -10  -2   19.52    2.50
   0 -10  -2   25.96    2.61
  -1 -10  -2    2.18    1.02
  -1 -10  -2    2.95    1.08
  -2 -10  -2    5.48    1.50
  -2 -10  -2    4.29    1.44
  -3 -10  -2   10.08    1.99
  -3 -10  -2   15.90    2.29
  -4 -10  -2   12.50    2.23
  -4 -10  -2   10.29    2.08
   4  10   2   13.72    2.02
  -5 -10  -2   26.57    3.48
  -5 -10  -2   28.87    3.53
   5  10   2   25.02    2.94
  -6 -10  -2   24.69    4.99
   6  10   2   19.02    2.71
   7  10   2    6.94    2.69
   7  10   2    6.57    1.86
   6 -11  -2   21.42    3.48
  -6  11   2   24.42    3.21
   5 -11  -2   30.00    3.59
   5 -11  -2   24.94    3.68
  -5  11   2   35.86    3.53
   4 -11  -2   11.06    2.10
   4 -11  -2   12.54    2.57
   3 -11  -2    6.19    1.89
   3 -11  -2    7.31    1.77
   2 -11  -2    1.49    1.37
   2 -11  -2    0.77    0.91
   1 -11  -2    7.83    1.97
   1 -11  -2    7.22    1.64
   0 -11  -2   16.61    2.48
   0 -11  -2   20.96    3.01
   0  11   2   17.16    2.63
  -1 -11  -2   20.04    2.73
   1  11   2   18.77    3.17
  -2 -11  -2   11.74    2.28
  -3 -11  -2    2.17    1.43
  -4 -11  -2    0.59    1.24
   5  11   2    4.56    2.51
   5  11   2    3.66    1.68
   6  11   2   12.64    3.40
   6  11   2    6.78    2.12
   4 -12  -2   25.75    3.81
   4 -12  -2   25.39    3.15
   3 -12  -2    9.21    2.23
   3 -12  -2    8.17    1.96
   2 -12  -2   18.61    3.08
   2 -12  -2   18.81    2.82
   1 -12  -2    7.66    2.19
   1 -12  -2    6.99    1.87
   0 -12  -2   -0.78    0.87
  -1 -12  -2    5.67    1.87
   1  12   2    5.83    2.01
  -2 -12  -2    9.39    2.23
   2  12   2    6.97    2.37
  -3 -12  -2   13.62    2.31
   3  12   2   17.83    3.54
  -4 -12  -2    8.72    2.08
   4  12   2   14.37    3.32
   2 -13  -2   14.93    2.69
   2 -13  -2   16.26    2.84
   1 -13  -2    9.47    2.08
   0 -13  -2    8.26    2.05
  -1 -13  -2    5.62    1.90
  -2 -13  -2    1.28    1.34
   2  13   2   -0.29    1.73
   3  12  -3    2.26    2.37
  -3 -12   3    2.70    1.87
   2  12  -3    0.35    2.01
  -2 -12   3    0.47    1.50
  -2 -12   3   -0.16    1.36
   1  12  -3    3.44    2.35
  -1 -12   3    2.25    1.44
  -1 -12   3    5.79    2.08
   0 -12   3    7.13    2.01
   0 -12   3   10.39    2.69
   0 -12   3    6.34    1.87
   1 -12   3   17.37    2.72
   1 -12   3   16.02    2.91
   2 -12   3   10.72    2.55
   2 -12   3    7.95    2.01
   3 -12   3   11.54    2.71
   4 -12   3    1.10    1.38
   5  11  -3    4.59    2.00
   5  11  -3    4.10    2.55
  -5 -11   3    1.24    1.87
   4  11  -3   16.76    3.60
   4  11  -3   14.09    2.33
  -4 -11   3   18.06    3.00
   3  11  -3   28.84    4.33
  -3 -11   3   26.89    3.57
   2  11  -3   24.56    3.93
  -2 -11   3   20.99    2.97
  -2 -11   3   19.79    3.05
   1  11  -3   24.27    3.57
  -1 -11   3   13.52    2.38
  -1 -11   3   17.84    2.94
   0  11  -3    6.35    2.05
   0 -11   3    5.36    1.55
   0 -11   3    5.58    1.82
   0 -11   3    9.40    2.18
   1 -11   3    0.04    1.18
   1 -11   3    1.35    1.09
   2 -11   3    4.17    1.88
   2 -11   3    4.02    1.49
   3 -11   3   26.10    3.78
   3 -11   3   25.37    3.09
   4 -11   3    6.97    1.99
  -5  11  -3   13.93    2.34
   5 -11   3    9.67    2.56
  -6  11  -3    3.65    1.78
   6 -11   3    2.18    1.97
   6  10  -3    2.02    1.24
   6  10  -3    5.91    2.73
  -6 -10   3    4.31    1.94
   5  10  -3    5.42    1.84
   5  10  -3    6.97    2.66
  -5 -10   3    5.53    1.89
   4  10  -3   -0.30    1.26
   4  10  -3    1.72    2.00
  -4 -10   3   -1.26    1.29
   3  10  -3    2.79    2.10
  -3 -10   3    4.87    1.79
   2  10  -3   15.47    2.91
  -2 -10   3   10.70    2.03
  -2 -10   3   12.35    2.31
   1  10  -3   34.80    4.04
  -1 -10   3   32.33    3.52
  -1 -10   3   32.33    3.42
  -1 -10   3   40.04    3.43
   0  10  -3   30.19    2.94
   0  10  -3   31.37    3.62
   0 -10   3   24.52    2.87
   0 -10   3   26.86    3.29
   0 -10   3   35.48    3.70
  -1  10  -3   18.86    2.63
  -1  10  -3   13.09    1.90
   1 -10   3   15.01    2.43
   1 -10   3   16.18    2.27
   1 -10   3   13.48    2.35
  -2  10  -3    6.24    1.40
   2 -10   3    8.89    1.75
  -3  10  -3    1.40    1.25
   3 -10   3    0.32    1.01
   3 -10   3   -0.17    0.99
   4 -10   3    7.11    2.21
  -5  10  -3   17.60    2.41
   5 -10   3   13.15    2.83
  -6  10  -3   27.29    3.26
   6 -10   3   15.97    3.10
  -7  10  -3   28.16    3.61
   7 -10   3   21.52    3.50
   7   9  -3    0.93    2.25
   7   9  -3    1.01    1.75
  -7  -9   3    1.34    1.61
   6   9  -3    3.43    2.17
   6   9  -3    1.55    1.47
  -6  -9   3    0.79    1.15
   5   9  -3   28.61    3.95
   5   9  -3   27.61    3.32
  -5  -9   3   39.30    4.52
   4   9  -3   35.45    3.21
   4   9  -3   43.66    4.67
  -4  -9   3   38.34    4.18
   3   9  -3   16.64    2.17
   3   9  -3   20.03    3.19
  -3  -9   3   17.90    2.78
  -3  -9   3   19.93    2.74
   2   9  -3   16.00    2.74
  -2  -9   3   13.42    2.45
  -2  -9   3   15.25    2.32
   1   9  -3   -2.26    0.99
  -1  -9   3    0.57    1.02
  -1  -9   3    0.51    0.82
  -1  -9   3    0.81    0.96
   0   9  -3    2.79    1.40
   0  -9   3    4.31    1.27
   0  -9   3    4.66    1.49
   0  -9   3    1.98    1.27
  -1   9  -3   22.36    2.37
  -1   9  -3   23.24    2.75
   1  -9   3   22.53    2.75
   1  -9   3   18.01    2.50
   1  -9   3   25.91    2.60
  -2   9  -3   30.96    2.44
   2  -9   3   25.01    3.17
   2  -9   3   35.30    2.74
  -3   9  -3   24.71    2.50
   3  -9   3   23.54    3.07
   3  -9   3   21.25    2.35
  -4   9  -3    2.24    1.01
  -4   9  -3    2.65    1.04
   4  -9   3    2.35    1.33
   4  -9   3    1.33    0.90
  -5   9  -3    1.45    1.22
  -5   9  -3   -0.08    0.88
  -5   9  -3    0.69    0.72
   5  -9   3   -0.84    1.14
  -6   9  -3    8.13    1.57
  -6   9  -3    5.27    1.51
  -6   9  -3    8.18    1.95
   6  -9   3    8.28    2.28
  -7   9  -3   18.43    2.40
  -7   9  -3   14.38    2.32
  -7   9  -3   25.39    3.41
   7  -9   3   14.73    3.04
  -8   9  -3   18.04    2.62
  -8   9  -3   25.53    3.51
  -8   9  -3   19.13    2.72
   8  -9   3   18.69    3.26
   8   8  -3    7.74    2.47
   8   8  -3    8.38    2.94
   8   8  -3   12.97    2.19
  -8  -8   3   11.75    3.26
   7   8  -3   13.55    3.27
   7   8  -3   10.69    2.47
   7   8  -3   15.25    2.19
  -7  -8   3   11.28    2.83
   6   8  -3    0.31    1.51
   6   8  -3    1.98    1.06
   6   8  -3    1.46    1.97
  -6  -8   3    2.19    1.50
   5   8  -3    1.93    1.32
   5   8  -3    1.49    0.84
   5   8  -3    1.32    1.47
  -5  -8   3    0.79    1.16
   4   8  -3   18.88    2.49
   4   8  -3   20.22    3.16
   4   8  -3   23.86    1.80
  -4  -8   3   21.84    3.16
   3   8  -3   70.74    4.99
   3   8  -3   76.62    4.31
  -3  -8   3   70.73    4.69
  -3  -8   3   72.74    4.97
   2   8  -3   54.87    4.18
  -2  -8   3   55.43    3.86
  -2  -8   3   62.54    4.22
   1   8  -3   44.41    3.48
  -1  -8   3   40.49    3.11
  -1  -8   3   41.16    3.30
  -1  -8   3   45.57    3.27
   0   8  -3   27.60    2.92
   0  -8   3   19.42    2.41
   0  -8   3   21.20    2.30
   0  -8   3   26.37    2.77
  -1   8  -3    7.75    1.54
  -1   8  -3    5.92    1.26
   1  -8   3    6.27    1.31
   1  -8   3    7.51    1.60
   1  -8   3    5.33    1.41
  -2   8  -3    2.43    0.95
  -2   8  -3    1.36    0.94
   2  -8   3    3.01    1.19
   2  -8   3    2.25    0.91
  -3   8  -3   27.67    1.73
  -3   8  -3   26.15    2.19
   3  -8   3   22.18    2.74
   3  -8   3   26.66    2.22
  -4   8  -3   32.65    2.43
  -4   8  -3   26.46    2.38
  -4   8  -3   31.00    2.14
   4  -8   3   35.11    2.52
   4  -8   3   29.23    3.27
  -5   8  -3   26.09    2.51
  -5   8  -3   29.56    2.27
  -5   8  -3   32.20    2.63
  -5   8  -3   30.94    2.33
   5  -8   3   25.80    3.24
  -6   8  -3   22.16    2.43
  -6   8  -3   21.90    2.61
  -6   8  -3   20.02    2.63
  -6   8  -3   20.95    2.41
   6  -8   3   17.11    2.73
  -7   8  -3    6.13    1.54
  -7   8  -3    3.84    1.40
  -7   8  -3    1.35    1.49
  -7   8  -3    3.10    1.32
   7  -8   3    1.05    1.45
  -8   8  -3   -0.30    1.10
  -8   8  -3   -0.29    0.83
  -8   8  -3    0.37    1.53
   8  -8   3   -0.69    1.36
  -9   8  -3    6.67    1.94
  -9   8  -3    4.31    1.58
  -9   8  -3   13.62    2.81
   9  -8   3    7.16    2.27
   9   7  -3   -1.70    2.00
   9   7  -3    0.04    1.24
   9   7  -3    0.85    1.79
  -9  -7   3   -0.10    1.51
   8   7  -3    3.59    2.14
   8   7  -3    2.88    1.36
   8   7  -3    4.57    2.49
  -8  -7   3    4.20    2.24
   7   7  -3   16.31    2.27
   7   7  -3   19.48    3.32
   7   7  -3   13.47    2.58
  -7  -7   3   14.18    2.91
   6   7  -3   26.60    3.59
   6   7  -3   25.44    2.33
   6   7  -3   21.74    2.97
  -6  -7   3   34.40    4.33
   5   7  -3   29.65    3.13
   5   7  -3   30.88    2.33
   5   7  -3   30.51    3.66
  -5  -7   3   24.64    3.57
   4   7  -3   16.16    1.64
   4   7  -3   11.14    2.27
   4   7  -3   14.36    2.03
  -4  -7   3   12.52    2.34
   3   7  -3    0.58    1.06
   3   7  -3    2.24    1.12
   3   7  -3    0.96    0.51
  -3  -7   3    0.35    0.87
  -3  -7   3    1.34    1.07
   2   7  -3    0.89    0.38
   2   7  -3    0.99    1.09
  -2  -7   3    1.74    0.90
  -2  -7   3    2.95    1.20
  -2  -7   3    0.78    0.80
   1   7  -3   78.16    4.83
  -1  -7   3   84.50    4.67
  -1  -7   3   86.04    4.68
  -1  -7   3   74.84    4.77
   0   7  -3   62.94    4.07
   0  -7   3   70.07    4.25
   0  -7   3   67.03    3.94
   0  -7   3   69.60    4.14
  -1   7  -3   55.52    3.31
  -1   7  -3   54.31    3.44
   1  -7   3   56.92    3.64
   1  -7   3   53.22    3.32
   1  -7   3   56.50    3.64
  -2   7  -3   26.91    2.18
  -2   7  -3   29.74    2.19
  -2   7  -3   29.65    1.62
   2  -7   3   31.38    2.61
   2  -7   3   30.29    2.21
  -3   7  -3    9.86    1.49
  -3   7  -3    7.18    1.01
   3  -7   3    6.87    1.52
   3  -7   3    7.51    1.26
  -4   7  -3    8.04    1.20
  -4   7  -3    8.28    1.23
  -4   7  -3    8.40    1.44
  -4   7  -3    7.38    1.36
   4  -7   3    7.06    1.66
   4  -7   3    8.67    1.33
  -5   7  -3   35.79    2.77
  -5   7  -3   33.34    2.64
  -5   7  -3   35.61    2.57
  -5   7  -3   35.23    2.50
   5  -7   3   33.02    2.37
   5  -7   3   33.53    3.08
  -6   7  -3   52.78    3.44
  -6   7  -3   48.83    3.46
  -6   7  -3   47.37    3.51
  -6   7  -3   51.64    3.57
   6  -7   3   53.57    4.06
  -7   7  -3   40.87    3.23
  -7   7  -3   48.16    3.71
  -7   7  -3   37.69    3.30
  -7   7  -3   39.23    3.28
   7  -7   3   47.76    3.90
  -8   7  -3   21.27    2.85
  -8   7  -3   27.22    3.10
  -8   7  -3   36.06    4.17
   8  -7   3   29.90    3.72
  -9   7  -3    5.18    1.67
  -9   7  -3   10.95    2.23
  -9   7  -3    7.89    2.46
   9  -7   3    6.23    2.14
   9   6  -3   11.34    3.00
   9   6  -3   15.13    3.30
   9   6  -3   15.15    2.59
  -9  -6   3    8.93    2.69
   8   6  -3    4.18    1.94
   8   6  -3    5.53    2.14
   8   6  -3    6.65    1.72
  -8  -6   3    4.74    1.90
   7   6  -3   -0.03    0.91
   7   6  -3    2.44    1.68
   7   6  -3    0.40    1.44
  -7  -6   3   -0.23    1.08
   6   6  -3    5.49    1.74
   6   6  -3    7.77    1.46
   6   6  -3    3.50    1.60
  -6  -6   3   11.44    2.34
   5   6  -3   46.13    3.39
   5   6  -3   43.38    3.61
   5   6  -3   46.10    2.95
  -5  -6   3   43.19    3.72
   4   6  -3  126.24    6.30
   4   6  -3  138.21    6.76
   4   6  -3  129.05    7.17
  -4  -6   3  138.49    7.60
   3   6  -3   94.48    4.76
   3   6  -3   90.55    5.33
   3   6  -3   88.33    4.33
  -3  -6   3   89.04    5.06
  -3  -6   3   81.99    5.45
   2   6  -3   50.85    2.89
   2   6  -3   52.42    2.48
   2   6  -3   47.31    3.45
  -2  -6   3   45.17    3.45
  -2  -6   3   50.28    3.13
  -2  -6   3   43.29    3.10
   1   6  -3   12.96    1.85
  -1  -6   3   12.82    1.62
  -1  -6   3    7.86    1.56
  -1  -6   3   12.56    1.66
   0   6  -3    3.28    1.04
   0  -6   3    2.28    0.78
   0  -6   3    5.11    1.21
   0  -6   3    2.91    1.01
  -1   6  -3   42.90    2.81
   1  -6   3   46.19    2.98
   1  -6   3   45.01    2.74
   1  -6   3   44.96    3.01
  -2   6  -3   34.30    2.37
  -2   6  -3   36.17    1.96
  -2   6  -3   36.41    2.44
   2  -6   3   41.40    2.81
   2  -6   3   39.11    2.72
   2  -6   3   44.15    2.52
  -3   6  -3   46.95    2.47
  -3   6  -3   44.81    2.80
  -3   6  -3   39.75    2.60
  -3   6  -3   45.97    2.62
  -3   6  -3   43.24    2.53
   3  -6   3   41.33    3.05
   3  -6   3   44.87    2.68
  -4   6  -3   51.24    3.07
  -4   6  -3   52.77    3.16
  -4   6  -3   46.86    2.87
  -4   6  -3   50.19    2.99
   4  -6   3   48.90    2.87
   4  -6   3   50.10    3.53
  -5   6  -3   14.20    1.86
  -5   6  -3   15.90    1.84
  -5   6  -3   15.55    1.97
  -5   6  -3   14.72    1.90
   5  -6   3   12.60    2.13
   5  -6   3   17.15    1.71
  -6   6  -3    1.27    0.93
  -6   6  -3    0.20    0.77
  -6   6  -3    1.35    0.97
  -6   6  -3    0.70    0.80
   6  -6   3    0.66    1.10
  -7   6  -3   13.78    2.03
  -7   6  -3   14.60    2.14
  -7   6  -3   15.43    2.42
  -7   6  -3   15.60    2.25
   7  -6   3   14.57    2.46
  -8   6  -3   30.57    3.68
  -8   6  -3   31.47    3.49
  -8   6  -3   31.40    3.38
  -8   6  -3   40.73    4.29
   8  -6   3   34.45    3.94
  -9   6  -3   20.48    3.03
  -9   6  -3   26.07    3.18
  -9   6  -3   36.12    4.74
 -10   6  -3    9.74    2.26
 -10   6  -3   20.73    3.77
 -10   6  -3   16.59    2.87
  10  -6   3   18.74    3.02
  10   5  -3   -0.06    1.39
 -10  -5   3   -0.56    1.15
   9   5  -3    5.93    1.82
   9   5  -3    4.97    2.62
   9   5  -3   11.15    2.80
  -9  -5   3    3.88    1.79
   8   5  -3   25.57    3.61
   8   5  -3   19.75    2.67
   8   5  -3   17.24    3.08
  -8  -5   3   23.10    3.33
   7   5  -3   29.38    3.48
   7   5  -3   28.20    2.61
   7   5  -3   28.82    3.47
  -7  -5   3   24.97    3.12
   6   5  -3   13.72    2.26
   6   5  -3   15.08    2.36
   6   5  -3   13.48    1.85
  -6  -5   3   11.47    2.10
   5   5  -3    0.43    0.68
   5   5  -3    0.84    1.10
   5   5  -3    1.53    1.11
  -5  -5   3    0.22    0.83
   4   5  -3    5.95    1.59
   4   5  -3    7.40    1.13
   4   5  -3    8.43    1.51
  -4  -5   3    6.58    1.49
  -4  -5   3    6.76    1.23
   3   5  -3   44.09    3.35
   3   5  -3   47.37    2.64
   3   5  -3   50.57    3.02
  -3  -5   3   49.01    2.79
  -3  -5   3   52.50    3.60
   2   5  -3  117.18    6.16
   2   5  -3  120.89    5.62
   2   5  -3  117.86    5.32
   2   5  -3  120.87    5.62
  -2  -5   3  115.53    5.42
  -2  -5   3  118.99    6.44
  -2  -5   3  126.18    5.86
  -2  -5   3  109.86    5.87
   1   5  -3  139.72    5.94
   1   5  -3  141.62    6.90
   1   5  -3  133.65    5.95
  -1  -5   3  137.29    7.01
  -1  -5   3  148.14    6.68
  -1  -5   3  139.83    6.69
   0   5  -3  128.55    6.17
   0  -5   3  120.08    6.25
   0  -5   3  126.86    6.11
   0  -5   3  127.07    6.02
  -1   5  -3   26.18    1.88
  -1   5  -3   25.41    1.25
  -1   5  -3   24.14    1.23
   1  -5   3   24.48    1.93
   1  -5   3   25.75    1.76
   1  -5   3   30.10    2.09
  -2   5  -3   -0.01    0.50
  -2   5  -3   -0.06    0.29
  -2   5  -3   -0.06    0.37
  -2   5  -3   -0.13    0.43
   2  -5   3    1.09    0.65
   2  -5   3    0.57    0.72
   2  -5   3    0.15    0.43
  -3   5  -3   41.97    2.45
  -3   5  -3   41.26    2.33
  -3   5  -3   40.02    2.55
  -3   5  -3   42.57    2.47
  -3   5  -3   37.78    2.37
  -3   5  -3   46.87    2.51
   3  -5   3   44.00    2.41
   3  -5   3   38.67    2.83
  -4   5  -3   67.69    3.77
  -4   5  -3   62.50    3.72
  -4   5  -3   68.07    3.65
  -4   5  -3   73.90    3.81
   4  -5   3   69.33    3.55
   4  -5   3   65.45    4.12
  -5   5  -3   60.75    3.66
  -5   5  -3   62.51    3.63
  -5   5  -3   60.06    3.71
  -5   5  -3   57.67    3.65
   5  -5   3   66.19    3.36
   5  -5   3   62.47    4.07
  -6   5  -3   66.90    4.05
  -6   5  -3   64.62    4.03
  -6   5  -3   59.70    3.83
  -6   5  -3   59.22    3.87
   6  -5   3   62.32    3.42
   6  -5   3   61.40    4.23
  -7   5  -3   31.04    3.24
  -7   5  -3   33.22    3.58
  -7   5  -3   29.92    3.05
  -7   5  -3   29.29    2.66
   7  -5   3   27.40    3.26
  -8   5  -3    0.86    1.29
  -8   5  -3    1.69    1.14
  -8   5  -3    0.38    1.18
  -8   5  -3    0.19    1.04
   8  -5   3    0.95    1.28
  -9   5  -3    1.58    1.18
  -9   5  -3    1.56    1.42
  -9   5  -3    0.96    1.16
   9  -5   3    0.60    1.30
 -10   5  -3    5.72    1.80
 -10   5  -3   -0.01    1.12
  10  -5   3    6.16    2.03
  10   4  -3   11.11    2.59
 -10  -4   3    8.09    2.08
   9   4  -3    1.14    1.71
   9   4  -3    0.96    1.24
  -9  -4   3    0.16    1.16
  -9  -4   3    0.68    0.96
   8   4  -3    1.28    1.22
   8   4  -3    1.30    1.73
   8   4  -3    0.43    1.57
  -8  -4   3    2.64    1.27
  -8  -4   3    1.34    1.18
   7   4  -3   10.89    2.26
   7   4  -3   13.43    2.29
   7   4  -3   14.67    2.14
  -7  -4   3   15.88    2.29
  -7  -4   3   13.69    2.26
   6   4  -3   52.54    3.88
   6   4  -3   52.89    3.51
   6   4  -3   49.95    3.72
  -6  -4   3   51.67    3.68
  -6  -4   3   63.48    3.82
  -6  -4   3   56.99    3.94
   5   4  -3   68.15    4.40
   5   4  -3   72.52    4.38
   5   4  -3   71.42    4.03
  -5  -4   3   72.69    4.48
  -5  -4   3   75.50    4.29
   4   4  -3   61.80    3.67
   4   4  -3   61.48    3.35
   4   4  -3   55.60    3.78
  -4  -4   3   56.19    3.65
  -4  -4   3   63.18    3.56
  -4  -4   3   63.08    3.86
   3   4  -3   14.46    1.68
   3   4  -3   16.77    1.74
   3   4  -3   17.20    1.33
   3   4  -3   18.08    1.60
  -3  -4   3   18.14    2.00
  -3  -4   3   19.18    1.25
  -3  -4   3   17.57    1.58
   2   4  -3   -0.14    0.75
   2   4  -3   -0.55    0.53
   2   4  -3    0.62    0.50
   2   4  -3    0.60    0.38
   2   4  -3    0.79    0.53
  -2  -4   3    0.38    0.54
  -2  -4   3    0.13    0.44
  -2  -4   3    0.38    0.47
  -2  -4   3   -0.57    0.65
   1   4  -3   38.12    2.15
   1   4  -3   37.74    2.49
   1   4  -3   39.85    2.05
   1   4  -3   36.05    1.76
   1   4  -3   35.19    1.74
  -1  -4   3   37.58    2.20
  -1  -4   3   31.02    2.47
  -1  -4   3   39.01    1.96
  -1  -4   3   32.97    2.19
   0   4  -3   64.68    3.34
   0  -4   3   55.28    3.35
   0  -4   3   59.99    3.13
   0  -4   3   60.91    3.20
  -1   4  -3   70.56    3.11
  -1   4  -3   69.73    3.10
  -1   4  -3   68.86    3.56
   1  -4   3   69.63    3.48
   1  -4   3   73.32    3.80
   1  -4   3   71.77    3.69
  -2   4  -3   57.71    3.03
  -2   4  -3   62.08    3.02
  -2   4  -3   56.88    2.93
  -2   4  -3   58.30    3.13
  -2   4  -3   64.46    3.03
  -2   4  -3   57.10    2.84
   2  -4   3   59.36    3.37
   2  -4   3   61.82    3.02
  -3   4  -3   12.47    1.33
  -3   4  -3   11.09    1.28
  -3   4  -3   13.97    1.41
  -3   4  -3   11.71    1.08
  -3   4  -3   11.98    1.12
   3  -4   3   12.76    0.98
   3  -4   3   12.82    1.59
   3  -4   3   12.15    1.02
  -4   4  -3    2.53    0.84
  -4   4  -3    3.39    0.93
  -4   4  -3    1.21    0.65
  -4   4  -3    0.70    0.65
   4  -4   3    1.34    0.56
   4  -4   3    0.98    0.42
   4  -4   3    1.52    0.89
  -5   4  -3   26.32    2.13
  -5   4  -3   29.14    2.28
  -5   4  -3   26.93    2.22
  -5   4  -3   28.57    2.14
   5  -4   3   26.82    2.38
   5  -4   3   25.34    1.95
   5  -4   3   27.39    1.77
  -6   4  -3   45.15    3.11
  -6   4  -3   45.64    3.14
  -6   4  -3   48.32    3.27
  -6   4  -3   48.05    3.24
   6  -4   3   41.71    2.58
   6  -4   3   44.79    3.31
   6  -4   3   45.93    2.99
  -7   4  -3   76.78    4.61
  -7   4  -3   75.70    4.71
  -7   4  -3   70.11    4.44
  -7   4  -3   69.65    4.70
   7  -4   3   73.46    4.66
  -8   4  -3   50.05    3.78
  -8   4  -3   51.86    4.11
  -8   4  -3   48.67    3.91
  -8   4  -3   49.84    3.68
   8  -4   3   45.94    3.76
  -9   4  -3   27.98    3.58
  -9   4  -3   24.42    3.35
  -9   4  -3   31.11    3.38
  -9   4  -3   26.84    3.35
   9  -4   3   27.09    3.38
 -10   4  -3    2.60    1.57
 -10   4  -3    1.58    1.35
  10  -4   3    1.87    1.46
 -11   4  -3    0.06    0.97
 -11   4  -3   -0.10    1.38
  10   3  -3   12.82    2.58
 -10  -3   3    8.32    2.21
 -10  -3   3    7.22    1.87
   9   3  -3   10.45    2.20
  -9  -3   3   13.18    2.54
  -9  -3   3   11.67    2.20
   8   3  -3   11.70    2.58
   8   3  -3    9.18    1.96
   8   3  -3    8.56    2.02
  -8  -3   3    8.90    3.21
  -8  -3   3   11.65    2.06
  -8  -3   3    7.40    1.96
   7   3  -3    0.78    0.91
   7   3  -3    0.46    1.30
   7   3  -3    0.17    0.94
  -7  -3   3    2.16    0.99
  -7  -3   3    0.84    1.09
  -7  -3   3   -1.53    0.91
   6   3  -3    2.32    1.39
   6   3  -3    1.00    0.88
   6   3  -3    0.77    0.92
  -6  -3   3    0.86    0.95
  -6  -3   3    0.95    0.73
  -6  -3   3    1.92    0.95
  -6  -3   3    1.22    1.15
   5   3  -3   25.20    2.32
   5   3  -3   25.26    2.43
   5   3  -3   28.73    2.17
  -5  -3   3   26.20    2.34
  -5  -3   3   26.43    2.03
  -5  -3   3   28.20    2.39
  -5  -3   3   26.65    2.22
   4   3  -3   99.58    5.46
   4   3  -3   98.62    5.14
   4   3  -3  105.02    5.44
  -4  -3   3  109.19    5.38
  -4  -3   3  114.39    5.40
  -4  -3   3  108.28    5.14
  -4  -3   3  102.30    5.49
   3   3  -3  241.11   11.10
   3   3  -3  233.35   10.68
   3   3  -3  248.28   10.92
  -3  -3   3  250.95   11.13
  -3  -3   3  253.75   10.65
  -3  -3   3  240.58   10.86
   2   3  -3  137.29    6.22
   2   3  -3  134.81    6.49
   2   3  -3  136.74    6.03
   2   3  -3  138.07    6.24
   2   3  -3  128.90    6.18
  -2  -3   3  134.86    5.93
  -2  -3   3  138.53    6.52
  -2  -3   3  133.84    6.17
   1   3  -3   21.36    1.41
   1   3  -3   21.19    1.66
   1   3  -3   17.14    1.42
   1   3  -3   20.20    1.12
   1   3  -3   22.45    1.38
  -1  -3   3   20.29    1.32
  -1  -3   3   21.83    1.45
  -1  -3   3   17.22    1.89
  -1  -3   3   19.41    1.31
   0   3  -3   15.47    0.91
   0   3  -3   14.95    0.88
   0   3  -3   18.99    1.43
   0   3  -3   15.72    1.00
   0  -3   3   12.64    1.44
   0  -3   3   15.80    1.12
   0  -3   3   13.96    1.14
   0  -3   3   16.34    1.14
  -1   3  -3    6.89    0.92
  -1   3  -3    8.41    0.61
  -1   3  -3   10.92    0.98
  -1   3  -3   10.01    1.05
   1  -3   3    9.76    1.12
   1  -3   3    8.48    1.07
   1  -3   3    8.80    0.79
  -2   3  -3   55.53    2.76
  -2   3  -3   52.98    2.68
  -2   3  -3   51.55    2.59
  -2   3  -3   51.84    2.78
  -2   3  -3   55.46    2.74
  -2   3  -3   52.94    2.71
   2  -3   3   52.59    2.58
   2  -3   3   56.11    3.00
   2  -3   3   53.04    2.52
  -3   3  -3   90.08    4.46
  -3   3  -3   89.12    4.43
  -3   3  -3   92.34    4.48
  -3   3  -3   93.32    4.37
   3  -3   3   89.26    4.65
   3  -3   3   93.24    4.30
   3  -3   3   92.45    4.19
  -4   3  -3  156.73    7.37
  -4   3  -3  163.46    7.46
  -4   3  -3  151.99    7.41
  -4   3  -3  154.72    7.33
   4  -3   3  163.01    7.28
   4  -3   3  161.14    7.63
   4  -3   3  160.69    7.03
  -5   3  -3    9.87    1.52
  -5   3  -3   10.59    1.59
  -5   3  -3    7.20    1.28
  -5   3  -3    8.26    1.34
   5  -3   3   10.77    1.33
   5  -3   3    7.93    1.43
   5  -3   3    9.78    1.04
  -6   3  -3    1.11    0.78
  -6   3  -3    0.48    0.71
  -6   3  -3    0.54    0.75
  -6   3  -3    0.62    0.88
   6  -3   3    0.39    0.68
   6  -3   3    0.77    0.49
   6  -3   3   -0.32    0.78
  -7   3  -3    1.21    1.15
  -7   3  -3    1.20    0.94
  -7   3  -3    1.73    1.01
  -7   3  -3    2.78    1.19
   7  -3   3    1.67    0.84
   7  -3   3    2.80    1.20
   7  -3   3    2.06    1.02
  -8   3  -3    9.98    1.95
  -8   3  -3   10.29    2.19
  -8   3  -3    8.67    1.70
  -8   3  -3   10.66    1.99
   8  -3   3    9.08    1.81
   8  -3   3    7.78    1.73
  -9   3  -3   35.19    3.86
  -9   3  -3   38.74    4.32
  -9   3  -3   43.35    3.49
   9  -3   3   41.96    4.27
   9  -3   3   36.25    3.31
 -10   3  -3   21.75    3.19
 -10   3  -3   21.72    3.09
  10  -3   3   19.30    2.83
 -11   3  -3    5.68    1.97
 -11   3  -3   11.39    2.49
  10   2  -3    0.81    1.39
 -10  -2   3   -1.24    1.05
 -10  -2   3   -0.72    1.38
   9   2  -3    2.24    1.43
  -9  -2   3    2.94    1.77
  -9  -2   3    0.14    1.26
  -9  -2   3    1.72    1.43
   8   2  -3   21.44    2.74
   8   2  -3   19.63    2.68
  -8  -2   3   19.46    2.51
  -8  -2   3   24.13    2.87
  -8  -2   3   22.65    3.00
  -8  -2   3   27.49    3.26
   7   2  -3   41.78    3.17
   7   2  -3   40.79    3.53
   7   2  -3   36.87    3.07
  -7  -2   3   37.86    3.06
  -7  -2   3   44.25    3.15
  -7  -2   3   40.88    3.38
   6   2  -3   53.45    3.45
   6   2  -3   52.32    3.41
   6   2  -3   52.32    3.70
  -6  -2   3   52.41    3.36
  -6  -2   3   52.37    3.58
  -6  -2   3   49.46    3.30
  -6  -2   3   46.80    3.56
   5   2  -3    0.84    0.73
   5   2  -3    0.81    0.70
   5   2  -3    0.60    0.94
  -5  -2   3    0.11    0.76
  -5  -2   3    0.17    0.65
  -5  -2   3    1.73    0.79
  -5  -2   3    0.38    0.75
   4   2  -3    6.07    1.21
   4   2  -3    6.82    1.23
   4   2  -3    8.15    1.16
  -4  -2   3    6.95    1.19
  -4  -2   3    5.93    1.16
  -4  -2   3    7.83    1.19
  -4  -2   3    8.04    1.12
  -4  -2   3    6.17    1.18
   3   2  -3   37.02    2.37
   3   2  -3   38.07    2.37
   3   2  -3   33.35    2.10
  -3  -2   3   34.81    2.30
  -3  -2   3   36.81    2.21
  -3  -2   3   36.36    2.33
  -3  -2   3   36.51    2.10
   2   2  -3  155.95    7.11
   2   2  -3  158.03    7.24
   2   2  -3  155.82    7.14
   2   2  -3  161.12    6.99
  -2  -2   3  160.32    6.94
  -2  -2   3  156.98    7.12
  -2  -2   3  160.72    7.25
   1   2  -3  110.20    5.25
   1   2  -3  115.39    5.15
   1   2  -3  117.94    5.20
   1   2  -3  111.24    5.00
   1   2  -3  114.88    5.34
  -1  -2   3  116.44    5.17
  -1  -2   3  114.75    5.03
  -1  -2   3  118.62    5.49
  -1  -2   3  114.65    4.99
   0   2  -3  100.90    4.65
   0   2  -3  102.82    4.88
   0   2  -3  102.55    4.68
   0   2  -3  108.41    4.71
   0  -2   3  110.55    4.76
   0  -2   3  104.39    4.75
   0  -2   3  109.64    4.84
   0  -2   3  112.72    4.82
  -1   2  -3   25.64    1.32
  -1   2  -3   25.83    1.43
  -1   2  -3   27.91    1.58
  -1   2  -3   25.36    1.58
  -1   2  -3   26.37    1.51
   1  -2   3   24.96    1.60
   1  -2   3   25.00    1.34
   1  -2   3   27.33    1.60
   1  -2   3   24.51    1.43
  -2   2  -3    5.79    0.89
  -2   2  -3    6.19    0.71
  -2   2  -3    7.10    0.90
  -2   2  -3    5.74    0.81
  -2   2  -3    5.17    0.78
   2  -2   3    4.76    0.61
   2  -2   3    4.81    0.51
   2  -2   3    4.71    0.83
  -3   2  -3    4.66    0.85
  -3   2  -3    7.00    0.94
  -3   2  -3    7.50    1.05
  -3   2  -3    6.35    0.89
   3  -2   3    5.75    0.81
   3  -2   3    6.29    0.63
   3  -2   3    5.62    0.95
  -4   2  -3   74.24    3.87
  -4   2  -3   75.84    3.99
  -4   2  -3   72.59    3.85
  -4   2  -3   74.78    3.99
   4  -2   3   75.33    4.03
   4  -2   3   79.04    3.87
  -5   2  -3  128.57    6.46
  -5   2  -3  121.53    6.26
  -5   2  -3  132.69    6.45
  -5   2  -3  134.08    6.39
   5  -2   3  129.69    6.30
   5  -2   3  131.15    6.46
  -6   2  -3  113.35    5.59
  -6   2  -3  103.78    5.72
  -6   2  -3  106.72    5.62
  -6   2  -3  106.13    5.68
   6  -2   3   99.38    5.44
   6  -2   3  101.69    5.57
  -7   2  -3   49.99    3.48
  -7   2  -3   47.00    3.36
  -7   2  -3   53.54    3.70
  -7   2  -3   52.04    3.67
   7  -2   3   51.06    3.45
   7  -2   3   48.47    3.41
  -8   2  -3   19.28    2.68
  -8   2  -3   17.32    2.49
  -8   2  -3   16.84    2.63
  -8   2  -3   13.34    2.02
   8  -2   3   15.46    2.15
   8  -2   3   14.95    2.24
  -9   2  -3   -0.13    1.03
  -9   2  -3    0.62    1.22
  -9   2  -3    0.86    1.23
   9  -2   3    0.65    1.22
   9  -2   3    0.59    1.08
 -10   2  -3    3.03    1.47
 -10   2  -3    4.14    1.63
  10  -2   3    4.78    1.59
  10  -2   3    3.61    1.66
 -11   2  -3    5.19    1.93
 -11   2  -3    5.31    1.95
  11   1  -3   16.02    2.91
 -11  -1   3    9.47    2.53
 -11  -1   3   13.83    3.20
  10   1  -3   16.21    2.86
 -10  -1   3   17.78    3.04
 -10  -1   3   16.58    2.85
   9   1  -3    8.13    1.91
  -9  -1   3    5.41    1.75
  -9  -1   3    4.37    1.65
  -9  -1   3    7.43    2.01
  -9  -1   3    8.80    2.35
   8   1  -3   -0.06    1.00
  -8  -1   3   -0.66    1.02
  -8  -1   3    0.74    1.06
  -8  -1   3    1.12    1.06
  -8  -1   3   -0.73    1.19
   7   1  -3   10.12    2.04
   7   1  -3   10.51    1.73
   7   1  -3   10.34    1.83
  -7  -1   3   12.33    2.09
  -7  -1   3   10.40    1.81
  -7  -1   3    7.64    1.57
   6   1  -3   49.49    2.77
   6   1  -3   55.43    3.48
   6   1  -3   53.31    3.26
   6   1  -3   48.32    3.58
  -6  -1   3   49.94    3.33
  -6  -1   3   52.36    3.63
  -6  -1   3   55.51    3.40
   5   1  -3   61.05    3.04
   5   1  -3   54.93    3.68
   5   1  -3   60.09    3.56
   5   1  -3   63.15    3.49
  -5  -1   3   64.08    3.79
  -5  -1   3   62.98    3.56
  -5  -1   3   60.61    3.54
  -5  -1   3   59.17    3.64
   4   1  -3  231.91   10.33
   4   1  -3  230.20   10.52
   4   1  -3  231.68   10.40
  -4  -1   3  226.96   10.53
  -4  -1   3  227.97   10.36
  -4  -1   3  238.60   10.50
  -4  -1   3  232.59   10.37
   3   1  -3  106.57    5.21
   3   1  -3  107.38    5.11
   3   1  -3  109.92    5.11
  -3  -1   3  103.67    5.13
  -3  -1   3  108.83    5.08
  -3  -1   3  108.23    5.10
  -3  -1   3  106.77    5.24
   2   1  -3   73.42    3.50
   2   1  -3   72.09    3.61
   2   1  -3   75.71    3.64
   2   1  -3   70.50    3.58
  -2  -1   3   72.76    3.47
  -2  -1   3   71.11    3.51
  -2  -1   3   73.23    3.58
  -2  -1   3   71.94    3.59
  -2  -1   3   74.86    3.64
   1   1  -3   13.09    0.94
   1   1  -3   14.57    1.16
   1   1  -3   14.88    1.20
   1   1  -3   13.46    1.14
  -1  -1   3   17.50    1.19
  -1  -1   3   12.15    1.15
  -1  -1   3   15.34    0.76
  -1  -1   3   14.14    0.95
   0   1  -3  143.12    6.47
   0   1  -3  160.47    6.50
   0   1  -3  156.62    6.56
   0  -1   3  160.88    6.38
   0  -1   3  129.27    6.57
   0  -1   3  125.76    6.56
   0  -1   3  166.81    6.39
  -1   1  -3   47.24    2.38
  -1   1  -3   45.50    2.51
  -1   1  -3   47.09    2.25
   1  -1   3   50.29    2.11
   1  -1   3   47.22    2.23
   1  -1   3   51.27    2.44
   1  -1   3   49.06    2.40
   1  -1   3   47.40    2.36
  -2   1  -3  109.66    5.12
  -2   1  -3  113.21    4.94
  -2   1  -3  114.40    5.03
  -2   1  -3  107.86    5.02
  -2   1  -3  109.65    5.06
   2  -1   3  111.68    5.17
   2  -1   3  108.89    5.05
   2  -1   3  116.48    4.74
   2  -1   3  114.42    5.00
  -3   1  -3   69.19    3.67
  -3   1  -3   74.00    3.68
  -3   1  -3   68.66    3.55
  -3   1  -3   74.78    3.35
  -3   1  -3   71.36    3.59
   3  -1   3   76.43    3.67
   3  -1   3   74.42    3.58
   3  -1   3   75.60    3.75
  -4   1  -3    9.74    1.12
  -4   1  -3   12.43    1.51
  -4   1  -3   10.01    1.34
  -4   1  -3    7.53    1.06
   4  -1   3   10.33    1.34
   4  -1   3   10.88    1.24
   4  -1   3   10.93    1.37
  -5   1  -3    5.82    1.02
  -5   1  -3    4.85    1.12
  -5   1  -3    3.59    1.04
  -5   1  -3    5.85    1.10
   5  -1   3    7.43    1.30
   5  -1   3    7.06    1.19
   5  -1   3    4.88    0.98
  -6   1  -3   22.49    2.27
  -6   1  -3   19.64    2.40
  -6   1  -3   21.29    2.36
  -6   1  -3   20.16    2.06
   6  -1   3   16.66    1.95
   6  -1   3   24.31    2.40
  -7   1  -3   73.05    4.26
  -7   1  -3   73.97    4.41
  -7   1  -3   64.42    4.38
   7  -1   3   70.79    4.25
   7  -1   3   70.81    4.30
  -8   1  -3   50.29    3.58
  -8   1  -3   49.77    3.92
  -8   1  -3   48.30    3.64
   8  -1   3   46.10    3.40
   8  -1   3   46.02    3.50
  -9   1  -3   31.39    3.36
  -9   1  -3   36.42    3.67
  -9   1  -3   28.26    3.61
   9  -1   3   28.35    3.25
   9  -1   3   32.40    2.88
 -10   1  -3    5.75    1.90
 -10   1  -3    6.32    1.91
  10  -1   3    5.39    1.81
 -11   1  -3    4.09    1.81
 -11   1  -3    1.28    1.55
  11  -1   3    0.16    1.41
  11   0  -3   -0.75    1.45
 -11   0   3    1.46    1.75
 -11   0   3   -1.91    1.49
 -11   0   3    0.81    1.62
  10   0  -3    8.19    2.06
 -10   0   3   10.45    2.43
 -10   0   3    4.66    1.79
 -10   0   3    6.96    1.87
   9   0  -3   20.39    2.82
  -9   0   3   21.90    2.88
  -9   0   3   17.89    2.85
  -9   0   3   20.05    2.80
   8   0  -3   25.89    3.04
  -8   0   3   24.73    2.92
  -8   0   3   30.76    3.53
  -8   0   3   22.37    2.77
   7   0  -3   17.92    2.29
  -7   0   3   17.69    2.55
  -7   0   3   18.17    2.30
  -7   0   3   19.19    2.30
   6   0  -3    2.11    1.11
   6   0  -3    2.62    0.93
   6   0  -3    6.44    1.41
   6   0  -3    5.90    0.92
  -6   0   3    5.03    1.37
  -6   0   3    4.74    1.14
  -6   0   3    2.88    1.04
  -6   0   3    5.55    1.49
   5   0  -3   10.80    0.99
   5   0  -3   10.13    1.66
   5   0  -3   12.31    1.40
   5   0  -3   10.70    1.47
  -5   0   3   11.01    1.61
  -5   0   3   11.02    1.43
  -5   0   3    9.93    1.48
  -5   0   3   11.59    1.55
   4   0  -3  112.42    5.18
   4   0  -3  107.18    5.48
   4   0  -3  111.21    4.95
   4   0  -3  109.47    5.40
  -4   0   3  103.63    5.34
  -4   0   3  108.29    5.32
  -4   0   3  113.35    5.50
  -4   0   3  112.05    5.56
   3   0  -3  189.35    8.76
   3   0  -3  203.25    8.87
   3   0  -3  193.73    8.37
   3   0  -3  203.74    8.64
  -3   0   3  197.52    8.90
  -3   0   3  198.34    8.77
  -3   0   3  194.44    8.71
  -3   0   3  194.66    8.84
   2   0  -3  324.19   13.25
   2   0  -3  301.14   13.28
   2   0  -3  305.21   12.93
   2   0  -3  322.50   13.37
  -2   0   3  309.93   13.29
  -2   0   3  315.96   13.36
  -2   0   3  310.70   13.38
  -2   0   3  302.89   13.22
   1   0  -3   47.34    2.35
   1   0  -3   50.53    2.35
   1   0  -3   45.30    2.33
   1   0  -3   43.52    2.24
  -1   0   3   46.82    2.23
  -1   0   3   44.49    2.19
  -1   0   3   42.17    2.22
  -1   0   3   45.97    2.33
  -1   0   3   47.99    2.38
   0   0  -3  117.51    5.28
   0   0  -3  118.57    5.29
   0   0  -3  115.30    5.24
   0   0   3  120.43    5.23
   0   0   3  120.70    5.41
   0   0   3  117.53    5.17
  -1   0  -3   54.23    2.62
  -1   0  -3   54.39    2.49
  -1   0  -3   53.38    2.58
  -1   0  -3   53.56    2.52
  -1   0  -3   54.17    2.29
  -1   0  -3   57.32    2.62
   1   0   3   54.25    2.59
   1   0   3   54.87    2.61
   1   0   3   53.22    2.52
  -2   0  -3   16.35    1.11
  -2   0  -3   16.15    1.31
  -2   0  -3   18.37    1.18
  -2   0  -3   19.25    1.18
  -2   0  -3   15.75    1.23
   2   0   3   17.52    1.16
   2   0   3   16.23    1.26
   2   0   3   17.18    1.29
  -3   0  -3  124.16    5.75
  -3   0  -3  118.63    5.61
  -3   0  -3  121.90    5.78
  -3   0  -3  125.81    5.71
   3   0   3  130.27    5.81
   3   0   3  125.14    5.70
  -4   0  -3  102.63    5.09
  -4   0  -3  101.44    4.96
  -4   0  -3  105.86    5.07
   4   0   3  103.41    5.12
   4   0   3  105.68    5.05
  -5   0  -3  128.31    6.12
  -5   0  -3  124.56    6.26
  -5   0  -3  132.95    6.37
  -5   0  -3  121.28    6.15
   5   0   3  121.33    6.14
   5   0   3  130.64    6.31
  -6   0  -3   52.03    3.16
  -6   0  -3   44.77    3.15
  -6   0  -3   43.11    2.86
  -6   0  -3   34.49    2.81
   6   0   3   42.85    2.92
   6   0   3   42.64    2.88
   6   0   3   44.25    3.10
  -7   0  -3    3.29    1.18
  -7   0  -3    4.10    1.15
  -7   0  -3    5.29    1.49
   7   0   3    2.11    1.00
   7   0   3    3.89    1.22
  -8   0  -3    0.45    0.98
  -8   0  -3   -0.05    1.04
  -8   0  -3    0.88    1.10
   8   0   3    0.93    1.01
   8   0   3   -0.46    0.79
  -9   0  -3   12.44    2.14
  -9   0  -3   17.59    2.68
  -9   0  -3   17.23    2.87
   9   0   3   18.54    2.35
   9   0   3   18.40    2.74
 -10   0  -3   19.82    2.84
 -10   0  -3   18.45    3.15
 -10   0  -3   17.63    2.69
  10   0   3   21.27    2.92
 -11   0  -3    6.59    2.00
 -11   0  -3    5.68    1.81
  11   0   3    9.46    2.27
  11  -1  -3   13.25    2.88
 -11   1   3    8.69    2.52
 -11   1   3   11.43    2.50
 -11   1   3   14.19    2.88
  10  -1  -3    3.60    1.61
 -10   1   3    4.78    1.71
 -10   1   3    1.97    1.56
   9  -1  -3   -0.08    1.22
  -9   1   3    1.88    1.37
  -9   1   3    1.39    1.17
  -9   1   3    1.08    1.47
   8  -1  -3   18.26    2.48
  -8   1   3   13.78    2.17
  -8   1   3   11.96    2.28
  -8   1   3   10.44    1.90
   7  -1  -3   43.81    3.20
   7  -1  -3   44.11    3.24
  -7   1   3   42.62    3.44
  -7   1   3   43.07    3.20
  -7   1   3   35.17    3.31
  -7   1   3   50.25    3.26
   6  -1  -3   88.22    5.02
   6  -1  -3   87.46    4.49
  -6   1   3   90.42    4.90
  -6   1   3   91.33    5.13
  -6   1   3   91.36    5.03
  -6   1   3   92.81    5.25
   5  -1  -3   67.18    3.44
   5  -1  -3   70.92    3.45
   5  -1  -3   70.98    3.92
   5  -1  -3   67.68    3.93
  -5   1   3   72.69    3.92
  -5   1   3   63.49    3.70
  -5   1   3   65.95    3.95
  -5   1   3   61.01    3.93
   4  -1  -3   74.75    3.61
   4  -1  -3   78.35    4.04
   4  -1  -3   70.70    3.59
   4  -1  -3   78.20    4.00
  -4   1   3   76.89    4.11
  -4   1   3   76.94    4.07
  -4   1   3   74.19    3.96
  -4   1   3   71.37    3.82
   3  -1  -3    0.96    0.39
   3  -1  -3    0.79    0.51
   3  -1  -3    0.92    0.67
   3  -1  -3    1.03    0.53
  -3   1   3    0.96    0.64
  -3   1   3    1.32    0.69
  -3   1   3    0.37    0.48
  -3   1   3    1.25    0.57
   2  -1  -3   53.70    2.84
   2  -1  -3   55.80    2.63
   2  -1  -3   59.83    2.82
   2  -1  -3   55.91    2.88
  -2   1   3   55.93    2.74
  -2   1   3   56.69    2.87
  -2   1   3   57.46    2.97
  -2   1   3   59.11    2.93
   1  -1  -3   50.14    2.72
   1  -1  -3   51.02    2.35
   1  -1  -3   54.48    2.57
   1  -1  -3   52.07    2.52
   1  -1  -3   51.55    2.53
  -1   1   3   51.48    2.38
  -1   1   3   53.65    2.53
  -1   1   3   53.28    2.55
  -1   1   3   49.51    2.57
   0  -1  -3  280.64   12.98
   0  -1  -3  317.40   12.96
   0   1   3  304.52   13.08
   0   1   3  333.33   12.73
   0   1   3  286.29   13.10
   0   1   3  321.74   12.95
  -1  -1  -3  208.01    8.76
  -1  -1  -3  208.55    8.92
  -1  -1  -3  206.13    8.87
  -1  -1  -3  207.04    8.85
  -1  -1  -3  214.70    8.72
   1   1   3  212.53    8.90
   1   1   3  206.21    8.87
   1   1   3  204.93    8.86
  -2  -1  -3  102.05    4.59
  -2  -1  -3  100.99    4.43
  -2  -1  -3  101.70    4.66
  -2  -1  -3  103.49    4.49
  -2  -1  -3   99.33    4.58
   2   1   3  102.47    4.67
   2   1   3  101.19    4.64
   2   1   3   98.81    4.58
  -3  -1  -3   23.25    1.59
  -3  -1  -3   25.76    1.76
  -3  -1  -3   26.14    1.55
  -3  -1  -3   25.31    1.66
   3   1   3   24.44    1.61
   3   1   3   23.44    1.73
  -4  -1  -3    7.97    0.99
  -4  -1  -3    8.68    1.19
  -4  -1  -3    9.12    1.17
  -4  -1  -3    7.32    1.24
   4   1   3   10.30    1.39
   4   1   3    6.56    1.00
  -5  -1  -3   72.59    4.14
  -5  -1  -3   76.35    4.26
  -5  -1  -3   77.23    4.13
  -5  -1  -3   78.45    4.07
   5   1   3   77.93    4.16
   5   1   3   77.09    4.29
  -6  -1  -3   85.43    4.59
  -6  -1  -3   68.79    4.42
  -6  -1  -3   79.88    4.69
  -6  -1  -3   80.51    4.42
   6   1   3   86.16    4.75
   6   1   3   81.17    4.52
  -7  -1  -3   81.19    5.06
  -7  -1  -3   85.81    4.88
  -7  -1  -3   78.65    4.67
   7   1   3   79.13    4.77
   7   1   3   86.44    5.05
  -8  -1  -3   39.92    3.55
  -8  -1  -3   37.83    3.03
  -8  -1  -3   38.71    3.30
   8   1   3   40.89    3.24
   8   1   3   43.35    3.10
  -9  -1  -3   11.14    2.40
  -9  -1  -3   11.84    2.18
  -9  -1  -3   11.05    2.18
   9   1   3   15.29    2.20
   9   1   3   11.54    2.07
 -10  -1  -3   -0.47    1.49
 -10  -1  -3    1.30    1.28
 -10  -1  -3    0.54    0.93
  10   1   3    1.15    1.39
 -11  -1  -3    0.98    1.18
 -11  -1  -3    0.43    1.59
  11   1   3    2.02    1.70
  11  -2  -3    7.02    2.55
 -11   2   3    8.27    2.06
 -11   2   3    9.20    2.34
  10  -2  -3   26.87    3.38
 -10   2   3   23.25    3.36
 -10   2   3   25.33    3.33
   9  -2  -3    9.35    2.03
  -9   2   3    9.53    2.28
  -9   2   3    8.51    1.95
  -9   2   3   11.99    2.48
   8  -2  -3    3.17    1.28
  -8   2   3    1.77    1.08
  -8   2   3    1.83    1.13
  -8   2   3    2.60    1.21
   7  -2  -3    3.93    1.01
   7  -2  -3    1.50    0.98
  -7   2   3    3.31    1.32
  -7   2   3    2.11    1.17
  -7   2   3    2.51    1.30
  -7   2   3    4.25    1.21
   6  -2  -3   25.47    1.98
   6  -2  -3   30.87    2.44
  -6   2   3   29.62    2.55
  -6   2   3   30.01    2.44
  -6   2   3   25.06    2.45
  -6   2   3   27.21    2.84
   5  -2  -3   77.20    4.39
   5  -2  -3   76.76    4.07
  -5   2   3   79.01    4.41
  -5   2   3   81.38    4.55
  -5   2   3   83.45    4.52
  -5   2   3   85.22    4.31
   4  -2  -3  227.83   10.43
   4  -2  -3  230.21   10.18
   4  -2  -3  239.10   10.39
  -4   2   3  221.64   10.43
  -4   2   3  237.13   10.55
  -4   2   3  236.44   10.47
  -4   2   3  227.30   10.27
   3  -2  -3  222.25    9.98
   3  -2  -3  220.59    9.80
  -3   2   3  223.75    9.82
  -3   2   3  230.15   10.01
  -3   2   3  230.54   10.08
  -3   2   3  225.15   10.00
   2  -2  -3  119.21    5.35
   2  -2  -3  117.55    5.45
  -2   2   3  124.04    5.52
  -2   2   3  118.99    5.28
  -2   2   3  120.32    5.44
  -2   2   3  116.02    5.44
   1  -2  -3    0.60    0.45
   1  -2  -3   -0.17    0.37
   1  -2  -3    0.26    0.37
   1  -2  -3    0.06    0.38
  -1   2   3    0.48    0.40
  -1   2   3    1.09    0.57
  -1   2   3    0.18    0.45
  -1   2   3    0.32    0.28
  -1   2   3    0.18    0.40
   0  -2  -3    6.40    0.74
   0  -2  -3    4.88    0.70
   0  -2  -3    5.80    0.68
   0  -2  -3    5.15    0.59
   0   2   3    6.16    0.91
   0   2   3    7.18    0.87
  -1  -2  -3    3.47    0.54
  -1  -2  -3    2.00    0.41
  -1  -2  -3    3.58    0.44
  -1  -2  -3    2.96    0.34
  -1  -2  -3    2.88    0.51
   1   2   3    3.05    0.60
   1   2   3    2.57    0.50
   1   2   3    2.54    0.50
   1   2   3    2.49    0.45
  -2  -2  -3  143.85    6.22
  -2  -2  -3  144.41    6.17
  -2  -2  -3  139.19    6.15
  -2  -2  -3  138.97    6.05
   2   2   3  135.42    6.16
   2   2   3  138.68    6.19
   2   2   3  134.98    6.18
  -3  -2  -3  170.56    7.70
  -3  -2  -3  176.75    7.66
  -3  -2  -3  166.53    7.56
  -3  -2  -3  173.71    7.56
   3   2   3  170.26    7.66
   3   2   3  175.43    7.76
   3   2   3  167.30    7.69
  -4  -2  -3   61.56    3.39
  -4  -2  -3   60.26    3.18
  -4  -2  -3   59.94    3.24
  -4  -2  -3   58.44    3.23
   4   2   3   62.93    3.47
   4   2   3   61.15    3.29
  -5  -2  -3    6.72    1.26
  -5  -2  -3    5.86    1.08
  -5  -2  -3    5.62    1.06
  -5  -2  -3    6.33    1.06
   5   2   3    7.02    1.14
   5   2   3    6.23    1.31
  -6  -2  -3    0.49    0.77
  -6  -2  -3    0.73    0.87
  -6  -2  -3    1.54    0.76
   6   2   3    0.92    1.04
   6   2   3    0.99    0.85
  -7  -2  -3   20.74    2.38
  -7  -2  -3   20.21    2.65
  -7  -2  -3   20.51    2.25
   7   2   3   21.20    2.71
   7   2   3   19.02    2.23
  -8  -2  -3   29.66    3.44
  -8  -2  -3   34.44    3.49
  -8  -2  -3   31.86    2.71
   8   2   3   38.67    3.91
   8   2   3   29.63    2.78
  -9  -2  -3   36.07    3.68
  -9  -2  -3   41.14    4.23
  -9  -2  -3   43.34    3.53
   9   2   3   40.34    3.55
   9   2   3   37.47    5.11
 -10  -2  -3   11.24    2.38
 -10  -2  -3   12.31    2.70
 -10  -2  -3   13.00    2.34
  10   2   3   14.77    2.57
 -11  -2  -3    3.60    1.91
 -11  -2  -3    1.23    1.63
  11   2   3    1.42    1.59
  10  -3  -3    8.43    2.32
 -10   3   3    2.61    1.68
 -10   3   3    4.96    1.76
   9  -3  -3    5.33    1.55
  -9   3   3    7.42    1.94
  -9   3   3    8.22    2.10
  -9   3   3    7.80    1.87
   8  -3  -3   38.65    3.24
  -8   3   3   28.95    3.07
  -8   3   3   37.07    3.32
  -8   3   3   34.71    3.58
  -8   3   3   27.43    3.18
   7  -3  -3   14.68    2.09
   7  -3  -3   17.79    2.08
  -7   3   3   17.04    2.23
  -7   3   3   21.13    2.31
  -7   3   3   17.28    2.52
  -7   3   3   14.42    2.11
   6  -3  -3   28.41    2.46
   6  -3  -3   32.79    2.35
  -6   3   3   35.61    2.47
  -6   3   3   29.94    2.64
  -6   3   3   30.62    2.65
  -6   3   3   27.36    2.48
   5  -3  -3    1.34    0.76
   5  -3  -3    1.58    0.72
  -5   3   3    2.30    0.82
  -5   3   3    1.57    0.87
  -5   3   3    1.78    0.85
  -5   3   3    0.87    0.85
   4  -3  -3   31.15    2.06
   4  -3  -3   31.55    2.17
  -4   3   3   32.90    2.33
  -4   3   3   31.65    2.02
  -4   3   3   32.29    2.26
  -4   3   3   30.34    2.21
   3  -3  -3   81.18    4.09
   3  -3  -3   82.64    4.15
  -3   3   3   81.48    4.18
  -3   3   3   81.84    3.99
  -3   3   3   90.59    4.28
  -3   3   3   82.41    4.14
   2  -3  -3  226.17    9.59
   2  -3  -3  215.00    9.50
   2  -3  -3  204.93    9.52
  -2   3   3  215.54    9.43
  -2   3   3  214.83    9.32
  -2   3   3  226.38    9.52
  -2   3   3  212.11    9.50
  -2   3   3  224.86    9.47
   1  -3  -3  177.59    8.16
   1  -3  -3  184.54    8.10
   1  -3  -3  181.74    8.11
  -1   3   3  185.03    7.90
  -1   3   3  188.54    7.79
  -1   3   3  184.60    7.99
   0  -3  -3   47.98    2.67
   0  -3  -3   52.92    2.42
   0  -3  -3   57.91    2.53
   0  -3  -3   51.07    2.66
   0   3   3   50.62    2.73
   0   3   3   54.43    2.30
  -1  -3  -3    1.65    0.48
  -1  -3  -3    1.37    0.37
  -1  -3  -3    1.39    0.49
   1   3   3    0.79    0.38
   1   3   3    0.85    0.37
  -2  -3  -3    0.65    0.43
  -2  -3  -3    2.18    0.59
  -2  -3  -3    1.35    0.40
  -2  -3  -3    1.30    0.46
  -2  -3  -3    1.14    0.42
   2   3   3    1.75    0.46
   2   3   3    0.34    0.43
   2   3   3    0.93    0.45
   2   3   3    2.35    0.61
  -3  -3  -3   73.71    3.81
  -3  -3  -3   82.48    3.88
  -3  -3  -3   80.11    3.78
  -3  -3  -3   74.99    3.69
  -3  -3  -3   74.80    3.82
   3   3   3   77.42    3.83
   3   3   3   75.20    3.79
   3   3   3   79.01    3.91
  -4  -3  -3  136.85    6.48
  -4  -3  -3  136.56    6.39
  -4  -3  -3  136.99    6.43
  -4  -3  -3  142.20    6.60
   4   3   3  137.28    6.50
   4   3   3  138.81    6.63
  -5  -3  -3  171.38    8.01
  -5  -3  -3  180.75    8.10
  -5  -3  -3  171.46    8.24
   5   3   3  170.77    8.28
   5   3   3  166.89    8.11
  -6  -3  -3   27.37    2.23
  -6  -3  -3   26.45    2.48
  -6  -3  -3   26.84    2.20
   6   3   3   29.76    2.68
   6   3   3   29.07    2.33
  -7  -3  -3   22.20    2.46
  -7  -3  -3   21.20    2.65
  -7  -3  -3   22.85    2.39
   7   3   3   22.58    2.48
   7   3   3   24.31    2.95
  -8  -3  -3    3.85    1.55
  -8  -3  -3    0.78    0.95
  -8  -3  -3    1.63    1.18
   8   3   3    2.61    1.51
   8   3   3    2.36    1.24
  -9  -3  -3    3.01    1.60
  -9  -3  -3    4.48    1.33
  -9  -3  -3    4.94    1.70
   9   3   3    1.73    1.18
 -10  -3  -3   10.85    2.43
 -10  -3  -3    8.93    2.09
  10   3   3   12.02    2.32
 -11  -3  -3    9.19    2.43
 -11  -3  -3   12.02    2.46
  11   3   3   12.79    2.67
 -10   4   3    3.85    1.71
 -10   4   3    2.41    1.41
  -9   4   3    0.28    1.07
  -9   4   3    0.49    1.13
   8  -4  -3   13.25    2.17
   8  -4  -3   18.08    2.29
  -8   4   3   17.56    2.74
  -8   4   3   21.21    3.14
  -8   4   3   16.24    2.27
  -8   4   3   13.34    2.24
   7  -4  -3   32.60    2.87
   7  -4  -3   38.87    2.79
  -7   4   3   34.33    3.08
  -7   4   3   31.68    2.73
  -7   4   3   37.45    3.05
  -7   4   3   30.52    2.88
   6  -4  -3   78.07    4.69
   6  -4  -3   87.68    4.93
  -6   4   3   93.56    4.82
  -6   4   3   81.97    4.98
  -6   4   3   87.76    5.09
  -6   4   3   88.57    5.01
   5  -4  -3   71.38    4.12
   5  -4  -3   75.20    4.22
  -5   4   3   72.59    4.30
  -5   4   3   74.39    4.04
  -5   4   3   77.94    4.38
  -5   4   3   79.87    4.37
   4  -4  -3   42.44    2.63
   4  -4  -3   43.70    2.68
   4  -4  -3   40.82    2.62
  -4   4   3   43.67    2.79
  -4   4   3   41.50    2.49
  -4   4   3   42.28    2.71
  -4   4   3   41.45    2.70
   3  -4  -3   13.49    1.41
   3  -4  -3   12.22    1.37
   3  -4  -3   10.73    1.31
  -3   4   3   11.05    1.30
  -3   4   3   11.99    1.42
  -3   4   3    9.91    1.21
  -3   4   3   12.66    1.37
  -3   4   3   11.19    1.14
   2  -4  -3    1.31    0.56
   2  -4  -3    1.58    0.67
   2  -4  -3    1.59    0.50
  -2   4   3    1.78    0.56
  -2   4   3    1.14    0.58
  -2   4   3    1.35    0.42
  -2   4   3    1.93    0.54
  -2   4   3    1.74    0.54
   1  -4  -3   51.39    2.72
   1  -4  -3   54.69    2.96
   1  -4  -3   53.98    2.88
  -1   4   3   57.77    2.76
  -1   4   3   53.27    2.52
   0  -4  -3   97.94    4.26
   0  -4  -3   93.36    4.55
   0  -4  -3   96.35    4.52
   0  -4  -3   98.52    4.17
   0   4   3   98.39    4.10
   0   4   3   76.76    4.41
  -1  -4  -3  108.99    5.04
  -1  -4  -3  108.62    5.19
  -1  -4  -3  111.17    4.75
  -1  -4  -3  104.02    5.10
   1   4   3  106.31    4.85
  -2  -4  -3   73.83    3.29
  -2  -4  -3   64.79    3.53
  -2  -4  -3   68.79    3.26
  -2  -4  -3   75.71    3.58
   2   4   3   68.65    3.31
   2   4   3   64.23    3.31
  -3  -4  -3    0.19    0.49
  -3  -4  -3    1.02    0.57
  -3  -4  -3    0.06    0.35
  -3  -4  -3    0.30    0.39
  -3  -4  -3   -0.04    0.45
   3   4   3    0.93    0.53
   3   4   3    0.72    0.45
   3   4   3    0.54    0.54
   3   4   3    0.71    0.63
  -4  -4  -3    0.11    0.48
  -4  -4  -3   -0.14    0.55
  -4  -4  -3    0.70    0.60
  -4  -4  -3    0.55    0.49
  -4  -4  -3    1.27    0.67
   4   4   3    0.88    0.79
   4   4   3    0.13    0.51
  -5  -4  -3   24.77    2.03
  -5  -4  -3   21.46    1.83
  -5  -4  -3   22.76    1.82
  -5  -4  -3   22.64    2.02
   5   4   3   23.98    1.95
   5   4   3   25.40    2.53
  -6  -4  -3   56.29    3.69
  -6  -4  -3   59.86    3.51
  -6  -4  -3   53.75    3.64
  -6  -4  -3   60.90    3.54
   6   4   3   57.64    3.62
   6   4   3   53.27    3.85
  -7  -4  -3  112.78    6.16
  -7  -4  -3  118.76    6.49
  -7  -4  -3  115.60    6.45
  -7  -4  -3  118.24    6.22
   7   4   3  109.63    6.25
   7   4   3  120.65    6.63
  -8  -4  -3   32.66    2.75
  -8  -4  -3   25.46    3.04
   8   4   3   25.06    3.47
   8   4   3   28.23    3.16
  -9  -4  -3    9.27    1.87
  -9  -4  -3    5.08    1.52
   9   4   3    7.82    1.80
   9   4   3    7.92    2.43
 -10  -4  -3    1.06    1.28
 -10  -4  -3    2.15    1.36
  10   4   3    2.15    1.53
 -11  -4  -3    1.39    1.53
 -11  -4  -3    2.74    1.70
  11   4   3   -0.86    0.95
 -10   5   3   14.30    2.59
 -10   5   3   13.60    2.47
  -9   5   3    7.82    1.90
  -9   5   3    6.51    1.84
  -9   5   3    7.63    2.36
   8  -5  -3    7.83    1.74
   8  -5  -3    3.49    1.26
  -8   5   3    5.81    1.70
  -8   5   3    7.67    2.16
  -8   5   3    5.23    1.50
  -8   5   3    6.84    1.82
   7  -5  -3    0.91    0.86
   7  -5  -3    0.65    0.89
  -7   5   3    0.77    1.18
  -7   5   3    1.21    1.14
  -7   5   3    2.43    1.16
  -7   5   3    0.55    0.96
   6  -5  -3    6.28    1.27
   6  -5  -3   10.71    1.77
   6  -5  -3    6.61    1.69
  -6   5   3    6.46    1.46
  -6   5   3    6.97    1.32
  -6   5   3   10.34    1.81
  -6   5   3    8.78    1.69
   5  -5  -3   46.16    2.96
   5  -5  -3   44.17    2.98
   5  -5  -3   43.31    3.04
  -5   5   3   47.60    3.13
  -5   5   3   44.02    3.06
  -5   5   3   43.28    2.82
  -5   5   3   48.03    3.17
   4  -5  -3   89.87    4.76
   4  -5  -3   83.66    4.58
   4  -5  -3   89.76    4.57
  -4   5   3   89.35    4.46
  -4   5   3   82.95    4.55
  -4   5   3   85.02    4.63
  -4   5   3   90.94    4.65
   3  -5  -3  130.79    6.35
   3  -5  -3  136.97    6.52
   3  -5  -3  132.41    6.60
  -3   5   3  139.90    6.34
  -3   5   3  138.23    6.41
  -3   5   3  127.32    6.24
  -3   5   3  134.57    6.27
  -3   5   3  139.04    6.22
   2  -5  -3  160.44    7.63
   2  -5  -3  171.65    7.81
   2  -5  -3  146.67    7.53
  -2   5   3  170.02    7.47
  -2   5   3  173.26    7.31
  -2   5   3  165.79    7.27
   1  -5  -3    7.21    1.02
   1  -5  -3    9.98    1.01
   1  -5  -3    6.81    1.11
  -1   5   3    8.82    0.84
  -1   5   3    9.40    1.04
   0  -5  -3   10.04    1.36
   0  -5  -3    8.37    1.09
   0  -5  -3    8.56    0.93
   0   5   3    8.38    0.68
   0   5   3    8.11    1.03
  -1  -5  -3   36.80    2.43
  -1  -5  -3   45.25    2.38
  -1  -5  -3   40.64    2.56
   1   5   3   40.61    2.12
  -2  -5  -3   64.49    2.95
  -2  -5  -3   47.36    3.32
  -2  -5  -3   62.85    3.40
   2   5   3   64.93    2.98
   2   5   3   61.25    3.03
  -3  -5  -3  110.82    5.68
  -3  -5  -3  119.61    5.75
  -3  -5  -3  117.34    5.25
  -3  -5  -3  117.45    5.32
   3   5   3  114.25    5.46
   3   5   3  117.64    5.42
   3   5   3  109.07    5.34
   3   5   3  111.46    5.38
  -4  -5  -3   57.53    3.26
  -4  -5  -3   63.74    3.59
  -4  -5  -3   59.12    3.19
  -4  -5  -3   56.13    3.50
  -4  -5  -3   63.49    3.39
   4   5   3   59.89    3.33
   4   5   3   58.91    3.49
  -5  -5  -3   28.46    2.13
  -5  -5  -3   25.25    2.28
  -5  -5  -3   28.40    2.33
   5   5   3   28.58    2.18
   5   5   3   30.96    2.53
  -6  -5  -3    3.76    1.06
  -6  -5  -3    3.14    1.12
   6   5   3    3.79    1.10
   6   5   3    2.81    1.36
  -7  -5  -3    7.15    1.58
  -7  -5  -3    6.79    1.55
   7   5   3    8.81    2.02
   7   5   3    8.20    1.60
  -8  -5  -3   15.54    2.29
  -8  -5  -3   17.75    2.65
   8   5   3   16.65    2.42
   8   5   3   16.22    2.89
  -9  -5  -3   11.55    2.35
  -9  -5  -3   19.59    2.69
   9   5   3   16.90    2.64
   9   5   3   19.81    3.22
 -10  -5  -3    8.06    2.08
 -10  -5  -3   12.31    2.28
  10   5   3   13.44    2.54
 -10   6   3   -0.76    1.18
 -10   6   3    1.94    1.23
  -9   6   3    8.36    2.34
  -9   6   3    6.97    1.93
  -9   6   3    7.64    1.97
   8  -6  -3   31.74    3.16
   8  -6  -3   35.06    3.57
  -8   6   3   31.65    3.28
  -8   6   3   21.33    3.02
  -8   6   3   24.82    3.29
  -8   6   3   30.27    3.65
   7  -6  -3   29.06    3.08
   7  -6  -3   25.05    2.68
  -7   6   3   22.58    2.58
  -7   6   3   25.48    3.07
  -7   6   3   26.32    3.07
  -7   6   3   23.88    3.11
   6  -6  -3   37.71    3.12
   6  -6  -3   41.05    2.88
  -6   6   3   43.22    2.88
  -6   6   3   35.98    3.10
  -6   6   3   40.38    3.15
  -6   6   3   40.40    3.11
   5  -6  -3   19.89    2.16
   5  -6  -3   21.28    2.46
  -5   6   3   23.78    2.38
  -5   6   3   19.47    2.09
  -5   6   3   17.05    2.14
  -5   6   3   21.47    2.28
   4  -6  -3    5.56    1.09
   4  -6  -3    7.10    1.44
  -4   6   3    5.28    1.10
  -4   6   3    6.38    1.20
  -4   6   3    3.97    0.89
  -4   6   3    5.92    1.19
   3  -6  -3   26.99    2.20
   3  -6  -3   27.37    2.09
  -3   6   3   26.72    1.91
  -3   6   3   29.95    1.88
  -3   6   3   27.93    2.00
  -3   6   3   27.71    1.90
   2  -6  -3   41.43    2.62
   2  -6  -3   39.84    2.76
  -2   6   3   39.02    2.34
  -2   6   3   39.16    2.19
   1  -6  -3   51.06    3.21
   1  -6  -3   56.59    3.43
  -1   6   3   58.24    3.03
  -1   6   3   58.68    2.80
   0  -6  -3   82.58    4.35
   0  -6  -3   80.78    4.03
   0  -6  -3   83.42    4.44
   0   6   3   83.45    3.80
   0   6   3   79.74    3.94
  -1  -6  -3   19.47    1.72
  -1  -6  -3   20.33    1.76
  -1  -6  -3   21.24    1.54
   1   6   3   18.68    1.25
  -2  -6  -3   -0.50    0.52
  -2  -6  -3    0.28    0.53
   2   6   3   -0.13    0.33
  -3  -6  -3   18.41    2.00
  -3  -6  -3   24.74    2.52
   3   6   3   22.78    1.63
   3   6   3   22.42    1.79
   3   6   3   21.88    1.58
  -4  -6  -3   39.56    2.83
  -4  -6  -3   39.90    2.87
   4   6   3   42.78    2.56
   4   6   3   35.43    2.73
  -5  -6  -3   92.35    5.14
  -5  -6  -3   89.62    5.19
   5   6   3   90.93    4.82
   5   6   3   85.88    4.98
  -6  -6  -3   59.80    4.14
  -6  -6  -3   66.54    3.89
   6   6   3   58.13    4.16
   6   6   3   61.35    3.83
  -7  -6  -3   31.01    3.44
  -7  -6  -3   23.73    2.66
   7   6   3   31.10    3.44
   7   6   3   25.66    2.82
  -8  -6  -3    7.49    1.72
  -8  -6  -3    7.19    1.83
   8   6   3    7.54    2.26
   8   6   3    5.43    1.66
  -9  -6  -3    0.14    1.07
  -9  -6  -3    0.10    1.13
   9   6   3    0.81    1.20
   9   6   3    0.40    1.78
 -10  -6  -3    2.64    1.65
  10   6   3    5.72    1.84
  10   6   3    2.89    2.19
  -9   7   3    5.50    2.10
  -9   7   3    2.13    1.35
  -9   7   3    2.43    1.41
   8  -7  -3   -0.17    1.13
  -8   7   3    1.53    1.74
  -8   7   3   -0.35    0.92
  -8   7   3    0.31    1.06
   7  -7  -3   17.63    2.55
   7  -7  -3   14.09    2.04
  -7   7   3   20.66    2.94
  -7   7   3   15.79    2.15
  -7   7   3   14.21    2.27
  -7   7   3   14.20    2.30
   6  -7  -3   38.07    3.15
   6  -7  -3   37.40    2.83
  -6   7   3   32.28    2.86
  -6   7   3   31.21    2.84
  -6   7   3   38.84    3.14
  -6   7   3   33.85    2.65
   5  -7  -3   44.11    3.09
   5  -7  -3   47.26    3.48
  -5   7   3   47.25    3.21
  -5   7   3   43.13    3.08
  -5   7   3   46.26    3.00
  -5   7   3   49.31    3.28
   4  -7  -3   78.96    4.66
   4  -7  -3   81.22    4.40
  -4   7   3   74.44    4.01
  -4   7   3   72.06    4.14
  -4   7   3   67.24    4.12
  -4   7   3   76.07    4.04
   3  -7  -3   59.29    3.96
   3  -7  -3   68.28    3.88
  -3   7   3   61.90    3.30
  -3   7   3   61.21    3.41
  -3   7   3   67.40    3.43
  -3   7   3   66.22    3.61
   2  -7  -3    4.19    1.10
   2  -7  -3    2.59    0.91
  -2   7   3    2.98    0.74
  -2   7   3    2.82    0.67
   1  -7  -3   11.16    1.68
   1  -7  -3    8.69    1.36
  -1   7   3   11.88    1.00
  -1   7   3    9.21    1.32
   0  -7  -3   20.67    2.28
   0  -7  -3   22.95    1.72
   0  -7  -3   22.78    1.98
   0   7   3   23.09    1.46
   0   7   3   26.31    1.58
  -1  -7  -3   66.48    4.10
  -1  -7  -3   72.38    3.81
  -1  -7  -3   67.89    4.06
   1   7   3   72.10    3.38
  -2  -7  -3   33.93    2.44
  -2  -7  -3   35.36    2.59
   2   7   3   33.52    1.98
  -3  -7  -3   25.92    2.27
  -3  -7  -3   26.13    2.79
   3   7   3   27.97    1.86
  -4  -7  -3    3.78    1.16
  -4  -7  -3    2.41    1.27
   4   7   3    3.83    1.27
   4   7   3    5.26    1.05
  -5  -7  -3    1.68    1.18
  -5  -7  -3    0.44    0.88
   5   7   3    4.04    1.45
   5   7   3    1.19    0.78
  -6  -7  -3   15.84    2.36
   6   7   3   11.30    1.76
   6   7   3   10.68    2.08
  -7  -7  -3   16.89    2.59
   7   7   3   21.28    2.50
   7   7   3   17.55    2.74
  -8  -7  -3   15.16    2.56
   8   7   3   24.11    3.42
   8   7   3   23.27    2.85
  -9  -7  -3    5.84    1.98
   9   7   3   10.92    2.26
   9   7   3    8.89    2.66
  -9   8   3   13.48    2.50
  -9   8   3   23.29    3.85
   8  -8  -3   15.64    2.70
  -8   8   3   10.60    2.18
  -8   8   3   21.72    3.45
   7  -8  -3    6.30    1.60
   7  -8  -3    4.85    1.78
  -7   8   3    3.63    1.74
  -7   8   3    4.21    1.45
  -7   8   3    4.86    1.56
   6  -8  -3   -0.22    0.86
   6  -8  -3   -0.74    0.94
  -6   8   3    1.06    1.15
  -6   8   3    0.06    0.73
  -6   8   3    0.00    0.77
   5  -8  -3    3.56    1.41
   5  -8  -3    3.08    1.01
  -5   8   3    3.87    1.13
  -5   8   3    5.97    1.50
  -5   8   3    2.39    0.94
   4  -8  -3   24.16    2.55
   4  -8  -3   22.19    2.78
  -4   8   3   25.56    1.93
  -4   8   3   24.16    2.16
  -4   8   3   25.31    2.14
   3  -8  -3   40.21    3.30
   3  -8  -3   44.52    3.12
  -3   8   3   46.70    2.85
   2  -8  -3   73.24    4.33
   2  -8  -3   72.25    4.59
  -2   8   3   75.77    4.03
   1  -8  -3   35.73    2.86
   1  -8  -3   37.27    2.77
  -1   8   3   35.95    2.29
   0  -8  -3    0.55    0.72
   0  -8  -3   -0.92    0.66
   0  -8  -3    1.06    0.63
   0   8   3    1.12    0.44
  -1  -8  -3   12.90    1.60
  -1  -8  -3   11.81    1.68
  -1  -8  -3    9.59    1.68
   1   8   3   10.86    1.07
  -2  -8  -3    0.05    0.62
  -2  -8  -3   -0.05    0.58
   2   8   3    1.21    0.50
  -3  -8  -3   53.67    3.65
  -3  -8  -3   47.17    3.48
   3   8   3   53.56    2.89
  -4  -8  -3   68.15    4.82
  -4  -8  -3   77.04    4.75
   4   8   3   78.14    4.03
   4   8   3   73.15    4.26
  -5  -8  -3   33.57    3.45
  -5  -8  -3   34.97    3.99
   5   8   3   36.89    3.07
   5   8   3   35.71    2.58
  -6  -8  -3    8.35    2.10
   6   8   3    8.28    1.53
  -7  -8  -3    0.69    1.40
   7   8   3    0.56    0.93
   7   8   3    1.15    1.56
  -8  -8  -3    0.41    1.34
   8   8   3    3.17    1.88
   8   8   3    2.94    1.33
  -9  -8  -3    2.16    1.87
   9   8   3    6.93    2.93
   9   8   3    3.46    2.17
   9   8   3    5.05    1.74
   8  -9  -3   12.28    2.55
  -8   9   3   13.79    3.03
  -8   9   3    9.41    2.05
  -7   9   3   31.89    3.83
  -7   9   3   28.58    3.42
   6  -9  -3   31.00    3.29
   6  -9  -3   28.46    3.51
  -6   9   3   31.19    3.32
  -6   9   3   36.81    3.66
   5  -9  -3   26.84    3.30
   5  -9  -3   25.16    2.86
  -5   9   3   26.71    2.80
  -5   9   3   31.77    3.24
   4  -9  -3    7.82    1.92
   4  -9  -3    6.98    1.58
  -4   9   3    7.03    1.39
  -4   9   3    7.18    1.39
   3  -9  -3   -0.11    0.72
   3  -9  -3    0.01    0.93
  -3   9   3    0.08    0.67
   2  -9  -3   10.90    1.76
   2  -9  -3   13.08    2.17
  -2   9   3    9.29    1.51
   1  -9  -3   42.17    3.24
   1  -9  -3   35.62    2.93
  -1   9   3   35.87    2.18
   0  -9  -3   43.50    2.79
   0  -9  -3   40.44    3.25
   0  -9  -3   40.19    3.11
   0   9   3   39.94    2.44
  -1  -9  -3   12.99    1.76
  -1  -9  -3   12.03    1.84
  -2  -9  -3   12.09    1.91
  -2  -9  -3    6.62    1.37
   2   9   3    7.71    0.97
  -3  -9  -3   -0.04    0.82
  -3  -9  -3    0.42    0.91
   3   9   3    1.00    0.59
  -4  -9  -3    8.76    1.86
  -4  -9  -3    6.50    1.69
   4   9   3   13.69    1.51
   4   9   3   12.22    1.91
  -5  -9  -3   20.56    2.94
  -5  -9  -3   19.93    2.76
   5   9   3   21.62    2.68
   5   9   3   26.03    2.08
  -6  -9  -3   22.18    3.32
   6   9   3   25.28    2.30
   6   9   3   23.70    3.02
  -7  -9  -3   14.39    3.12
   7   9   3   21.79    2.54
   7   9   3   16.12    2.84
  -8  -9  -3    3.34    2.09
   8   9   3    6.83    1.70
   8   9   3    4.44    2.08
   7 -10  -3    3.39    1.81
  -7  10   3    4.21    1.68
  -7  10   3    3.48    1.47
   6 -10  -3   13.90    2.21
   6 -10  -3   20.18    3.25
  -6  10   3   29.14    3.35
  -6  10   3   18.09    2.58
   5 -10  -3   14.64    2.80
   5 -10  -3   19.42    2.55
  -5  10   3   30.12    3.07
  -5  10   3   25.20    2.80
   4 -10  -3   30.55    3.25
   4 -10  -3   33.19    3.85
  -4  10   3   36.48    2.80
   3 -10  -3   34.21    3.83
   3 -10  -3   26.11    2.98
  -3  10   3   31.16    3.16
   2 -10  -3   12.54    2.07
   2 -10  -3   11.37    2.16
   1 -10  -3   -0.14    0.93
   1 -10  -3   -0.42    0.72
   0 -10  -3    6.96    1.75
   0 -10  -3    8.36    1.72
  -1 -10  -3   27.73    3.08
  -2 -10  -3   30.51    3.26
  -3 -10  -3   28.55    3.32
  -4 -10  -3    8.54    1.90
  -5 -10  -3    1.35    1.32
   5  10   3    1.93    1.47
   6  10   3   -0.77    1.29
   7  10   3    9.46    2.22
   7  10   3    7.86    1.71
   6 -11  -3    4.70    2.02
  -6  11   3    4.31    1.86
   5 -11  -3    0.75    1.05
   5 -11  -3    0.35    1.39
  -5  11   3    1.52    1.41
   4 -11  -3    6.24    1.73
   4 -11  -3    7.60    2.04
   3 -11  -3   35.08    3.67
   3 -11  -3   40.40    4.51
   2 -11  -3   29.11    3.35
   2 -11  -3   34.97    3.97
   1 -11  -3   16.33    2.60
   1 -11  -3   22.74    2.93
   0 -11  -3    5.59    1.51
   0 -11  -3    4.43    1.50
  -1 -11  -3    1.16    1.15
  -2 -11  -3    8.22    1.96
  -3 -11  -3   18.14    2.75
  -4 -11  -3   26.79    3.43
  -5 -11  -3   22.52    3.21
   5  11   3   17.24    2.56
   6  11   3   13.11    2.38
   4 -12  -3   14.71    2.94
   4 -12  -3   14.41    2.46
   3 -12  -3    0.65    1.04
   3 -12  -3   -0.63    1.26
   2 -12  -3    0.92    1.43
   2 -12  -3    3.71    1.38
   1 -12  -3    6.01    2.01
   1 -12  -3   10.01    1.98
   0 -12  -3   21.86    2.99
  -1 -12  -3   21.22    3.17
   1  12   3   25.55    3.57
  -2 -12  -3   10.01    2.27
   2  12   3    8.38    2.53
  -3 -12  -3    1.03    1.35
   3  12   3    2.98    2.37
  -4 -12  -3    0.85    1.43
   4  12   3    2.96    2.35
   2 -13  -3   14.23    2.63
   2 -13  -3   17.33    3.14
   1 -13  -3   -0.46    1.31
   0 -13  -3    1.86    1.56
  -1 -13  -3   11.06    2.47
  -2 -13  -3   12.45    2.54
   2  13   3   15.24    3.20
   2  12  -4   17.81    3.80
  -2 -12   4   19.54    3.30
   1  12  -4   16.20    3.40
  -1 -12   4   11.11    2.57
  -1 -12   4    8.74    2.03
   0 -12   4   10.70    2.49
   0 -12   4    7.16    2.29
   0 -12   4    8.27    2.03
   1 -12   4    1.47    1.34
   1 -12   4    0.99    1.38
   2 -12   4   -0.61    1.39
   3 -12   4    4.96    1.96
   4  11  -4    8.19    2.83
   4  11  -4   11.53    2.28
  -4 -11   4   12.75    2.62
   3  11  -4    4.25    2.44
  -3 -11   4    3.20    1.85
  -2 -11   4   -0.42    1.00
  -2 -11   4    0.59    1.55
   1  11  -4    9.19    2.63
  -1 -11   4    7.59    2.19
  -1 -11   4   10.01    2.12
   0  11  -4   11.70    2.50
   0 -11   4    8.43    1.87
   0 -11   4    8.96    2.12
   0 -11   4   13.32    2.62
   1 -11   4   20.86    3.16
   1 -11   4   18.62    2.60
   2 -11   4   12.45    2.10
   2 -11   4   11.19    2.38
   3 -11   4    0.41    1.43
   4 -11   4   -0.30    0.94
  -5  11  -4    4.74    1.67
   5 -11   4    3.79    2.04
   6  10  -4    1.87    2.02
   6  10  -4    3.07    1.39
  -6 -10   4    3.06    2.21
   5  10  -4    9.17    2.00
   5  10  -4    8.56    3.02
  -5 -10   4   12.54    2.65
   4  10  -4   17.80    2.53
   4  10  -4   17.73    3.53
  -4 -10   4   24.59    3.38
   3  10  -4   40.45    3.34
   3  10  -4   43.10    4.94
  -3 -10   4   34.91    3.97
   2  10  -4   34.52    4.29
  -2 -10   4   30.05    3.71
  -2 -10   4   33.36    3.62
   1  10  -4   11.28    2.67
  -1 -10   4   12.31    2.39
  -1 -10   4    7.39    1.71
  -1 -10   4    9.88    1.96
   0  10  -4    0.56    1.29
   0  10  -4    3.24    1.19
   0 -10   4   -0.02    0.83
   0 -10   4    2.64    1.21
   0 -10   4    1.28    0.92
  -1  10  -4   17.65    2.35
  -1  10  -4   16.02    2.46
   1 -10   4   17.44    2.62
   1 -10   4   13.91    2.14
   1 -10   4   17.57    2.84
  -2  10  -4   20.84    2.49
   2 -10   4   23.49    3.27
   2 -10   4   20.70    2.48
  -3  10  -4   19.12    2.45
   3 -10   4   21.61    3.02
   3 -10   4   26.88    2.81
  -4  10  -4   36.97    2.95
  -4  10  -4   33.57    2.77
   4 -10   4   41.84    4.44
  -5  10  -4   13.20    2.13
  -5  10  -4   17.64    2.45
   5 -10   4   13.48    2.86
  -6  10  -4   -0.17    1.03
   6 -10   4    1.31    1.65
  -7  10  -4    2.49    1.35
   7 -10   4    1.47    1.75
   7   9  -4    8.57    2.55
   7   9  -4   11.63    2.53
  -7  -9   4   12.62    3.20
   6   9  -4   10.99    2.33
   6   9  -4   26.31    4.04
  -6  -9   4   21.88    3.60
   5   9  -4    3.66    1.75
   5   9  -4    2.36    1.99
  -5  -9   4    2.96    1.58
   4   9  -4    1.19    1.70
   4   9  -4    0.64    1.36
  -4  -9   4    2.05    1.51
   3   9  -4   19.20    3.18
   3   9  -4   21.56    2.39
  -3  -9   4   22.35    3.14
   2   9  -4   25.00    3.44
  -2  -9   4   19.42    2.52
  -2  -9   4   20.65    2.88
   1   9  -4   37.78    3.95
  -1  -9   4   34.28    3.00
  -1  -9   4   32.67    2.86
  -1  -9   4   29.87    3.44
   0   9  -4   34.57    3.66
   0  -9   4   38.79    3.23
   0  -9   4   35.77    2.95
   0  -9   4   35.17    3.70
  -1   9  -4    8.07    1.49
  -1   9  -4    4.77    1.44
   1  -9   4    5.75    1.62
   1  -9   4    5.23    1.64
   1  -9   4    5.04    1.27
  -2   9  -4   -0.08    0.69
   2  -9   4   -0.49    0.74
   2  -9   4   -0.60    1.09
  -3   9  -4    3.85    1.17
   3  -9   4    3.73    1.15
   3  -9   4    5.28    1.61
  -4   9  -4   32.75    3.19
  -4   9  -4   33.17    2.58
   4  -9   4   27.34    3.45
  -5   9  -4   51.51    3.43
  -5   9  -4   53.60    3.71
  -5   9  -4   60.57    3.87
   5  -9   4   50.51    4.40
  -6   9  -4   38.18    3.80
  -6   9  -4   32.58    3.43
  -6   9  -4   31.50    2.67
   6  -9   4   32.20    4.13
  -7   9  -4   19.21    2.53
  -7   9  -4   21.98    2.87
  -7   9  -4   26.03    3.46
   7  -9   4   19.30    3.36
  -8   9  -4   13.21    2.76
  -8   9  -4    9.19    2.06
  -8   9  -4    5.24    1.53
   8  -9   4    5.32    2.25
   8   8  -4   -1.75    1.46
   8   8  -4    1.15    1.32
   8   8  -4   -1.05    1.87
  -8  -8   4   -1.00    1.86
   7   8  -4    6.38    1.51
   7   8  -4    4.03    2.47
   7   8  -4    0.09    1.68
  -7  -8   4    2.64    2.10
   6   8  -4   37.34    4.48
   6   8  -4   38.10    2.84
   6   8  -4   31.81    3.61
  -6  -8   4   35.52    4.75
   5   8  -4   37.24    4.35
   5   8  -4   43.72    2.81
   5   8  -4   38.55    3.45
  -5  -8   4   37.26    4.44
   4   8  -4   52.07    2.95
   4   8  -4   48.59    3.61
   4   8  -4   47.03    4.22
  -4  -8   4   47.20    4.11
   3   8  -4   16.42    2.71
   3   8  -4   18.34    2.16
  -3  -8   4   14.32    2.47
   2   8  -4   13.48    2.45
  -2  -8   4   13.06    2.26
  -2  -8   4   13.81    2.04
   1   8  -4    0.39    1.08
  -1  -8   4   -1.13    0.70
  -1  -8   4    0.99    0.89
  -1  -8   4    0.89    1.03
   0   8  -4   14.29    2.25
   0  -8   4   11.93    2.03
   0  -8   4   16.08    2.01
   0  -8   4   14.74    2.18
  -1   8  -4   42.63    3.25
  -1   8  -4   47.41    3.16
   1  -8   4   45.22    3.41
   1  -8   4   48.48    3.54
   1  -8   4   47.80    3.18
  -2   8  -4   37.02    2.91
  -2   8  -4   46.14    3.00
   2  -8   4   44.42    3.36
   2  -8   4   39.55    2.88
  -3   8  -4   20.00    2.26
  -3   8  -4   18.89    1.80
  -3   8  -4   21.39    1.46
   3  -8   4   19.04    2.54
   3  -8   4   18.14    2.04
  -4   8  -4    2.29    1.06
  -4   8  -4    5.03    1.15
  -4   8  -4    2.73    0.79
   4  -8   4    1.48    1.31
   4  -8   4    2.91    0.99
  -5   8  -4    2.54    1.22
  -5   8  -4    2.98    1.18
  -5   8  -4    1.74    0.84
  -5   8  -4    2.38    0.88
   5  -8   4    2.78    1.41
  -6   8  -4   11.12    1.76
  -6   8  -4   16.65    2.44
  -6   8  -4   13.94    1.91
  -6   8  -4   16.79    2.37
   6  -8   4   11.63    2.44
  -7   8  -4   25.52    2.88
  -7   8  -4   24.78    2.97
  -7   8  -4   30.42    3.13
  -7   8  -4   31.48    3.70
   7  -8   4   27.64    3.66
  -8   8  -4   22.25    3.34
  -8   8  -4   16.78    2.55
  -8   8  -4   15.19    2.48
   8  -8   4   22.33    3.45
  -9   8  -4   18.23    2.88
  -9   8  -4   17.20    2.70
  -9   8  -4   18.52    3.33
   9  -8   4   20.16    3.28
   8   7  -4    6.50    2.51
   8   7  -4    8.30    1.99
   8   7  -4    8.20    2.79
  -8  -7   4   12.51    2.87
   7   7  -4    4.05    1.41
   7   7  -4    3.48    1.97
   7   7  -4    4.77    1.91
  -7  -7   4    1.74    1.65
   6   7  -4   -0.50    1.51
   6   7  -4   -0.47    0.79
   6   7  -4   -1.22    1.34
  -6  -7   4    0.39    1.54
   5   7  -4    8.58    2.16
   5   7  -4    8.67    1.49
   5   7  -4    6.62    1.61
  -5  -7   4    8.98    2.44
   4   7  -4   26.27    2.00
   4   7  -4   27.29    3.44
   4   7  -4   27.72    2.86
  -4  -7   4   26.04    3.33
   3   7  -4   65.32    4.71
   3   7  -4   74.37    3.66
   3   7  -4   73.28    4.26
  -3  -7   4   73.94    4.97
   2   7  -4   77.32    4.13
   2   7  -4   82.34    4.92
   2   7  -4   72.10    3.45
  -2  -7   4   77.22    4.46
  -2  -7   4   72.41    4.83
  -2  -7   4   68.30    4.40
   1   7  -4   25.47    2.88
  -1  -7   4   24.99    2.20
  -1  -7   4   21.47    2.63
  -1  -7   4   25.19    2.26
   0   7  -4    2.08    1.15
   0  -7   4    1.53    0.92
   0  -7   4    0.55    0.68
   0  -7   4    0.35    0.86
  -1   7  -4    1.87    0.95
   1  -7   4    0.28    0.81
   1  -7   4    0.26    0.60
   1  -7   4    0.17    0.76
  -2   7  -4   18.92    2.08
  -2   7  -4   18.72    2.05
  -2   7  -4   16.02    1.06
   2  -7   4   16.18    1.76
   2  -7   4   16.37    2.18
   2  -7   4   20.96    2.43
  -3   7  -4   65.20    3.59
  -3   7  -4   66.95    3.32
  -3   7  -4   64.70    3.48
  -3   7  -4   66.08    3.88
   3  -7   4   64.94    4.24
   3  -7   4   65.31    3.71
  -4   7  -4   50.11    2.95
  -4   7  -4   51.93    3.21
  -4   7  -4   52.51    3.10
  -4   7  -4   52.29    3.39
   4  -7   4   52.28    3.82
   4  -7   4   50.25    3.09
  -5   7  -4   34.64    2.54
  -5   7  -4   32.38    2.39
  -5   7  -4   31.89    2.70
  -5   7  -4   29.15    2.94
   5  -7   4   34.54    3.56
  -6   7  -4   23.76    2.18
  -6   7  -4   20.82    2.52
  -6   7  -4   23.84    2.84
  -6   7  -4   26.84    2.71
   6  -7   4   22.78    3.04
  -7   7  -4    3.17    1.38
  -7   7  -4    0.30    1.01
  -7   7  -4    2.54    1.14
  -7   7  -4    0.57    0.98
   7  -7   4    3.52    1.62
  -8   7  -4    3.05    1.26
  -8   7  -4    1.16    1.25
  -8   7  -4    4.03    1.69
   8  -7   4    4.09    1.83
  -9   7  -4   12.24    2.40
  -9   7  -4   10.94    2.75
  -9   7  -4    6.47    1.75
   9  -7   4   11.03    2.53
   9   6  -4    0.45    1.85
   9   6  -4    2.04    1.40
   9   6  -4    0.75    2.14
  -9  -6   4    0.23    1.57
   8   6  -4    7.44    2.37
   8   6  -4    9.87    2.61
   8   6  -4    9.66    2.01
  -8  -6   4    5.61    2.17
   7   6  -4   24.58    3.54
   7   6  -4   21.61    2.57
   7   6  -4   22.06    3.25
  -7  -6   4   15.28    2.77
   6   6  -4   39.93    3.04
   6   6  -4   42.38    4.30
   6   6  -4   42.83    3.60
  -6  -6   4   50.68    4.12
   5   6  -4   21.57    2.18
   5   6  -4   20.47    2.80
   5   6  -4   17.67    2.52
  -5  -6   4   20.91    2.93
   4   6  -4   20.29    2.40
   4   6  -4   22.15    1.80
   4   6  -4   23.02    2.91
  -4  -6   4   23.21    3.15
   3   6  -4    0.97    0.91
   3   6  -4    0.77    0.54
   3   6  -4    0.23    1.03
  -3  -6   4    0.38    1.01
   2   6  -4   13.90    1.08
   2   6  -4   16.00    1.73
   2   6  -4   13.38    2.08
  -2  -6   4   16.51    1.97
  -2  -6   4   14.56    2.24
  -2  -6   4   19.53    2.06
   1   6  -4   41.75    3.06
  -1  -6   4   40.58    2.75
  -1  -6   4   40.72    3.06
  -1  -6   4   38.49    2.71
   0   6  -4   21.10    2.30
   0  -6   4   19.24    2.25
   0  -6   4   20.60    1.90
   0  -6   4   21.18    1.81
  -1   6  -4   45.39    3.02
   1  -6   4   51.58    2.95
   1  -6   4   46.82    3.24
   1  -6   4   49.62    3.19
  -2   6  -4   10.36    0.87
  -2   6  -4   13.27    1.61
  -2   6  -4   12.52    1.60
   2  -6   4   10.65    1.74
   2  -6   4   15.91    2.01
   2  -6   4   12.44    1.38
  -3   6  -4    4.98    1.08
  -3   6  -4    3.40    0.81
  -3   6  -4    1.80    0.84
  -3   6  -4    3.30    0.71
  -3   6  -4    3.87    0.92
   3  -6   4    2.70    1.15
   3  -6   4    3.40    0.76
  -4   6  -4   18.35    1.78
  -4   6  -4   24.54    1.81
  -4   6  -4   20.25    2.15
  -4   6  -4   23.82    1.97
   4  -6   4   24.84    1.78
   4  -6   4   30.51    3.12
  -5   6  -4   58.90    3.73
  -5   6  -4   67.00    3.95
  -5   6  -4   61.70    3.67
  -5   6  -4   62.72    3.88
   5  -6   4   64.00    4.36
   5  -6   4   64.37    3.44
  -6   6  -4   68.03    4.17
  -6   6  -4   67.19    4.19
  -6   6  -4   65.30    4.02
  -6   6  -4   65.02    4.23
   6  -6   4   64.44    4.58
  -7   6  -4   29.18    3.07
  -7   6  -4   30.70    2.75
  -7   6  -4   29.72    2.87
  -7   6  -4   31.39    3.35
   7  -6   4   36.39    3.88
  -8   6  -4   12.22    2.25
  -8   6  -4   11.92    2.13
  -8   6  -4   13.32    2.28
  -8   6  -4   14.40    2.63
   8  -6   4   13.92    2.60
  -9   6  -4    2.78    1.38
  -9   6  -4    3.06    1.55
  -9   6  -4    3.53    1.94
   9  -6   4    2.73    1.75
 -10   6  -4   -0.06    0.98
 -10   6  -4    2.41    1.54
 -10   6  -4    2.80    2.01
  10  -6   4    1.10    1.56
   9   5  -4    8.74    2.58
   9   5  -4    2.80    1.53
  -9  -5   4    5.10    1.80
   8   5  -4    3.35    1.43
   8   5  -4    1.63    1.84
   8   5  -4    4.07    1.83
  -8  -5   4    1.19    1.45
   7   5  -4   12.53    2.55
   7   5  -4    7.06    1.60
   7   5  -4    5.04    1.79
  -7  -5   4    6.18    1.90
   6   5  -4   27.40    3.22
   6   5  -4   26.36    3.08
   6   5  -4   24.63    2.29
  -6  -5   4   26.08    3.03
   5   5  -4   56.35    3.84
   5   5  -4   54.02    3.37
   5   5  -4   50.70    3.87
  -5  -5   4   57.96    4.06
   4   5  -4  122.48    6.26
   4   5  -4  118.30    6.54
   4   5  -4  116.72    5.88
  -4  -5   4  128.12    6.78
   3   5  -4   63.94    3.67
   3   5  -4   60.48    3.24
   3   5  -4   58.51    3.95
  -3  -5   4   61.98    4.23
  -3  -5   4   63.65    3.42
   2   5  -4   20.95    1.29
   2   5  -4   19.20    1.74
   2   5  -4   18.14    2.19
   2   5  -4   14.34    1.67
   2   5  -4   19.83    1.73
  -2  -5   4   13.62    2.10
  -2  -5   4   20.19    1.66
  -2  -5   4   16.78    1.43
  -2  -5   4   17.71    1.88
   1   5  -4    1.87    1.04
   1   5  -4    2.34    0.80
   1   5  -4    2.51    0.74
   1   5  -4    1.54    0.33
   1   5  -4    1.72    0.36
  -1  -5   4    2.06    0.99
  -1  -5   4    2.36    0.76
  -1  -5   4    2.28    0.75
   0   5  -4    0.56    0.77
   0  -5   4    0.39    0.71
   0  -5   4    1.17    0.70
   0  -5   4    1.10    0.57
  -1   5  -4   68.02    3.03
  -1   5  -4   64.82    3.02
  -1   5  -4   71.01    3.75
   1  -5   4   74.15    4.03
   1  -5   4   68.71    3.59
   1  -5   4   69.95    3.84
  -2   5  -4   92.51    4.65
  -2   5  -4  101.99    4.91
  -2   5  -4  105.86    4.82
  -2   5  -4   99.60    4.98
  -2   5  -4   96.60    4.48
  -2   5  -4  101.19    4.72
   2  -5   4  103.80    5.28
   2  -5   4  100.94    5.24
   2  -5   4   93.96    4.77
  -3   5  -4   37.99    2.46
  -3   5  -4   37.84    2.52
  -3   5  -4   40.85    2.56
  -3   5  -4   41.35    2.28
  -3   5  -4   41.09    2.46
  -3   5  -4   41.68    2.45
   3  -5   4   39.68    2.86
   3  -5   4   39.86    2.32
  -4   5  -4   12.69    1.64
  -4   5  -4   13.07    1.63
  -4   5  -4   13.58    1.53
  -4   5  -4   12.05    1.52
   4  -5   4   12.20    1.25
   4  -5   4   13.14    1.97
  -5   5  -4   12.84    1.86
  -5   5  -4    8.80    1.34
  -5   5  -4   10.29    1.50
  -5   5  -4   11.83    1.65
   5  -5   4    9.73    1.16
   5  -5   4   12.17    2.04
  -6   5  -4    2.48    1.07
  -6   5  -4    1.40    0.91
  -6   5  -4    1.83    1.05
  -6   5  -4    1.87    1.00
   6  -5   4    2.47    1.24
  -7   5  -4   14.79    2.13
  -7   5  -4   17.62    2.50
  -7   5  -4   14.91    2.10
  -7   5  -4   14.46    2.28
   7  -5   4   19.43    2.73
  -8   5  -4   30.32    3.67
  -8   5  -4   24.50    2.95
  -8   5  -4   25.04    3.06
  -8   5  -4   25.23    2.94
   8  -5   4   29.76    3.55
  -9   5  -4   30.62    3.94
  -9   5  -4   26.24    3.25
  -9   5  -4   22.45    3.11
   9  -5   4   23.47    3.35
 -10   5  -4    1.90    1.39
 -10   5  -4    2.53    1.57
  10  -5   4    6.79    2.10
  10   4  -4    4.23    1.91
 -10  -4   4    6.42    2.25
   9   4  -4    9.97    2.24
   9   4  -4    9.57    2.67
  -9  -4   4   17.00    3.05
   8   4  -4   29.06    3.51
   8   4  -4   29.78    3.87
   8   4  -4   22.57    2.91
  -8  -4   4   29.24    3.64
   7   4  -4   10.79    2.21
   7   4  -4   12.32    1.94
   7   4  -4   14.59    2.43
  -7  -4   4   12.91    2.35
   6   4  -4   18.96    2.21
   6   4  -4   21.19    2.77
   6   4  -4   19.76    2.63
  -6  -4   4   16.61    2.48
  -6  -4   4   20.82    2.60
   5   4  -4   -0.95    0.89
   5   4  -4    0.46    0.71
   5   4  -4    2.25    1.20
  -5  -4   4    1.16    0.98
  -5  -4   4    1.37    0.93
   4   4  -4   21.90    2.26
   4   4  -4   19.07    1.67
   4   4  -4   21.41    2.42
  -4  -4   4   21.49    2.39
  -4  -4   4   18.77    1.95
   3   4  -4   51.79    2.75
   3   4  -4   49.22    3.27
   3   4  -4   48.36    3.02
  -3  -4   4   51.35    3.34
  -3  -4   4   49.16    2.91
  -3  -4   4   44.24    2.72
   2   4  -4   98.92    4.95
   2   4  -4  101.52    4.96
   2   4  -4   97.11    4.98
   2   4  -4  103.15    4.69
   2   4  -4  106.73    5.34
  -2  -4   4  101.11    4.85
  -2  -4   4   98.15    5.56
  -2  -4   4  104.71    4.90
   1   4  -4  110.21    5.00
   1   4  -4  117.22    5.51
   1   4  -4  111.78    5.70
   1   4  -4  113.48    5.28
   1   4  -4  113.92    5.48
  -1  -4   4  118.32    5.54
  -1  -4   4  115.37    5.41
  -1  -4   4  124.43    6.02
  -1  -4   4  110.12    5.20
   0   4  -4   29.63    1.71
   0   4  -4   29.64    2.11
   0   4  -4   27.32    1.42
   0   4  -4   27.26    1.43
   0  -4   4   33.14    2.00
   0  -4   4   28.90    1.85
   0  -4   4   26.59    2.11
   0  -4   4   31.05    1.67
  -1   4  -4    2.86    0.80
  -1   4  -4    2.18    0.35
  -1   4  -4    1.68    0.31
  -1   4  -4    2.19    0.74
   1  -4   4    2.04    0.74
   1  -4   4    2.33    0.75
   1  -4   4    2.17    0.55
   1  -4   4    2.43    0.67
  -2   4  -4   15.02    1.22
  -2   4  -4   19.12    1.43
  -2   4  -4   16.41    1.10
  -2   4  -4   18.06    1.32
  -2   4  -4   17.06    1.42
  -2   4  -4   15.49    1.38
   2  -4   4   15.12    1.68
   2  -4   4   17.47    1.23
   2  -4   4   20.34    1.67
  -3   4  -4   95.51    4.71
  -3   4  -4  100.25    4.96
  -3   4  -4  100.10    4.88
  -3   4  -4  101.40    4.85
  -3   4  -4  104.03    4.88
  -3   4  -4   96.82    4.82
   3  -4   4  101.99    4.64
   3  -4   4  104.48    5.25
   3  -4   4   98.54    4.59
  -4   4  -4  104.04    5.30
  -4   4  -4  106.53    5.19
  -4   4  -4  104.68    5.30
  -4   4  -4  101.03    5.26
   4  -4   4  111.73    4.94
   4  -4   4  103.22    5.58
   4  -4   4  107.54    5.06
  -5   4  -4  147.19    7.25
  -5   4  -4  144.14    7.14
  -5   4  -4  146.34    7.23
  -5   4  -4  146.12    7.18
   5  -4   4  143.69    6.96
   5  -4   4  156.37    7.58
   5  -4   4  147.71    6.67
  -6   4  -4   41.04    2.96
  -6   4  -4   35.99    2.77
  -6   4  -4   41.62    2.88
  -6   4  -4   37.85    2.92
   6  -4   4   39.23    3.07
   6  -4   4   38.76    4.26
  -7   4  -4   26.63    2.69
  -7   4  -4   21.38    2.53
  -7   4  -4   20.80    2.58
  -7   4  -4   22.29    2.75
   7  -4   4   24.64    2.94
  -8   4  -4   -0.57    0.90
  -8   4  -4    0.61    1.04
  -8   4  -4    0.26    1.15
  -8   4  -4    0.39    0.94
   8  -4   4   -0.75    0.96
  -9   4  -4    4.90    1.61
  -9   4  -4    3.42    1.68
  -9   4  -4    5.50    1.62
  -9   4  -4    3.46    1.94
   9  -4   4    5.17    1.81
 -10   4  -4    9.19    2.11
 -10   4  -4    5.80    1.95
  10  -4   4   11.22    2.37
 -11   4  -4    6.45    1.82
 -11   4  -4    4.73    1.78
  10   3  -4    5.11    1.84
 -10  -3   4    4.00    2.02
 -10  -3   4    0.94    1.13
   9   3  -4    1.41    1.44
  -9  -3   4    1.69    1.19
  -9  -3   4    1.55    1.59
   8   3  -4   13.55    2.80
   8   3  -4   13.73    2.24
   8   3  -4   19.03    2.66
  -8  -3   4   13.34    2.44
  -8  -3   4   19.59    2.71
   7   3  -4   34.19    3.42
   7   3  -4   26.28    3.31
   7   3  -4   26.58    2.92
  -7  -3   4   27.86    3.27
  -7  -3   4   27.74    3.12
  -7  -3   4   29.43    3.04
   6   3  -4   97.32    5.77
   6   3  -4   96.20    5.45
   6   3  -4  102.31    5.71
  -6  -3   4  115.26    5.73
  -6  -3   4   92.80    5.67
  -6  -3   4  104.40    5.41
  -6  -3   4   92.67    5.61
   5   3  -4  176.19    8.76
   5   3  -4  184.48    8.82
   5   3  -4  169.28    8.48
  -5  -3   4  184.50    8.73
  -5  -3   4  178.84    8.85
  -5  -3   4  183.94    8.44
  -5  -3   4  178.65    8.63
   4   3  -4   52.90    3.03
   4   3  -4   50.29    3.31
   4   3  -4   50.79    3.29
  -4  -3   4   50.28    3.11
  -4  -3   4   52.81    3.22
  -4  -3   4   51.43    2.90
  -4  -3   4   48.81    3.27
   3   3  -4    0.32    0.46
   3   3  -4    0.33    0.70
   3   3  -4    0.97    0.84
  -3  -3   4    0.54    0.65
  -3  -3   4    0.07    0.52
  -3  -3   4    0.35    0.41
   2   3  -4    0.64    0.69
   2   3  -4    1.25    0.67
   2   3  -4    0.48    0.52
   2   3  -4    1.26    0.47
   2   3  -4    1.13    0.70
  -2  -3   4    2.07    0.45
  -2  -3   4    1.55    0.62
  -2  -3   4    1.77    0.81
   1   3  -4   22.06    1.55
   1   3  -4   21.98    1.48
   1   3  -4   20.33    1.19
   1   3  -4   17.27    1.51
   1   3  -4   20.40    1.72
  -1  -3   4   20.35    1.43
  -1  -3   4   19.24    1.78
  -1  -3   4   20.46    1.46
  -1  -3   4   20.14    1.32
   0   3  -4  116.41    5.03
   0   3  -4  110.07    5.28
   0   3  -4  108.89    4.87
   0   3  -4  109.46    5.00
   0  -3   4  113.33    5.11
   0  -3   4  114.74    5.13
   0  -3   4   93.85    5.34
   0  -3   4  117.53    5.13
  -1   3  -4   96.12    4.28
  -1   3  -4   97.69    4.66
  -1   3  -4   87.26    4.57
  -1   3  -4  104.04    4.56
  -1   3  -4   96.45    4.45
   1  -3   4   99.70    4.84
   1  -3   4  100.55    4.72
   1  -3   4  100.45    4.47
  -2   3  -4   53.89    2.74
  -2   3  -4   52.51    2.56
  -2   3  -4   50.68    2.78
  -2   3  -4   51.96    2.69
  -2   3  -4   49.27    2.71
  -2   3  -4   56.01    2.84
   2  -3   4   54.66    2.53
   2  -3   4   49.33    2.88
   2  -3   4   46.77    2.85
   2  -3   4   51.70    2.47
  -3   3  -4   14.26    1.43
  -3   3  -4   13.30    1.34
  -3   3  -4   12.86    1.39
  -3   3  -4   12.90    1.11
  -3   3  -4   11.97    1.10
   3  -3   4   12.50    0.88
   3  -3   4   11.13    1.00
   3  -3   4   14.40    1.68
  -4   3  -4    2.72    0.86
  -4   3  -4    2.60    0.80
  -4   3  -4    1.75    0.63
  -4   3  -4    2.15    0.76
   4  -3   4    2.53    0.47
   4  -3   4    2.88    0.69
   4  -3   4    3.10    1.01
  -5   3  -4   68.96    3.94
  -5   3  -4   69.66    4.06
  -5   3  -4   74.36    4.00
  -5   3  -4   68.68    4.03
   5  -3   4   71.94    3.86
   5  -3   4   71.95    3.45
   5  -3   4   71.98    4.22
  -6   3  -4   43.70    3.13
  -6   3  -4   50.69    3.20
  -6   3  -4   40.94    2.92
  -6   3  -4   41.32    3.07
   6  -3   4   44.91    2.93
   6  -3   4   47.47    3.25
   6  -3   4   43.59    2.44
  -7   3  -4   86.39    5.15
  -7   3  -4   77.19    4.80
  -7   3  -4   87.25    5.18
  -7   3  -4   79.72    4.92
   7  -3   4   84.11    4.82
   7  -3   4   87.77    5.09
  -8   3  -4   36.43    3.37
  -8   3  -4   35.26    3.06
  -8   3  -4   39.86    3.38
  -8   3  -4   40.26    3.34
   8  -3   4   41.70    3.33
   8  -3   4   42.46    3.22
  -9   3  -4   18.20    2.52
  -9   3  -4   16.43    2.58
  -9   3  -4   14.55    2.60
   9  -3   4   19.92    2.74
 -10   3  -4   -0.09    0.85
 -10   3  -4    0.75    1.27
  10  -3   4    0.76    1.17
 -11   3  -4    2.27    1.73
 -11   3  -4    1.25    1.44
  10   2  -4   16.81    2.70
 -10  -2   4   15.13    2.63
 -10  -2   4   15.41    3.03
   9   2  -4   12.90    2.44
  -9  -2   4    9.11    2.12
  -9  -2   4   10.25    2.36
  -9  -2   4    5.92    2.18
   8   2  -4    5.60    1.58
   8   2  -4    3.70    1.59
  -8  -2   4    5.76    1.71
  -8  -2   4    2.84    1.37
  -8  -2   4    5.35    1.54
  -8  -2   4    5.89    1.89
   7   2  -4   -1.14    1.01
   7   2  -4    0.35    0.92
   7   2  -4    0.35    1.19
  -7  -2   4    0.01    0.93
  -7  -2   4   -0.17    0.86
  -7  -2   4   -0.27    0.85
  -7  -2   4   -2.01    0.92
   6   2  -4    5.78    1.46
   6   2  -4    7.36    1.69
   6   2  -4    5.52    1.32
  -6  -2   4    6.59    1.58
  -6  -2   4    6.65    1.33
  -6  -2   4    7.08    1.40
  -6  -2   4    4.83    1.39
   5   2  -4   97.16    5.18
   5   2  -4   97.25    5.25
   5   2  -4   95.84    5.42
  -5  -2   4   95.15    5.36
  -5  -2   4  101.63    5.40
  -5  -2   4  103.53    5.28
  -5  -2   4   99.48    5.13
   4   2  -4  117.26    5.90
   4   2  -4  116.44    5.82
   4   2  -4  114.40    5.68
  -4  -2   4  110.56    5.84
  -4  -2   4  112.61    5.71
  -4  -2   4  118.38    5.78
  -4  -2   4  122.39    5.92
  -4  -2   4  113.48    5.61
   3   2  -4  184.36    8.32
   3   2  -4  178.06    8.50
   3   2  -4  183.30    8.49
  -3  -2   4  194.65    8.59
  -3  -2   4  183.20    8.47
  -3  -2   4  184.05    8.26
  -3  -2   4  187.02    8.42
   2   2  -4  120.52    5.71
   2   2  -4  123.62    5.55
   2   2  -4  123.62    5.83
   2   2  -4  121.68    5.71
  -2  -2   4  119.75    5.48
  -2  -2   4  123.53    5.84
  -2  -2   4  120.83    5.69
   1   2  -4   36.98    2.16
   1   2  -4   34.54    2.31
   1   2  -4   39.35    2.00
   1   2  -4   40.78    2.26
  -1  -2   4   42.99    1.97
  -1  -2   4   38.42    2.49
  -1  -2   4   40.66    2.22
  -1  -2   4   40.50    2.03
   0   2  -4    0.69    0.46
   0   2  -4    0.42    0.55
   0   2  -4    0.73    0.43
   0   2  -4    0.59    0.58
   0  -2   4   -0.78    0.44
   0  -2   4    0.20    0.61
   0  -2   4    0.26    0.34
   0  -2   4    0.37    0.42
  -1   2  -4   24.95    1.72
  -1   2  -4   25.39    1.63
  -1   2  -4   29.37    1.76
  -1   2  -4   24.76    1.39
  -1   2  -4   26.34    1.55
   1  -2   4   29.10    1.68
   1  -2   4   27.51    1.75
   1  -2   4   27.19    1.39
   1  -2   4   25.34    1.33
  -2   2  -4  337.73   13.83
  -2   2  -4  308.59   13.82
  -2   2  -4  294.28   13.81
  -2   2  -4  334.48   13.87
  -2   2  -4  313.75   13.70
   2  -2   4  328.67   13.68
   2  -2   4  328.27   14.00
   2  -2   4  341.96   13.52
  -3   2  -4  288.58   11.97
  -3   2  -4  287.92   12.31
  -3   2  -4  272.71   12.22
  -3   2  -4  287.13   12.27
  -3   2  -4  278.39   12.17
   3  -2   4  280.24   12.13
   3  -2   4  271.88   12.39
   3  -2   4  283.56   11.81
  -4   2  -4   62.82    3.35
  -4   2  -4   63.39    3.46
  -4   2  -4   58.39    3.42
  -4   2  -4   64.12    3.36
   4  -2   4   60.73    2.88
   4  -2   4   61.78    3.27
   4  -2   4   60.16    3.52
  -5   2  -4   49.02    2.99
  -5   2  -4   39.78    2.71
  -5   2  -4   46.10    2.94
  -5   2  -4   45.39    2.80
   5  -2   4   39.49    2.87
   5  -2   4   45.78    2.75
  -6   2  -4   12.95    1.76
  -6   2  -4   16.69    2.03
  -6   2  -4   13.77    1.76
  -6   2  -4   17.10    2.11
   6  -2   4   13.48    1.71
   6  -2   4   15.83    2.02
  -7   2  -4    9.33    1.63
  -7   2  -4   11.28    1.88
  -7   2  -4    9.99    1.88
  -7   2  -4   11.62    1.91
   7  -2   4   13.82    1.98
   7  -2   4   10.03    1.64
  -8   2  -4   23.21    2.93
  -8   2  -4   19.70    2.67
  -8   2  -4   18.18    2.37
  -8   2  -4   22.94    2.74
   8  -2   4   26.64    2.99
   8  -2   4   22.92    2.61
  -9   2  -4   15.39    2.36
  -9   2  -4   15.01    2.73
  -9   2  -4   15.10    2.52
   9  -2   4   15.38    2.36
 -10   2  -4   11.08    2.26
 -10   2  -4    8.01    2.00
  10  -2   4   10.78    2.16
  10  -2   4   13.56    2.33
 -11   2  -4    3.43    1.73
 -11   2  -4    3.78    1.74
  10   1  -4    1.87    1.72
 -10  -1   4    2.00    1.93
 -10  -1   4    2.30    1.56
   9   1  -4    6.34    1.83
  -9  -1   4   10.85    2.34
  -9  -1   4    8.84    1.90
  -9  -1   4   11.82    2.18
  -9  -1   4    7.42    2.12
   8   1  -4   52.96    3.85
  -8  -1   4   45.86    3.70
  -8  -1   4   48.60    3.97
  -8  -1   4   55.42    4.24
  -8  -1   4   47.18    3.68
   7   1  -4   51.91    3.50
   7   1  -4   49.27    4.72
   7   1  -4   58.18    3.82
  -7  -1   4   59.43    4.03
  -7  -1   4   53.24    3.73
  -7  -1   4   57.35    4.10
  -7  -1   4   47.31    3.59
   6   1  -4   58.71    3.79
   6   1  -4   57.98    3.57
   6   1  -4   56.93    3.92
  -6  -1   4   54.14    3.60
  -6  -1   4   57.00    3.65
  -6  -1   4   59.92    4.00
  -6  -1   4   63.96    3.96
   5   1  -4    6.53    1.26
   5   1  -4    7.44    0.82
   5   1  -4    6.09    1.16
   5   1  -4    6.06    1.45
  -5  -1   4    7.33    1.39
  -5  -1   4    7.21    1.23
  -5  -1   4    5.34    1.07
  -5  -1   4    6.29    1.32
  -5  -1   4    8.89    1.50
   4   1  -4    0.09    0.26
   4   1  -4   -0.56    0.50
   4   1  -4    0.22    0.71
   4   1  -4    0.25    0.75
  -4  -1   4    0.33    0.50
  -4  -1   4   -0.46    0.46
  -4  -1   4    0.06    0.50
  -4  -1   4   -0.10    0.59
  -4  -1   4    0.88    0.62
   3   1  -4   35.04    2.20
   3   1  -4   34.08    2.29
   3   1  -4   34.96    2.14
  -3  -1   4   33.19    2.17
  -3  -1   4   33.48    2.07
  -3  -1   4   33.20    2.29
  -3  -1   4   35.23    2.10
  -3  -1   4   33.40    2.20
   2   1  -4  176.71    7.62
   2   1  -4  172.30    7.71
   2   1  -4  171.22    7.72
  -2  -1   4  169.94    7.69
  -2  -1   4  163.79    7.70
  -2  -1   4  173.68    7.58
  -2  -1   4  172.19    7.62
  -2  -1   4  173.45    7.71
   1   1  -4  164.42    7.39
   1   1  -4  162.28    7.38
   1   1  -4  160.41    7.21
   1   1  -4  160.66    7.31
  -1  -1   4  170.49    6.95
  -1  -1   4  167.92    7.22
  -1  -1   4  171.52    7.49
  -1  -1   4  172.09    7.40
  -1  -1   4  165.26    7.40
   0   1  -4    6.74    0.98
   0   1  -4    5.70    0.92
   0   1  -4    6.67    0.85
   0  -1   4    5.46    0.87
   0  -1   4    5.38    0.93
   0  -1   4    7.24    0.67
   0  -1   4    6.12    0.68
  -1   1  -4   12.05    1.14
  -1   1  -4   12.61    1.30
  -1   1  -4   12.17    1.09
  -1   1  -4   12.04    0.87
   1  -1   4   12.08    1.01
   1  -1   4   12.09    1.01
   1  -1   4   11.10    0.82
   1  -1   4   11.24    0.97
  -2   1  -4    3.64    0.80
  -2   1  -4    1.74    0.53
  -2   1  -4    2.15    0.51
  -2   1  -4    2.98    0.66
  -2   1  -4    2.25    0.63
   2  -1   4    1.49    0.47
   2  -1   4    1.88    0.62
   2  -1   4    1.96    0.67
  -3   1  -4   57.92    3.18
  -3   1  -4   64.00    3.19
  -3   1  -4   66.67    3.32
  -3   1  -4   62.51    3.02
  -3   1  -4   64.14    3.34
   3  -1   4   62.69    3.17
   3  -1   4   65.78    3.39
  -4   1  -4  101.49    4.94
  -4   1  -4   96.53    4.93
  -4   1  -4  101.01    4.87
  -4   1  -4   91.42    4.74
   4  -1   4  101.33    5.01
   4  -1   4   98.05    4.80
  -5   1  -4  156.88    7.55
  -5   1  -4  162.04    7.43
  -5   1  -4  151.92    7.56
  -5   1  -4  163.80    7.52
   5  -1   4  163.90    7.64
   5  -1   4  153.15    7.41
   5  -1   4  148.29    7.45
  -6   1  -4  122.34    6.35
  -6   1  -4  120.18    6.20
  -6   1  -4  114.36    6.07
  -6   1  -4  117.64    6.24
   6  -1   4  124.90    6.29
   6  -1   4  120.49    6.13
  -7   1  -4   64.29    4.19
  -7   1  -4   72.83    4.23
  -7   1  -4   64.19    4.27
  -7   1  -4   60.79    3.89
   7  -1   4   61.32    3.98
   7  -1   4   62.71    4.04
  -8   1  -4    2.01    1.42
  -8   1  -4    4.86    1.51
  -8   1  -4    1.97    1.06
   8  -1   4    1.92    1.15
   8  -1   4    3.10    1.13
  -9   1  -4    1.09    1.15
  -9   1  -4    0.00    1.19
  -9   1  -4    0.59    0.99
   9  -1   4    2.35    1.13
   9  -1   4    2.40    1.31
 -10   1  -4    2.89    1.55
 -10   1  -4    3.89    1.56
  10  -1   4    4.44    1.68
  10  -1   4    4.30    1.52
 -11   1  -4    9.38    2.36
 -11   1  -4    7.34    1.99
  11  -1   4   10.45    2.40
  10   0  -4    3.00    1.65
 -10   0   4    4.90    2.02
 -10   0   4    4.56    1.74
 -10   0   4    4.58    1.78
   9   0  -4    2.12    1.33
  -9   0   4    0.91    1.22
  -9   0   4    2.56    1.51
  -9   0   4    0.52    1.22
  -9   0   4    2.17    1.55
   8   0  -4    6.99    1.84
  -8   0   4    7.46    1.76
  -8   0   4    7.10    1.71
  -8   0   4    7.08    1.89
   7   0  -4   30.70    3.14
  -7   0   4   24.87    2.77
  -7   0   4   28.39    3.16
  -7   0   4   31.12    2.61
   6   0  -4   75.70    4.11
   6   0  -4   75.39    4.45
   6   0  -4   76.60    4.61
  -6   0   4   74.65    4.61
  -6   0   4   77.79    4.66
  -6   0   4   71.24    4.29
  -6   0   4   74.83    4.41
   5   0  -4  139.28    6.89
   5   0  -4  136.27    6.09
   5   0  -4  142.23    6.47
   5   0  -4  134.15    6.74
  -5   0   4  136.72    6.72
  -5   0   4  135.18    6.89
  -5   0   4  131.00    6.81
  -5   0   4  129.59    6.60
   4   0  -4  149.51    6.74
   4   0  -4  148.25    6.94
   4   0  -4  143.71    6.33
   4   0  -4  144.49    7.01
  -4   0   4  143.84    7.01
  -4   0   4  141.98    7.04
  -4   0   4  147.14    6.83
  -4   0   4  143.70    6.89
   3   0  -4   38.47    1.78
   3   0  -4   37.78    2.39
   3   0  -4   37.95    2.19
   3   0  -4   34.05    2.22
  -3   0   4   37.80    2.19
  -3   0   4   38.74    2.43
  -3   0   4   38.77    2.28
  -3   0   4   34.01    2.31
   2   0  -4    0.05    0.15
   2   0  -4    0.67    0.55
   2   0  -4    0.19    0.52
   2   0  -4    0.62    0.43
  -2   0   4   -0.06    0.41
  -2   0   4    0.67    0.48
  -2   0   4   -0.18    0.37
  -2   0   4   -0.44    0.51
  -2   0   4   -0.45    0.51
   1   0  -4    3.23    0.71
   1   0  -4    3.53    0.61
   1   0  -4    2.54    0.79
   1   0  -4    2.72    0.68
  -1   0   4    3.13    0.57
  -1   0   4    2.99    0.77
  -1   0   4    3.64    0.58
  -1   0   4    3.69    0.76
   0   0  -4   47.58    2.59
   0   0  -4   52.98    2.74
   0   0  -4   52.28    2.73
   0   0   4   50.18    2.88
   0   0   4   52.83    2.74
   0   0   4   48.68    2.59
   0   0   4   55.75    2.55
  -1   0  -4  324.75   13.81
  -1   0  -4  337.66   13.92
  -1   0  -4  330.69   13.94
  -1   0  -4  318.60   13.86
  -1   0  -4  338.08   13.96
   1   0   4  333.53   13.93
   1   0   4  333.44   13.95
   1   0   4  322.40   13.82
   1   0   4  326.66   13.86
  -2   0  -4   90.31    4.15
  -2   0  -4   84.90    4.07
  -2   0  -4   88.51    4.02
  -2   0  -4   82.55    3.94
  -2   0  -4   88.54    4.03
   2   0   4   86.00    4.09
   2   0   4   84.94    4.10
   2   0   4   87.92    4.01
  -3   0  -4   51.56    2.95
  -3   0  -4   55.45    2.88
  -3   0  -4   52.74    2.91
  -3   0  -4   55.98    2.81
   3   0   4   56.19    2.86
   3   0   4   56.08    2.96
  -4   0  -4    1.74    0.80
  -4   0  -4    1.14    0.60
  -4   0  -4    1.43    0.60
  -4   0  -4    1.31    0.63
   4   0   4    0.62    0.56
   4   0   4    0.81    0.63
  -5   0  -4   19.29    1.85
  -5   0  -4   19.11    2.05
  -5   0  -4   19.71    2.01
  -5   0  -4   18.89    1.79
   5   0   4   19.10    1.97
   5   0   4   19.53    1.85
  -6   0  -4   43.92    2.88
  -6   0  -4   45.11    3.06
  -6   0  -4   42.90    3.12
  -6   0  -4   42.15    2.96
   6   0   4   45.75    3.14
   6   0   4   43.36    2.93
  -7   0  -4   67.57    3.99
  -7   0  -4   57.18    6.25
  -7   0  -4   55.22    3.92
  -7   0  -4   58.95    3.71
   7   0   4   53.19    3.65
   7   0   4   52.75    3.62
  -8   0  -4   23.42    2.97
  -8   0  -4   30.05    3.22
  -8   0  -4   26.47    2.84
   8   0   4   30.80    3.17
   8   0   4   30.67    3.14
  -9   0  -4   15.11    2.50
  -9   0  -4   10.03    2.34
  -9   0  -4   14.41    2.37
   9   0   4   16.54    2.53
   9   0   4   13.66    2.20
 -10   0  -4    3.37    1.52
 -10   0  -4    3.24    1.92
 -10   0  -4    2.98    1.70
  10   0   4    3.96    1.37
  10   0   4    1.21    1.35
 -11   0  -4    3.40    1.78
 -11   0  -4    0.44    1.31
  11   0   4    0.91    1.35
  10  -1  -4    5.06    1.73
 -10   1   4    5.76    1.84
 -10   1   4    6.57    2.12
 -10   1   4    7.19    2.10
   9  -1  -4   18.86    2.86
  -9   1   4   16.36    2.88
  -9   1   4   15.85    2.43
  -9   1   4   18.99    2.95
   8  -1  -4   34.97    3.55
  -8   1   4   29.79    3.59
  -8   1   4   31.80    3.34
  -8   1   4   27.52    3.04
   7  -1  -4    9.29    1.71
  -7   1   4   10.62    1.88
  -7   1   4    8.39    1.50
  -7   1   4    7.18    1.81
   6  -1  -4    4.66    1.07
   6  -1  -4    3.40    0.78
   6  -1  -4    2.87    1.19
  -6   1   4    2.83    1.16
  -6   1   4    2.83    0.95
  -6   1   4    4.51    1.20
  -6   1   4    2.64    1.13
   5  -1  -4   15.57    1.26
   5  -1  -4   15.45    1.85
   5  -1  -4   17.33    2.02
   5  -1  -4   19.31    1.53
  -5   1   4   17.96    2.18
  -5   1   4   17.54    1.83
  -5   1   4   18.43    2.20
  -5   1   4   21.80    2.15
   4  -1  -4   88.18    4.18
   4  -1  -4   90.49    4.66
   4  -1  -4   91.07    4.35
   4  -1  -4   91.35    4.67
  -4   1   4   87.01    4.47
  -4   1   4   91.10    4.65
  -4   1   4   93.81    4.81
  -4   1   4   87.31    4.69
   3  -1  -4  160.34    7.16
   3  -1  -4  172.96    7.61
   3  -1  -4  161.99    7.54
   3  -1  -4  171.21    7.38
  -3   1   4  161.51    7.60
  -3   1   4  171.16    7.69
  -3   1   4  164.20    7.42
  -3   1   4  162.48    7.56
   2  -1  -4   50.02    2.56
   2  -1  -4   44.81    2.47
   2  -1  -4   46.26    2.55
   2  -1  -4   46.30    2.17
  -2   1   4   47.04    2.60
  -2   1   4   46.16    2.47
  -2   1   4   44.66    2.33
  -2   1   4   42.93    2.51
   1  -1  -4   13.25    1.07
   1  -1  -4   13.26    1.21
   1  -1  -4   13.11    0.80
   1  -1  -4   14.98    1.31
   1  -1  -4   13.91    1.19
  -1   1   4   13.78    0.86
  -1   1   4   12.98    1.04
  -1   1   4   14.36    1.26
  -1   1   4   10.51    1.05
   0  -1  -4    3.14    0.69
   0  -1  -4    4.16    0.74
   0  -1  -4    5.12    0.94
   0   1   4    5.02    0.51
   0   1   4    4.22    0.80
   0   1   4    3.30    0.79
   0   1   4    3.70    0.92
  -1  -1  -4  180.94    7.87
  -1  -1  -4  179.12    7.93
  -1  -1  -4  182.22    7.69
  -1  -1  -4  175.51    7.71
  -1  -1  -4  175.38    7.83
  -1  -1  -4  184.75    7.91
   1   1   4  183.54    7.89
   1   1   4  184.57    7.90
   1   1   4  200.26    8.01
  -2  -1  -4   62.88    3.02
  -2  -1  -4   62.62    2.80
  -2  -1  -4   62.64    2.89
  -2  -1  -4   62.49    3.12
  -2  -1  -4   59.18    3.01
  -2  -1  -4   59.72    3.05
   2   1   4   63.12    3.02
   2   1   4   63.31    3.10
   2   1   4   59.76    3.06
  -3  -1  -4  238.23   10.29
  -3  -1  -4  237.46   10.41
  -3  -1  -4  246.84   10.44
  -3  -1  -4  237.26   10.49
   3   1   4  236.29   10.48
   3   1   4  233.66   10.40
  -4  -1  -4  123.52    5.80
  -4  -1  -4  116.22    5.74
  -4  -1  -4  117.49    5.63
  -4  -1  -4  122.14    5.87
   4   1   4  122.11    5.87
   4   1   4  122.63    5.77
  -5  -1  -4   92.36    4.63
  -5  -1  -4   85.27    4.45
  -5  -1  -4   88.94    4.64
  -5  -1  -4   91.27    4.75
   5   1   4   83.87    4.67
   5   1   4   82.29    4.53
  -6  -1  -4   22.44    2.17
  -6  -1  -4   21.44    2.39
  -6  -1  -4   22.87    2.03
  -6  -1  -4   19.76    2.23
   6   1   4   24.40    2.58
   6   1   4   23.17    2.01
  -7  -1  -4    1.14    1.04
  -7  -1  -4    0.13    0.75
  -7  -1  -4    0.95    0.88
   7   1   4    0.51    1.00
   7   1   4    0.67    0.87
  -8  -1  -4    5.45    1.42
  -8  -1  -4    4.54    1.57
  -8  -1  -4    8.77    1.81
   8   1   4    6.02    1.49
   8   1   4    6.49    1.60
  -9  -1  -4   21.43    3.11
  -9  -1  -4   14.79    2.20
  -9  -1  -4   21.63    2.79
   9   1   4   13.28    2.15
   9   1   4   16.85    2.37
 -10  -1  -4   17.11    2.85
 -10  -1  -4   18.83    2.80
 -10  -1  -4   16.98    3.12
  10   1   4   18.54    2.93
 -11  -1  -4    6.35    1.94
 -11  -1  -4    6.43    2.17
  11   1   4    4.46    1.90
  10  -2  -4   -0.58    1.59
 -10   2   4    0.66    1.34
 -10   2   4    0.72    1.41
   9  -2  -4   10.71    2.19
  -9   2   4   12.27    2.46
  -9   2   4   11.03    2.14
  -9   2   4   12.07    2.37
   8  -2  -4   27.93    3.10
  -8   2   4   25.24    2.78
  -8   2   4   26.23    3.09
  -8   2   4   23.78    3.19
   7  -2  -4   47.94    3.54
  -7   2   4   47.91    3.70
  -7   2   4   48.30    3.65
  -7   2   4   47.31    3.53
  -7   2   4   46.46    3.30
   6  -2  -4   78.28    4.07
   6  -2  -4   78.21    4.59
  -6   2   4   78.72    4.69
  -6   2   4   78.65    4.67
  -6   2   4   70.57    4.28
  -6   2   4   77.94    4.60
   5  -2  -4   82.00    4.11
   5  -2  -4   81.83    4.52
  -5   2   4   80.20    4.59
  -5   2   4   79.35    4.59
  -5   2   4   80.99    4.52
  -5   2   4   82.71    4.33
   4  -2  -4    1.54    0.66
   4  -2  -4    0.67    0.51
   4  -2  -4    0.57    0.69
  -4   2   4    1.99    0.67
  -4   2   4    1.80    0.75
  -4   2   4    1.49    0.83
  -4   2   4    1.74    0.84
   3  -2  -4    1.04    0.46
   3  -2  -4    1.69    0.88
   3  -2  -4    0.76    0.50
  -3   2   4    1.85    0.79
  -3   2   4    1.01    0.59
  -3   2   4    0.74    0.48
  -3   2   4    0.64    0.62
   2  -2  -4    9.50    0.88
   2  -2  -4   10.89    1.11
   2  -2  -4   11.00    0.90
  -2   2   4   12.72    1.30
  -2   2   4   13.00    1.27
  -2   2   4   10.27    0.88
  -2   2   4   11.71    1.06
   1  -2  -4  175.98    7.50
   1  -2  -4  166.49    7.50
   1  -2  -4  175.28    7.69
  -1   2   4  183.13    7.63
  -1   2   4  168.38    7.59
  -1   2   4  172.48    7.54
  -1   2   4  171.04    7.34
   0  -2  -4  194.26    8.23
   0  -2  -4  190.80    8.19
   0  -2  -4  194.19    8.28
   0   2   4  190.85    8.10
   0   2   4  182.00    8.40
   0   2   4  191.28    8.13
   0   2   4  182.86    8.37
  -1  -2  -4   22.40    1.36
  -1  -2  -4   21.70    1.43
  -1  -2  -4   24.09    1.39
  -1  -2  -4   26.92    1.14
   1   2   4   24.01    1.46
   1   2   4   23.76    1.39
   1   2   4   23.06    1.55
   1   2   4   24.55    1.41
  -2  -2  -4   35.88    1.72
  -2  -2  -4   35.76    1.90
  -2  -2  -4   30.74    1.77
  -2  -2  -4   34.84    1.98
   2   2   4   31.80    1.92
   2   2   4   33.78    1.97
   2   2   4   33.47    1.89
  -3  -2  -4    9.58    0.99
  -3  -2  -4   10.09    0.90
  -3  -2  -4   11.70    1.24
  -3  -2  -4   10.73    1.14
   3   2   4   11.28    1.41
   3   2   4   11.24    1.20
   3   2   4   11.64    1.30
  -4  -2  -4   92.73    4.57
  -4  -2  -4   89.97    4.58
  -4  -2  -4   96.99    4.72
  -4  -2  -4   90.81    4.46
   4   2   4   90.97    4.71
   4   2   4   92.52    4.61
  -5  -2  -4  150.82    7.20
  -5  -2  -4  157.15    7.34
  -5  -2  -4  148.36    7.27
  -5  -2  -4  158.76    7.49
   5   2   4  151.59    7.35
   5   2   4  155.39    7.50
  -6  -2  -4   80.08    4.40
  -6  -2  -4   81.46    4.52
  -6  -2  -4   82.26    4.73
   6   2   4   75.34    4.50
   6   2   4   81.97    4.77
  -7  -2  -4   44.72    3.11
  -7  -2  -4   44.80    3.25
  -7  -2  -4   41.61    3.42
   7   2   4   46.69    3.25
   7   2   4   47.96    3.61
  -8  -2  -4    6.81    1.54
  -8  -2  -4   12.29    1.99
  -8  -2  -4    8.49    1.83
   8   2   4   12.53    2.00
   8   2   4    8.65    2.10
  -9  -2  -4    1.05    1.29
  -9  -2  -4   -0.72    1.33
  -9  -2  -4   -0.37    0.98
   9   2   4    1.23    1.22
   9   2   4    1.33    1.12
 -10  -2  -4    1.89    1.41
 -10  -2  -4    0.77    1.61
 -10  -2  -4    0.55    1.47
  10   2   4    1.36    1.38
 -11  -2  -4   13.92    2.63
 -11  -2  -4   10.31    2.65
  11   2   4   12.22    2.59
  10  -3  -4   16.56    3.09
 -10   3   4   17.45    3.05
 -10   3   4   16.11    2.64
   9  -3  -4    2.50    1.62
  -9   3   4    2.86    1.53
  -9   3   4    3.33    1.42
  -9   3   4   -0.99    1.18
   8  -3  -4    0.25    1.11
  -8   3   4    0.41    0.95
  -8   3   4    0.42    1.16
  -8   3   4   -0.29    1.04
  -8   3   4   -0.27    0.84
   7  -3  -4   15.17    1.80
   7  -3  -4   16.54    2.21
  -7   3   4   12.04    2.14
  -7   3   4   10.36    1.75
  -7   3   4    8.40    1.70
  -7   3   4   11.04    2.05
   6  -3  -4   48.96    2.99
   6  -3  -4   49.20    3.32
  -6   3   4   48.52    3.45
  -6   3   4   47.08    3.40
  -6   3   4   52.03    3.43
  -6   3   4   42.92    3.02
   5  -3  -4  113.28    5.45
   5  -3  -4  107.66    5.70
  -5   3   4  104.44    5.74
  -5   3   4  113.95    5.53
  -5   3   4  113.02    5.81
  -5   3   4  105.76    5.73
   4  -3  -4  154.51    7.15
   4  -3  -4  147.16    6.89
  -4   3   4  142.65    7.10
  -4   3   4  162.29    7.25
  -4   3   4  143.00    7.15
  -4   3   4  145.51    6.88
   3  -3  -4  106.33    5.05
   3  -3  -4  102.15    5.15
  -3   3   4  110.44    5.25
  -3   3   4  111.17    5.23
  -3   3   4  100.79    4.92
  -3   3   4  108.74    5.17
   2  -3  -4    1.96    0.58
   2  -3  -4    1.97    0.64
   2  -3  -4    2.30    0.48
  -2   3   4    1.30    0.54
  -2   3   4    1.26    0.59
  -2   3   4    1.87    0.44
  -2   3   4    0.98    0.55
  -2   3   4    2.05    0.65
   1  -3  -4   11.56    1.33
   1  -3  -4   12.08    1.06
   1  -3  -4   12.58    1.08
  -1   3   4   11.35    0.74
  -1   3   4   12.17    0.98
  -1   3   4   11.40    1.02
  -1   3   4   11.82    1.05
  -1   3   4   12.66    1.25
   0  -3  -4    9.52    1.08
   0  -3  -4   10.03    1.00
   0  -3  -4    9.03    0.83
   0   3   4    7.31    1.07
   0   3   4   10.95    1.11
  -1  -3  -4   62.83    3.02
  -1  -3  -4   71.33    3.09
  -1  -3  -4   68.20    3.08
  -1  -3  -4   65.69    3.19
   1   3   4   67.14    3.04
   1   3   4   52.63    3.11
   1   3   4   67.69    3.18
  -2  -3  -4  175.57    7.89
  -2  -3  -4  179.43    7.80
  -2  -3  -4  187.51    7.79
  -2  -3  -4  181.41    7.64
  -2  -3  -4  185.90    7.83
   2   3   4  167.79    7.73
   2   3   4  168.53    7.81
   2   3   4  179.95    7.84
   2   3   4  178.42    7.82
  -3  -3  -4  136.37    6.13
  -3  -3  -4  136.43    5.94
  -3  -3  -4  131.81    6.06
  -3  -3  -4  121.14    6.03
   3   3   4  126.55    6.07
   3   3   4  133.57    6.11
   3   3   4  138.88    6.19
  -4  -3  -4   48.27    2.77
  -4  -3  -4   49.16    2.81
  -4  -3  -4   49.20    2.69
  -4  -3  -4   52.51    2.99
   4   3   4   50.49    3.02
   4   3   4   47.58    2.83
  -5  -3  -4    1.68    0.83
  -5  -3  -4    1.32    0.62
  -5  -3  -4   -0.10    0.56
   5   3   4    0.85    0.68
   5   3   4   -0.45    0.78
  -6  -3  -4    5.02    1.08
  -6  -3  -4    6.23    1.25
  -6  -3  -4    3.91    1.22
   6   3   4    4.97    1.21
   6   3   4    5.77    1.49
  -7  -3  -4   17.11    2.29
  -7  -3  -4   22.12    2.42
  -7  -3  -4   20.24    2.21
   7   3   4   18.68    2.62
   7   3   4   21.96    2.54
  -8  -3  -4   27.69    2.91
  -8  -3  -4   28.65    2.94
  -8  -3  -4   25.34    3.16
   8   3   4   25.80    3.20
   8   3   4   18.64    2.60
  -9  -3  -4   16.48    2.52
  -9  -3  -4   23.39    2.94
  -9  -3  -4   19.32    2.64
   9   3   4   20.78    2.78
 -10  -3  -4    5.38    1.65
 -10  -3  -4    6.53    1.58
  10   3   4    3.50    1.54
 -11  -3  -4    0.88    1.54
 -11  -3  -4    0.35    1.29
  11   3   4   -1.87    1.31
 -10   4   4   18.03    2.94
  -9   4   4   16.12    2.53
  -9   4   4   13.99    2.53
   8  -4  -4   45.33    3.65
  -8   4   4   36.73    3.55
  -8   4   4   43.76    3.64
  -8   4   4   44.17    3.33
  -8   4   4   37.09    3.47
   7  -4  -4   30.34    2.83
   7  -4  -4   33.51    2.58
  -7   4   4   36.84    3.21
  -7   4   4   32.99    3.52
  -7   4   4   28.62    3.19
  -7   4   4   34.27    2.75
   6  -4  -4    3.32    1.05
   6  -4  -4    3.07    1.17
  -6   4   4    4.22    1.19
  -6   4   4    4.42    1.49
  -6   4   4    4.17    1.26
  -6   4   4    4.52    1.10
   5  -4  -4   -0.10    0.61
   5  -4  -4    0.41    0.65
  -5   4   4   -0.20    0.67
  -5   4   4    1.29    0.89
  -5   4   4   -0.40    0.58
  -5   4   4    1.31    0.88
   4  -4  -4    6.89    1.17
   4  -4  -4    7.61    1.18
  -4   4   4    9.23    1.42
  -4   4   4    6.33    1.17
  -4   4   4    7.61    1.07
  -4   4   4    7.67    1.30
   3  -4  -4   87.65    4.57
   3  -4  -4   93.44    4.59
   3  -4  -4   87.84    4.51
  -3   4   4   86.01    4.44
  -3   4   4   89.14    4.49
  -3   4   4   91.80    4.58
  -3   4   4   90.08    4.29
  -3   4   4   94.69    4.58
   2  -4  -4  161.22    7.18
   2  -4  -4  143.35    7.09
   2  -4  -4  158.05    7.14
  -2   4   4  154.61    6.75
  -2   4   4  156.35    6.96
  -2   4   4  149.93    6.89
  -2   4   4  155.87    6.94
  -2   4   4  156.06    7.05
   1  -4  -4   74.84    3.74
   1  -4  -4   75.31    3.80
   1  -4  -4   67.27    3.62
  -1   4   4   74.51    3.46
  -1   4   4   77.14    3.31
  -1   4   4   74.12    3.64
   0  -4  -4   28.73    1.90
   0  -4  -4   34.25    2.05
   0  -4  -4   32.31    1.64
   0   4   4   30.64    2.08
   0   4   4   34.36    1.50
  -1  -4  -4    6.84    0.80
  -1  -4  -4    6.41    0.70
  -1  -4  -4    5.24    0.82
   1   4   4    5.48    0.65
   1   4   4    6.35    0.81
  -2  -4  -4   27.43    1.79
  -2  -4  -4   28.37    1.60
  -2  -4  -4   26.91    1.56
  -2  -4  -4   25.23    1.66
   2   4   4   26.75    1.65
   2   4   4   26.76    1.63
   2   4   4   27.68    1.63
   2   4   4   25.16    1.55
  -3  -4  -4  171.54    7.50
  -3  -4  -4  171.16    7.69
  -3  -4  -4  165.42    7.75
  -3  -4  -4  176.01    7.63
  -3  -4  -4  174.04    7.59
   3   4   4  157.27    7.55
   3   4   4  168.60    7.62
   3   4   4  167.78    7.69
   3   4   4  170.75    7.66
  -4  -4  -4  141.20    6.45
  -4  -4  -4  131.32    6.43
  -4  -4  -4  132.55    6.23
  -4  -4  -4  127.80    6.42
  -4  -4  -4  132.44    6.29
   4   4   4  132.45    6.39
   4   4   4  141.03    6.54
  -5  -4  -4   95.92    4.86
  -5  -4  -4   94.73    4.92
  -5  -4  -4   96.81    5.09
  -5  -4  -4   98.63    5.11
   5   4   4   94.90    5.03
   5   4   4   96.80    5.26
  -6  -4  -4   64.24    3.98
  -6  -4  -4   59.34    3.65
  -6  -4  -4   68.21    3.86
  -6  -4  -4   63.37    3.92
   6   4   4   64.31    4.19
   6   4   4   59.60    3.81
  -7  -4  -4   12.30    1.75
  -7  -4  -4   10.40    1.65
  -7  -4  -4   10.99    1.94
  -7  -4  -4    9.79    1.74
   7   4   4    9.41    1.68
   7   4   4    9.57    2.00
  -8  -4  -4    1.11    0.92
  -8  -4  -4    0.10    0.95
   8   4   4   -0.12    1.44
   8   4   4    0.14    0.96
  -9  -4  -4    7.23    1.82
  -9  -4  -4    6.91    1.65
   9   4   4    7.49    1.77
   9   4   4    5.16    2.27
 -10  -4  -4    8.28    2.00
 -10  -4  -4    5.48    1.81
  10   4   4    7.34    2.15
 -11  -4  -4    8.90    2.18
 -11  -4  -4   10.93    2.58
  11   4   4    5.89    1.52
 -10   5   4    0.91    1.28
 -10   5   4    1.63    1.07
   9  -5  -4    1.63    1.29
  -9   5   4    0.46    1.09
  -9   5   4    0.85    1.70
  -9   5   4    2.29    1.37
   8  -5  -4   20.32    2.53
  -8   5   4   20.67    2.67
  -8   5   4   23.47    3.24
  -8   5   4   26.83    3.32
  -8   5   4   16.55    2.67
   7  -5  -4   64.98    4.20
   7  -5  -4   68.22    4.25
  -7   5   4   65.33    4.58
  -7   5   4   69.00    4.57
  -7   5   4   69.78    4.57
  -7   5   4   68.74    4.24
   6  -5  -4   75.05    4.45
   6  -5  -4   75.46    4.55
   6  -5  -4   72.10    4.41
  -6   5   4   72.64    4.63
  -6   5   4   76.64    4.69
  -6   5   4   73.19    4.61
  -6   5   4   83.98    4.43
   5  -5  -4   72.88    4.27
   5  -5  -4   75.47    4.23
   5  -5  -4   77.98    4.28
  -5   5   4   70.26    4.28
  -5   5   4   68.93    3.97
  -5   5   4   71.01    4.31
  -5   5   4   76.33    4.36
   4  -5  -4   82.09    4.46
   4  -5  -4   79.27    4.39
   4  -5  -4   79.64    4.34
  -4   5   4   78.78    4.09
  -4   5   4   84.38    4.40
  -4   5   4   80.84    4.41
  -4   5   4   77.98    4.33
   3  -5  -4   -0.07    0.57
   3  -5  -4   -0.11    0.51
   3  -5  -4    1.05    0.54
  -3   5   4   -0.04    0.49
  -3   5   4    0.43    0.47
  -3   5   4   -0.35    0.47
  -3   5   4    0.52    0.62
  -3   5   4    1.11    0.52
   2  -5  -4   22.68    1.83
   2  -5  -4   20.47    1.74
   2  -5  -4   21.21    1.70
  -2   5   4   23.40    1.40
  -2   5   4   23.27    1.58
  -2   5   4   21.93    1.51
  -2   5   4   21.66    1.52
  -2   5   4   23.80    1.66
   1  -5  -4   46.62    2.78
   1  -5  -4   49.27    2.90
   1  -5  -4   48.98    2.51
  -1   5   4   47.03    2.30
  -1   5   4   50.10    2.68
   0  -5  -4   28.94    2.07
   0  -5  -4   36.04    1.80
   0  -5  -4   35.21    1.71
   0  -5  -4   29.44    2.05
   0   5   4   33.56    1.58
   0   5   4   25.62    1.94
  -1  -5  -4   79.99    3.74
  -1  -5  -4   67.70    3.92
  -1  -5  -4   82.01    3.55
   1   5   4   76.15    3.70
  -2  -5  -4   56.58    3.51
  -2  -5  -4   69.74    3.12
  -2  -5  -4   69.62    3.17
  -2  -5  -4   62.38    3.54
   2   5   4   64.96    3.16
   2   5   4   66.44    3.27
  -3  -5  -4    1.33    0.71
  -3  -5  -4    0.52    0.54
  -3  -5  -4    0.87    0.47
  -3  -5  -4    1.58    0.52
   3   5   4    1.22    0.57
   3   5   4    0.64    0.68
   3   5   4    0.45    0.58
   3   5   4    1.61    0.65
  -4  -5  -4    0.79    0.70
  -4  -5  -4    1.49    0.59
  -4  -5  -4    1.18    0.58
  -4  -5  -4   -0.06    0.55
  -4  -5  -4    1.42    0.72
   4   5   4    0.44    0.84
   4   5   4    0.38    0.57
  -5  -5  -4   35.54    2.34
  -5  -5  -4   30.41    2.69
  -5  -5  -4   38.66    2.65
  -5  -5  -4   33.13    2.52
  -5  -5  -4   30.93    2.52
   5   5   4   32.97    2.42
   5   5   4   35.53    2.74
  -6  -5  -4   62.62    3.59
  -6  -5  -4   55.97    3.79
   6   5   4   55.82    3.95
   6   5   4   59.84    3.74
  -7  -5  -4   38.29    3.11
  -7  -5  -4   31.78    2.77
   7   5   4   39.92    3.06
   7   5   4   37.99    3.45
  -8  -5  -4   30.57    3.05
  -8  -5  -4   24.77    3.02
   8   5   4   24.97    3.49
   8   5   4   30.47    3.28
  -9  -5  -4    2.01    1.29
  -9  -5  -4    1.98    1.32
   9   5   4    4.18    2.06
   9   5   4    3.15    1.54
 -10  -5  -4   -0.79    1.30
 -10  -5  -4    0.24    1.31
  10   5   4    0.06    1.39
  -9   6   4   12.09    2.53
  -9   6   4   15.59    2.81
  -9   6   4   14.69    2.36
   8  -6  -4    2.87    1.15
   8  -6  -4    1.95    1.28
  -8   6   4    3.93    1.43
  -8   6   4    2.63    1.36
  -8   6   4    2.37    1.70
   7  -6  -4    0.81    0.97
   7  -6  -4    0.22    1.01
  -7   6   4    0.17    0.84
  -7   6   4   -0.48    0.71
  -7   6   4    1.78    1.41
  -7   6   4    1.02    1.26
   6  -6  -4    7.30    1.63
   6  -6  -4    8.01    1.50
  -6   6   4    8.19    1.46
  -6   6   4    8.72    1.63
  -6   6   4    4.94    1.38
  -6   6   4   12.57    2.11
   5  -6  -4   29.64    2.53
   5  -6  -4   26.79    2.31
  -5   6   4   30.91    2.26
  -5   6   4   32.27    2.56
  -5   6   4   30.65    2.55
  -5   6   4   31.85    2.55
   4  -6  -4  117.44    6.12
   4  -6  -4  116.64    6.23
  -4   6   4  115.44    6.04
  -4   6   4  119.07    5.99
  -4   6   4  122.64    5.78
  -4   6   4  122.94    5.97
   3  -6  -4   54.53    3.47
   3  -6  -4   55.01    3.33
  -3   6   4   58.19    3.13
  -3   6   4   56.15    3.12
  -3   6   4   54.50    2.95
  -3   6   4   54.81    3.23
   2  -6  -4   42.66    2.99
   2  -6  -4   48.31    2.93
  -2   6   4   46.14    2.71
  -2   6   4   48.55    2.45
   1  -6  -4    0.42    0.70
   1  -6  -4    0.72    0.60
  -1   6   4    0.05    0.46
  -1   6   4    0.49    0.32
   0  -6  -4    1.16    0.66
   0  -6  -4    2.27    0.69
   0  -6  -4    1.50    0.50
   0   6   4    1.50    0.58
   0   6   4    1.92    0.41
  -1  -6  -4   87.56    4.10
  -1  -6  -4   79.57    4.48
  -1  -6  -4   82.82    4.43
   1   6   4   80.44    3.95
  -2  -6  -4  108.80    5.41
  -2  -6  -4  112.18    5.56
   2   6   4  104.18    5.03
  -3  -6  -4  115.29    5.92
  -3  -6  -4  108.34    5.96
   3   6   4  116.45    5.53
   3   6   4  122.26    5.60
   3   6   4  115.91    5.45
  -4  -6  -4   87.54    4.74
  -4  -6  -4   77.71    4.61
   4   6   4   83.64    4.38
   4   6   4   85.01    4.56
  -5  -6  -4    5.84    1.26
  -5  -6  -4    5.08    1.33
   5   6   4    6.77    1.26
   5   6   4    5.93    1.38
  -6  -6  -4    0.39    0.73
  -6  -6  -4    1.36    0.98
   6   6   4    0.30    1.19
   6   6   4   -0.09    0.72
  -7  -6  -4    1.20    0.96
  -7  -6  -4    1.21    0.91
   7   6   4    1.60    1.45
   7   6   4    0.81    0.91
  -8  -6  -4    9.51    2.05
  -8  -6  -4   11.12    2.07
   8   6   4   12.49    2.10
   8   6   4   11.74    2.53
  -9  -6  -4   19.82    2.77
  -9  -6  -4   14.71    2.64
   9   6   4   19.56    3.42
   9   6   4   22.97    3.01
 -10  -6  -4    4.33    1.78
 -10  -6  -4    5.10    1.64
  10   6   4    2.39    1.67
  10   6   4    6.51    2.54
  -9   7   4   19.34    3.23
  -9   7   4   26.19    3.84
   8  -7  -4   27.49    3.06
   8  -7  -4   24.83    3.10
  -8   7   4   26.42    3.56
  -8   7   4   26.78    3.06
  -8   7   4   18.56    2.76
   7  -7  -4   26.26    2.93
   7  -7  -4   33.66    3.53
  -7   7   4   31.60    3.30
  -7   7   4   36.73    2.86
  -7   7   4   40.89    4.26
  -7   7   4   35.21    3.19
   6  -7  -4   26.66    2.45
   6  -7  -4   31.21    2.83
  -6   7   4   28.39    2.42
  -6   7   4   31.75    2.78
  -6   7   4   29.79    3.24
  -6   7   4   31.33    3.18
   5  -7  -4    2.85    1.00
   5  -7  -4    2.40    1.23
  -5   7   4    4.85    1.13
  -5   7   4    5.32    1.27
  -5   7   4    3.03    1.03
  -5   7   4    3.41    1.11
   4  -7  -4    6.26    1.27
   4  -7  -4    6.13    1.47
  -4   7   4    3.61    0.89
  -4   7   4    6.85    1.27
  -4   7   4    5.41    1.16
  -4   7   4    8.52    1.45
   3  -7  -4   24.01    2.07
   3  -7  -4   26.07    2.33
  -3   7   4   22.69    1.72
  -3   7   4   22.90    1.66
  -3   7   4   22.12    1.91
  -3   7   4   22.94    1.81
   2  -7  -4   56.74    3.77
   2  -7  -4   60.77    3.68
  -2   7   4   63.46    3.45
  -2   7   4   61.47    3.11
   1  -7  -4   22.49    1.98
   1  -7  -4   24.96    2.22
  -1   7   4   25.52    1.50
  -1   7   4   25.39    2.04
   0  -7  -4   26.73    1.83
   0  -7  -4   28.39    2.20
   0  -7  -4   27.70    2.29
   0   7   4   28.18    1.84
   0   7   4   28.88    1.59
  -1  -7  -4    0.83    0.54
  -1  -7  -4    0.21    0.69
  -1  -7  -4    0.81    0.71
   1   7   4    0.85    0.45
  -2  -7  -4    6.23    1.14
  -2  -7  -4    5.25    1.22
   2   7   4    7.38    0.98
  -3  -7  -4   31.34    2.49
  -3  -7  -4   29.62    2.50
   3   7   4   33.43    2.11
  -4  -7  -4   50.69    3.75
  -4  -7  -4   53.76    3.57
   4   7   4   55.73    3.17
   4   7   4   52.24    3.35
  -5  -7  -4   64.47    4.38
  -5  -7  -4   69.62    4.60
   5   7   4   75.36    4.14
   5   7   4   74.00    4.44
  -6  -7  -4   51.57    3.87
   6   7   4   45.94    3.73
   6   7   4   51.31    3.41
  -7  -7  -4    9.92    2.07
   7   7   4   13.16    2.03
   7   7   4    7.73    1.98
  -8  -7  -4    1.93    1.44
   8   7   4    2.63    1.34
   8   7   4    0.01    1.48
  -9  -7  -4    0.03    1.39
   9   7   4    5.66    1.67
   9   7   4    3.20    2.25
   8  -8  -4    7.86    2.07
  -8   8   4    6.41    1.86
  -8   8   4    6.76    2.29
   7  -8  -4   12.85    2.46
   7  -8  -4   14.62    2.17
  -7   8   4    9.35    2.02
  -7   8   4   16.40    2.68
  -7   8   4   15.57    2.40
   6  -8  -4   47.56    3.80
   6  -8  -4   44.95    3.44
  -6   8   4   45.94    3.38
  -6   8   4   43.22    3.58
  -6   8   4   48.23    3.58
   5  -8  -4   50.53    3.76
   5  -8  -4   41.57    3.18
  -5   8   4   46.27    3.32
  -5   8   4   43.13    3.27
  -5   8   4   46.08    3.08
   4  -8  -4   35.83    3.13
   4  -8  -4   42.87    3.01
  -4   8   4   39.92    2.54
  -4   8   4   37.28    2.79
  -4   8   4   35.03    2.69
   3  -8  -4   11.30    1.72
   3  -8  -4    6.68    1.57
  -3   8   4    8.55    1.41
   2  -8  -4   -0.37    0.56
   2  -8  -4    0.15    0.84
  -2   8   4   -0.03    0.61
   1  -8  -4   39.90    2.78
   1  -8  -4   34.78    2.82
  -1   8   4   33.39    2.38
   0  -8  -4   45.68    3.12
   0  -8  -4   41.84    3.18
   0  -8  -4   42.56    2.63
   0   8   4   44.38    2.47
  -1  -8  -4   50.63    3.43
  -1  -8  -4   50.09    2.97
   1   8   4   50.85    2.67
  -2  -8  -4   42.27    2.85
  -2  -8  -4   45.28    3.23
   2   8   4   49.08    2.59
  -3  -8  -4   14.70    1.97
  -3  -8  -4   12.16    1.87
   3   8   4   15.94    1.58
  -4  -8  -4   -0.15    0.76
  -4  -8  -4    0.39    0.81
   4   8   4   -0.37    0.52
   4   8   4   -1.12    0.91
  -5  -8  -4   10.74    2.11
  -5  -8  -4    9.35    1.85
   5   8   4   13.47    1.76
   5   8   4   11.08    1.94
  -6  -8  -4   16.09    2.66
   6   8   4   19.61    2.34
   6   8   4   19.47    2.79
  -7  -8  -4   20.32    3.14
   7   8   4   19.51    2.95
   7   8   4   23.95    2.68
  -8  -8  -4   12.00    2.69
   8   8   4   11.64    2.59
   8   8   4   12.53    2.23
  -9  -8  -4    0.53    1.36
   9   8   4    1.84    1.39
   9   8   4    1.69    2.01
   8  -9  -4    3.19    1.78
  -8   9   4    9.50    2.48
  -8   9   4    6.83    1.92
   7  -9  -4    1.90    1.52
   7  -9  -4    1.44    1.08
  -7   9   4    1.02    1.46
  -7   9   4   -0.05    0.92
   6  -9  -4   -0.05    0.91
   6  -9  -4    0.23    1.26
  -6   9   4    0.32    1.00
  -6   9   4    0.40    0.98
   5  -9  -4   22.22    2.98
   5  -9  -4   19.95    2.57
  -5   9   4   16.81    2.26
  -5   9   4   21.17    2.58
   4  -9  -4   34.72    3.75
   4  -9  -4   34.34    2.87
  -4   9   4   31.81    2.61
  -4   9   4   28.12    2.50
   3  -9  -4   30.49    3.09
   3  -9  -4   31.30    3.44
  -3   9   4   27.26    2.35
   2  -9  -4   28.03    3.16
   2  -9  -4   23.92    2.62
  -2   9   4   24.43    2.55
   1  -9  -4    1.41    0.97
   1  -9  -4    1.12    0.89
  -1   9   4    0.46    0.54
   0  -9  -4   -0.60    0.78
   0  -9  -4   -0.23    0.73
   0   9   4    0.36    0.44
  -1  -9  -4   17.23    1.90
  -1  -9  -4   15.82    2.16
   1   9   4   16.77    1.27
  -2  -9  -4   48.03    3.19
  -2  -9  -4   49.70    3.64
   2   9   4   52.77    2.77
  -3  -9  -4   58.30    3.68
  -3  -9  -4   48.19    3.78
   3   9   4   57.23    3.08
  -4  -9  -4   47.93    3.71
  -4  -9  -4   44.17    3.57
   4   9   4   50.01    2.96
  -5  -9  -4   25.43    3.14
  -5  -9  -4   18.77    2.80
   5   9   4   20.52    2.66
   5   9   4   23.46    2.04
  -6  -9  -4    4.62    1.97
   6   9   4    6.36    1.96
   6   9   4    6.53    1.43
  -7  -9  -4    0.35    2.12
   7   9   4    0.33    0.99
   7   9   4   -0.17    1.52
   8   9   4    7.53    1.89
   8   9   4    4.97    2.27
   7 -10  -4   28.36    3.83
  -7  10   4   22.24    3.05
  -7  10   4   27.59    3.59
   6 -10  -4   22.99    2.99
   6 -10  -4   25.81    3.53
  -6  10   4   35.70    3.90
  -6  10   4   27.97    3.24
   5 -10  -4    5.48    1.55
   5 -10  -4    7.31    2.00
  -5  10   4    7.03    1.62
  -5  10   4   13.45    2.18
   4 -10  -4    4.37    1.36
   4 -10  -4    4.82    1.72
  -4  10   4    6.82    1.55
  -4  10   4    5.09    1.40
   3 -10  -4    4.06    1.23
   3 -10  -4    3.71    1.54
  -3  10   4    4.31    1.26
   2 -10  -4   22.55    2.97
   2 -10  -4   24.58    2.83
  -2  10   4   26.45    2.90
   1 -10  -4   19.97    2.76
   1 -10  -4   18.79    2.59
   0 -10  -4   31.47    3.63
   0 -10  -4   31.99    2.85
  -1 -10  -4   12.11    2.04
  -2 -10  -4    0.92    0.89
  -3 -10  -4    7.17    1.72
  -4 -10  -4    8.83    1.95
  -5 -10  -4   20.86    2.84
   5  10   4   25.39    2.56
   5  10   4   20.34    2.66
   6  10   4   27.80    2.67
   6  10   4   16.50    2.77
   7  10   4   17.39    2.30
   7  10   4    6.76    1.97
   6 -11  -4   14.29    2.82
  -6  11   4   32.16    3.91
  -6  11   4   25.76    3.21
   5 -11  -4   21.13    3.30
   5 -11  -4   20.86    2.92
  -5  11   4   27.75    3.25
   4 -11  -4   22.16    3.25
   4 -11  -4   28.22    3.31
   3 -11  -4    5.86    1.61
   3 -11  -4    7.14    2.07
   2 -11  -4    1.49    1.55
   2 -11  -4    3.15    1.26
   1 -11  -4    3.85    1.34
   1 -11  -4    6.21    1.83
   0 -11  -4   12.67    2.16
  -1 -11  -4   15.24    2.32
  -2 -11  -4   25.17    3.16
  -3 -11  -4   19.83    2.83
  -4 -11  -4    9.29    2.15
  -5 -11  -4   -0.23    1.24
   5  11   4   -0.92    1.21
   6  11   4   -0.27    1.58
   4 -12  -4    8.33    2.12
   4 -12  -4    8.99    2.32
   3 -12  -4   14.07    2.80
   3 -12  -4   11.24    2.32
   2 -12  -4   14.60    2.50
   2 -12  -4   13.35    2.70
   1 -12  -4   19.78    3.33
   1 -12  -4   11.25    2.32
   0 -12  -4    0.67    1.19
  -1 -12  -4    0.45    1.16
  -2 -12  -4    6.02    1.78
  -3 -12  -4    8.94    2.15
  -4 -12  -4   23.09    3.37
  -5 -12  -4    9.23    2.26
   2 -13  -4    0.83    1.27
   2 -13  -4    2.65    1.50
   1 -13  -4   14.89    2.61
   0 -13  -4   16.03    2.68
  -1 -13  -4    8.18    2.26
  -2 -13  -4    2.96    1.34
   2  13   4    4.54    2.15
   2  12  -5    3.71    2.50
  -2 -12   5    2.93    2.05
   1  12  -5   -1.57    1.92
  -1 -12   5    0.35    1.17
   0 -12   5    4.77    2.00
   0 -12   5    6.52    2.03
   0 -12   5    4.48    1.61
   1 -12   5   10.47    2.55
   1 -12   5    6.96    1.88
   2 -12   5   17.46    3.21
   3 -12   5   14.65    2.85
   4  11  -5    4.78    2.79
   4  11  -5    2.33    1.69
  -4 -11   5    4.10    2.14
   3  11  -5   10.00    2.10
   3  11  -5   11.89    3.15
  -3 -11   5    9.20    2.40
  -2 -11   5   17.67    2.86
   1  11  -5   12.77    2.93
  -1 -11   5   11.07    2.17
  -1 -11   5   10.84    2.48
   0  11  -5    5.85    2.21
   0 -11   5    5.68    1.93
   0 -11   5    3.89    1.70
   0 -11   5    1.24    1.27
   1 -11   5   -1.02    0.90
   1 -11   5    1.45    1.31
   2 -11   5    6.34    1.87
   2 -11   5   11.03    2.31
   3 -11   5   21.60    3.38
   4 -11   5   19.78    3.25
  -5  11  -5   31.10    3.41
   5 -11   5   22.27    3.63
   6  10  -5   24.31    4.27
   6  10  -5   17.66    2.82
  -6 -10   5   26.38    4.00
   5  10  -5   19.05    3.91
   5  10  -5   18.00    2.82
  -5 -10   5   20.53    3.31
   4  10  -5    3.60    1.84
   4  10  -5    5.51    2.47
  -4 -10   5    4.43    1.43
   3  10  -5    1.96    1.49
   3  10  -5    2.58    2.00
  -3 -10   5    1.84    1.47
   2  10  -5    4.50    2.17
  -2 -10   5    0.67    1.38
   1  10  -5   11.96    2.72
  -1 -10   5    9.76    2.27
  -1 -10   5   12.06    2.49
  -1 -10   5   17.59    2.56
   0  10  -5   25.74    2.96
   0  10  -5   32.26    3.82
   0 -10   5   27.22    3.36
   0 -10   5   27.04    3.48
   0 -10   5   28.17    3.14
  -1  10  -5   21.41    2.60
  -1  10  -5   25.24    3.10
   1 -10   5   24.61    3.22
   1 -10   5   19.23    2.47
   1 -10   5   22.34    3.25
  -2  10  -5    8.61    1.74
   2 -10   5   11.91    2.31
   2 -10   5   10.28    1.80
  -3  10  -5    1.20    0.94
   3 -10   5    0.29    1.21
  -4  10  -5    2.20    1.22
  -4  10  -5    1.66    1.04
   4 -10   5    0.39    1.15
  -5  10  -5    8.60    1.86
  -5  10  -5    7.84    1.72
   5 -10   5    4.80    2.08
  -6  10  -5   24.53    3.16
  -6  10  -5   19.41    2.78
   6 -10   5   20.21    3.48
  -7  10  -5   27.67    3.42
   7 -10   5   23.77    3.85
   7   9  -5    1.03    1.76
   7   9  -5    0.36    1.41
  -7  -9   5   -1.51    1.60
   6   9  -5   -0.52    1.23
   6   9  -5   -0.07    1.96
  -6  -9   5    1.93    1.83
   5   9  -5   15.95    3.17
   5   9  -5   19.06    2.58
  -5  -9   5   16.56    2.98
   4   9  -5   40.24    4.69
   4   9  -5   28.95    3.27
  -4  -9   5   38.38    4.16
   3   9  -5   25.54    3.83
   3   9  -5   23.65    2.71
  -3  -9   5   25.21    3.33
   2   9  -5    7.37    2.19
   2   9  -5    8.05    1.68
  -2  -9   5    8.34    1.96
  -2  -9   5    7.61    1.68
   1   9  -5    6.04    2.02
  -1  -9   5    7.65    1.92
  -1  -9   5    9.68    1.82
  -1  -9   5    8.59    1.90
   0   9  -5   -1.52    1.08
   0  -9   5   -1.34    0.96
   0  -9   5    1.49    0.88
   0  -9   5    1.05    0.89
  -1   9  -5   21.85    2.61
  -1   9  -5   18.73    2.64
   1  -9   5   21.33    2.42
   1  -9   5   18.90    2.71
   1  -9   5   26.62    3.13
  -2   9  -5   40.31    3.14
   2  -9   5   43.25    3.10
   2  -9   5   43.88    3.60
  -3   9  -5   42.35    3.21
   3  -9   5   39.55    3.02
   3  -9   5   46.56    3.75
  -4   9  -5   27.00    2.89
  -4   9  -5   23.93    2.27
   4  -9   5   25.28    3.24
  -5   9  -5   11.11    1.99
  -5   9  -5    8.55    1.70
   5  -9   5    9.44    2.39
  -6   9  -5    1.21    1.31
  -6   9  -5    0.67    0.84
  -6   9  -5    0.53    1.03
   6  -9   5    1.84    1.72
  -7   9  -5    1.83    1.17
  -7   9  -5    1.95    1.44
  -7   9  -5    2.31    1.41
   7  -9   5    1.21    1.84
  -8   9  -5    3.61    1.52
  -8   9  -5    8.37    1.90
  -8   9  -5    5.23    1.98
   8  -9   5    4.11    2.26
   7   8  -5    8.56    2.30
   7   8  -5   20.10    2.57
   7   8  -5   13.37    3.30
  -7  -8   5   15.75    3.43
   6   8  -5   25.65    3.38
   6   8  -5   24.80    2.72
   6   8  -5   24.66    3.81
  -6  -8   5   25.61    3.82
   5   8  -5   -0.26    0.77
   5   8  -5    0.25    1.24
   5   8  -5    4.96    2.02
  -5  -8   5    0.68    1.29
   4   8  -5    0.43    1.01
   4   8  -5    0.07    1.26
   4   8  -5    0.26    1.63
  -4  -8   5    2.00    1.07
   3   8  -5   12.89    1.92
   3   8  -5    7.75    2.16
  -3  -8   5   12.87    2.41
   2   8  -5   33.60    2.70
   2   8  -5   31.02    3.70
  -2  -8   5   34.92    2.91
  -2  -8   5   30.58    3.38
   1   8  -5   34.67    3.68
  -1  -8   5   29.07    2.55
  -1  -8   5   26.70    3.14
  -1  -8   5   27.41    2.56
   0   8  -5   18.70    2.54
   0  -8   5   17.26    2.12
   0  -8   5   21.39    2.61
   0  -8   5   13.07    2.26
  -1   8  -5   10.24    1.82
  -1   8  -5   10.91    1.77
   1  -8   5   11.06    1.91
   1  -8   5   10.75    1.59
   1  -8   5   12.77    2.22
  -2   8  -5    1.12    0.90
  -2   8  -5    1.90    1.11
   2  -8   5    0.58    0.89
   2  -8   5    2.39    1.27
   2  -8   5    0.41    0.74
  -3   8  -5   31.05    2.32
  -3   8  -5   33.50    2.65
   3  -8   5   26.78    3.09
   3  -8   5   29.40    2.36
  -4   8  -5   33.63    2.59
  -4   8  -5   35.67    2.29
  -4   8  -5   37.49    2.89
   4  -8   5   36.70    3.32
  -5   8  -5   40.73    3.18
  -5   8  -5   42.81    3.15
  -5   8  -5   40.89    2.74
  -5   8  -5   36.79    2.74
   5  -8   5   38.74    3.65
  -6   8  -5   32.63    2.60
  -6   8  -5   33.82    3.47
  -6   8  -5   28.08    2.57
  -6   8  -5   34.06    3.53
   6  -8   5   32.50    3.99
  -7   8  -5   13.54    2.14
  -7   8  -5   17.56    2.35
  -7   8  -5   20.42    2.90
  -7   8  -5   17.75    2.48
   7  -8   5   16.05    2.98
  -8   8  -5    0.63    1.04
  -8   8  -5   -0.15    1.26
  -8   8  -5    0.41    1.11
   8  -8   5    0.79    1.57
   8   7  -5    2.27    1.41
   8   7  -5    4.45    2.45
   8   7  -5    3.59    2.17
  -8  -7   5    2.74    2.14
   7   7  -5   14.00    2.85
   7   7  -5   14.83    2.19
   7   7  -5   13.42    2.89
  -7  -7   5   10.91    2.74
   6   7  -5   43.74    3.16
   6   7  -5   47.52    4.77
   6   7  -5   35.92    3.98
  -6  -7   5   40.95    4.69
   5   7  -5   37.72    3.32
   5   7  -5   34.51    4.14
   5   7  -5   44.04    2.88
  -5  -7   5   34.17    4.35
   4   7  -5   32.39    2.27
   4   7  -5   28.49    3.50
   4   7  -5   31.96    2.94
  -4  -7   5   33.30    3.96
   3   7  -5    8.46    1.63
   3   7  -5   13.30    2.40
   3   7  -5   10.33    1.20
  -3  -7   5   12.69    2.19
   2   7  -5    0.02    0.42
   2   7  -5   -0.56    1.15
   2   7  -5   -0.05    0.85
  -2  -7   5    0.71    0.86
  -2  -7   5    0.83    0.85
  -2  -7   5    1.10    1.03
   1   7  -5   12.47    1.55
   1   7  -5   12.42    2.18
  -1  -7   5   13.83    1.90
  -1  -7   5   11.75    1.70
  -1  -7   5   12.42    2.00
   0   7  -5   61.70    4.13
   0  -7   5   71.96    4.18
   0  -7   5   62.95    4.27
   0  -7   5   62.68    3.86
  -1   7  -5   58.26    3.76
   1  -7   5   62.49    3.94
   1  -7   5   61.44    4.07
   1  -7   5   57.24    3.52
  -2   7  -5   30.01    1.59
  -2   7  -5   28.17    2.39
  -2   7  -5   30.99    2.45
   2  -7   5   28.69    2.18
   2  -7   5   31.29    2.68
   2  -7   5   29.98    3.15
  -3   7  -5   28.99    1.79
  -3   7  -5   31.71    2.43
  -3   7  -5   31.54    2.22
   3  -7   5   22.60    2.69
   3  -7   5   28.06    2.07
  -4   7  -5    2.34    1.06
  -4   7  -5    1.76    0.78
  -4   7  -5    4.30    1.10
  -4   7  -5    2.62    0.77
   4  -7   5    1.71    1.13
   4  -7   5    3.29    0.81
  -5   7  -5   11.98    1.85
  -5   7  -5   10.42    1.68
  -5   7  -5   14.24    1.71
  -5   7  -5   12.49    1.71
   5  -7   5   12.37    2.22
  -6   7  -5   24.26    2.48
  -6   7  -5   15.66    2.17
  -6   7  -5   17.45    2.38
  -6   7  -5   20.34    2.68
   6  -7   5   16.33    2.67
  -7   7  -5   31.44    3.06
  -7   7  -5   37.50    2.97
  -7   7  -5   34.99    3.09
  -7   7  -5   35.02    3.51
   7  -7   5   40.91    4.35
  -8   7  -5   19.13    3.09
  -8   7  -5   11.96    2.08
  -8   7  -5   17.53    2.54
   8  -7   5   16.06    2.92
  -9   7  -5    6.77    1.77
  -9   7  -5    3.54    1.71
  -9   7  -5    8.87    2.37
   9  -7   5    3.54    1.88
   9   6  -5   14.14    3.31
   9   6  -5   15.71    2.59
   9   6  -5   14.24    3.33
  -9  -6   5   11.14    2.66
   8   6  -5   15.55    3.00
   8   6  -5   13.17    2.96
   8   6  -5   16.37    2.41
  -8  -6   5   16.17    3.12
   7   6  -5   -0.16    1.33
   7   6  -5    2.05    1.18
   7   6  -5    1.91    1.66
  -7  -6   5    0.50    1.46
   6   6  -5    1.97    1.26
   6   6  -5    0.53    0.88
   6   6  -5    0.57    1.65
  -6  -6   5    0.92    1.27
   5   6  -5   14.01    2.49
   5   6  -5   14.75    1.89
   5   6  -5   14.94    2.23
  -5  -6   5   14.85    2.54
   4   6  -5   47.15    3.79
   4   6  -5   42.72    3.33
   4   6  -5   46.95    2.86
  -4  -6   5   44.53    3.93
   3   6  -5   64.22    3.91
   3   6  -5   65.31    4.39
   3   6  -5   59.72    3.34
  -3  -6   5   71.60    4.70
   2   6  -5   32.52    2.96
   2   6  -5   35.09    2.52
   2   6  -5   33.19    1.92
  -2  -6   5   38.65    2.59
  -2  -6   5   35.94    3.01
   1   6  -5   19.07    1.25
   1   6  -5   22.77    2.98
   1   6  -5   17.09    2.40
   1   6  -5   20.65    1.90
  -1  -6   5   19.08    2.33
  -1  -6   5   21.63    1.90
  -1  -6   5   22.28    1.92
   0   6  -5    1.80    1.04
   0  -6   5   -0.51    0.70
   0  -6   5    1.12    0.80
   0  -6   5    0.40    0.61
  -1   6  -5   41.16    2.92
  -1   6  -5   44.88    2.00
   1  -6   5   43.42    2.99
   1  -6   5   41.50    3.12
   1  -6   5   45.60    2.74
  -2   6  -5   51.88    2.51
  -2   6  -5   47.54    3.10
  -2   6  -5   52.26    3.19
   2  -6   5   52.20    2.98
   2  -6   5   46.31    3.27
   2  -6   5   54.05    3.51
  -3   6  -5  113.95    5.78
  -3   6  -5  103.47    5.27
  -3   6  -5  116.96    5.54
  -3   6  -5  113.60    5.83
  -3   6  -5  116.41    5.63
   3  -6   5  115.78    5.52
   3  -6   5  117.04    6.20
  -4   6  -5   82.32    4.40
  -4   6  -5   79.26    4.46
  -4   6  -5   77.12    4.55
  -4   6  -5   85.57    4.29
   4  -6   5   82.63    4.20
   4  -6   5   88.61    5.11
  -5   6  -5   49.07    3.24
  -5   6  -5   48.68    3.07
  -5   6  -5   49.45    3.28
  -5   6  -5   48.43    3.29
   5  -6   5   46.51    3.71
  -6   6  -5   10.98    1.80
  -6   6  -5    7.57    1.49
  -6   6  -5    9.61    1.65
  -6   6  -5    9.76    1.91
   6  -6   5    8.06    1.97
  -7   6  -5    0.54    1.01
  -7   6  -5    1.86    1.00
  -7   6  -5    2.46    1.06
  -7   6  -5    1.09    0.96
   7  -6   5    2.33    1.44
  -8   6  -5   11.02    2.07
  -8   6  -5    6.60    1.96
  -8   6  -5    7.60    2.17
  -8   6  -5    6.37    1.59
   8  -6   5    6.34    2.16
  -9   6  -5   11.96    2.76
  -9   6  -5   11.03    2.16
  -9   6  -5    7.22    1.97
   9  -6   5    8.78    2.32
 -10   6  -5   10.61    2.18
 -10   6  -5   15.54    3.20
 -10   6  -5   15.12    2.60
  10  -6   5   14.10    2.94
   9   5  -5    7.31    2.52
   9   5  -5    5.30    1.84
  -9  -5   5    9.56    2.21
   8   5  -5   27.59    3.70
   8   5  -5   28.18    3.77
   8   5  -5   34.41    3.59
  -8  -5   5   24.31    3.50
   7   5  -5   64.99    4.76
   7   5  -5   53.27    4.40
   7   5  -5   57.57    4.03
  -7  -5   5   58.75    4.56
   6   5  -5   36.32    3.38
   6   5  -5   40.17    3.55
   6   5  -5   39.84    2.99
  -6  -5   5   39.52    3.46
   5   5  -5   18.72    2.69
   5   5  -5   16.94    2.00
   5   5  -5   17.48    2.37
  -5  -5   5   17.34    2.55
   4   5  -5    0.98    0.73
   4   5  -5    0.62    1.10
   4   5  -5    0.80    1.09
  -4  -5   5    1.56    1.08
   3   5  -5   10.25    1.82
   3   5  -5    7.81    1.45
   3   5  -5    7.93    1.08
  -3  -5   5    4.61    1.47
  -3  -5   5    7.78    1.24
   2   5  -5   21.56    1.96
   2   5  -5   24.47    2.64
   2   5  -5   22.61    1.51
  -2  -5   5   24.25    1.78
  -2  -5   5   24.91    1.86
  -2  -5   5   27.58    2.97
   1   5  -5   83.20    4.25
   1   5  -5   86.25    4.47
   1   5  -5   88.76    3.91
   1   5  -5   77.62    4.71
  -1  -5   5   86.65    4.92
  -1  -5   5   88.49    4.53
  -1  -5   5   82.21    4.07
  -1  -5   5   85.25    4.43
   0   5  -5  107.31    4.39
   0   5  -5   93.43    4.77
   0   5  -5  107.36    5.33
   0  -5   5  103.15    5.04
   0  -5   5  110.31    5.17
   0  -5   5   78.90    5.20
  -1   5  -5   24.66    2.01
  -1   5  -5   25.60    1.31
  -1   5  -5   22.23    1.59
  -1   5  -5   24.59    1.32
  -1   5  -5   25.48    1.92
   1  -5   5   27.42    1.80
   1  -5   5   27.64    2.07
   1  -5   5   28.27    2.26
  -2   5  -5    2.29    0.71
  -2   5  -5    1.64    0.76
  -2   5  -5    0.95    0.53
  -2   5  -5    1.01    0.78
  -2   5  -5    1.93    0.48
   2  -5   5    1.96    0.87
   2  -5   5    0.70    0.70
   2  -5   5    1.10    0.48
  -3   5  -5   24.54    1.88
  -3   5  -5   25.23    1.96
  -3   5  -5   23.76    1.59
  -3   5  -5   27.40    2.46
  -3   5  -5   22.76    1.78
   3  -5   5   21.26    1.55
   3  -5   5   25.46    2.25
  -4   5  -5   26.96    2.19
  -4   5  -5   30.89    2.21
  -4   5  -5   31.31    2.03
  -4   5  -5   30.14    2.20
   4  -5   5   25.99    1.75
   4  -5   5   24.33    2.67
  -5   5  -5   76.86    4.18
  -5   5  -5   71.75    4.24
  -5   5  -5   69.35    4.19
  -5   5  -5   77.47    4.33
   5  -5   5   73.42    4.63
  -6   5  -5   71.61    4.29
  -6   5  -5   75.18    4.49
  -6   5  -5   71.74    4.48
  -6   5  -5   69.75    4.35
   6  -5   5   77.22    4.83
  -7   5  -5   40.41    3.35
  -7   5  -5   45.33    3.34
  -7   5  -5   44.33    3.31
  -7   5  -5   46.89    3.50
   7  -5   5   40.07    3.56
  -8   5  -5    2.21    1.40
  -8   5  -5    1.38    1.30
  -8   5  -5    4.35    1.30
  -8   5  -5    3.52    1.40
   8  -5   5    2.74    1.55
  -9   5  -5    0.24    1.04
  -9   5  -5    0.34    1.11
  -9   5  -5    0.92    1.60
   9  -5   5   -1.24    1.19
 -10   5  -5    2.14    1.46
 -10   5  -5    5.19    1.77
  10  -5   5    5.03    2.01
  10   4  -5   14.04    2.79
 -10  -4   5    9.44    2.49
   9   4  -5    4.63    2.92
   9   4  -5   -0.67    1.20
  -9  -4   5    5.05    1.85
   8   4  -5    0.10    1.68
   8   4  -5    0.03    1.58
   8   4  -5    0.69    1.16
  -8  -4   5    0.40    1.39
   7   4  -5    8.61    1.74
   7   4  -5   11.60    2.52
   7   4  -5   10.85    2.17
  -7  -4   5    8.19    2.08
   6   4  -5   37.25    3.46
   6   4  -5   38.99    3.44
   6   4  -5   43.07    3.08
  -6  -4   5   45.46    3.61
   5   4  -5   95.60    5.15
   5   4  -5   91.92    5.59
   5   4  -5  100.50    5.58
  -5  -4   5   97.59    5.71
  -5  -4   5   96.07    5.34
   4   4  -5   72.18    4.29
   4   4  -5   66.73    4.39
   4   4  -5   72.05    3.92
  -4  -4   5   70.40    4.07
  -4  -4   5   75.16    4.50
   3   4  -5   25.29    2.67
   3   4  -5   25.96    2.21
   3   4  -5   26.59    1.83
  -3  -4   5   28.11    2.43
  -3  -4   5   23.33    1.97
   2   4  -5   10.97    1.40
   2   4  -5    8.84    1.57
   2   4  -5   10.81    1.08
   2   4  -5    9.87    1.24
   2   4  -5    7.27    1.22
  -2  -4   5    9.48    1.21
  -2  -4   5   10.21    1.17
  -2  -4   5    7.58    1.53
   1   4  -5    9.21    1.30
   1   4  -5    9.55    1.51
   1   4  -5    9.84    1.36
   1   4  -5    9.27    0.79
   1   4  -5   10.91    1.24
  -1  -4   5    9.71    1.65
  -1  -4   5    7.58    1.09
  -1  -4   5   12.14    1.31
  -1  -4   5    8.67    1.07
   0   4  -5   44.63    2.40
   0   4  -5   55.53    3.11
   0   4  -5   51.95    2.73
   0   4  -5   43.99    2.41
   0   4  -5   52.95    2.75
   0  -4   5   45.36    3.11
   0  -4   5   57.31    2.87
   0  -4   5   57.21    2.75
   0  -4   5   56.63    2.89
  -1   4  -5  166.93    7.42
  -1   4  -5  156.53    6.93
  -1   4  -5  155.84    7.48
  -1   4  -5  152.48    7.19
   1  -4   5  163.70    7.54
   1  -4   5  164.75    7.28
   1  -4   5  164.04    7.77
   1  -4   5  173.08    7.46
  -2   4  -5  111.06    5.44
  -2   4  -5  107.25    5.00
  -2   4  -5  112.74    5.41
  -2   4  -5  111.73    5.25
  -2   4  -5  110.96    5.23
   2  -4   5  108.98    5.56
   2  -4   5  114.34    5.11
   2  -4   5  113.24    5.67
  -3   4  -5   83.24    4.35
  -3   4  -5   85.07    4.29
  -3   4  -5   85.01    4.40
  -3   4  -5   86.64    4.33
  -3   4  -5   85.86    4.14
  -3   4  -5   87.17    4.33
   3  -4   5   86.37    3.99
   3  -4   5   85.44    4.00
   3  -4   5   79.98    4.57
  -4   4  -5   18.26    1.92
  -4   4  -5   17.90    1.53
  -4   4  -5   19.92    1.73
  -4   4  -5   16.78    1.80
   4  -4   5   20.01    1.44
   4  -4   5   17.68    2.05
   4  -4   5   18.37    1.20
  -5   4  -5    2.01    0.89
  -5   4  -5    2.91    0.98
  -5   4  -5    0.95    0.91
  -5   4  -5    2.69    0.87
   5  -4   5    2.32    0.53
   5  -4   5    3.17    1.10
   5  -4   5    2.63    0.87
  -6   4  -5   11.71    1.81
  -6   4  -5    6.74    1.47
  -6   4  -5    7.92    1.43
  -6   4  -5    7.80    1.48
   6  -4   5    5.83    1.43
  -7   4  -5   27.15    2.80
  -7   4  -5   32.74    3.33
  -7   4  -5   26.86    3.02
  -7   4  -5   31.06    2.66
   7  -4   5   30.67    3.27
  -8   4  -5   31.09    3.63
  -8   4  -5   21.82    2.70
  -8   4  -5   28.50    3.03
  -8   4  -5   26.05    3.08
   8  -4   5   19.61    2.80
  -9   4  -5   10.91    2.16
  -9   4  -5   11.98    2.53
  -9   4  -5   13.99    2.97
  -9   4  -5   11.36    2.23
   9  -4   5    7.45    2.05
 -10   4  -5    5.07    1.85
 -10   4  -5    3.68    1.56
  10  -4   5    2.46    1.66
  10   3  -5   19.13    3.06
 -10  -3   5   14.70    3.08
   9   3  -5   13.75    2.53
  -9  -3   5   12.87    2.77
  -9  -3   5   14.13    2.64
   8   3  -5   33.21    3.56
   8   3  -5   39.05    3.99
  -8  -3   5   35.41    3.99
  -8  -3   5   38.44    3.97
   7   3  -5   20.89    2.77
   7   3  -5   19.70    2.77
   7   3  -5   16.69    2.33
  -7  -3   5   20.28    2.74
  -7  -3   5   15.14    2.29
  -7  -3   5   16.88    2.55
   6   3  -5    5.78    1.37
   6   3  -5    6.29    1.63
   6   3  -5    3.25    1.45
  -6  -3   5    4.49    1.37
  -6  -3   5    5.50    1.41
  -6  -3   5    3.81    1.30
   5   3  -5    0.36    1.03
   5   3  -5    2.19    1.13
   5   3  -5   -0.02    0.62
  -5  -3   5   -0.71    0.67
  -5  -3   5    0.15    0.88
  -5  -3   5   -0.28    0.51
  -5  -3   5    0.51    0.85
   4   3  -5   18.84    2.29
   4   3  -5   19.53    1.71
   4   3  -5   19.55    2.21
  -4  -3   5   20.67    2.11
  -4  -3   5   16.68    1.51
  -4  -3   5   15.62    1.96
   3   3  -5   97.82    5.10
   3   3  -5   99.26    5.26
   3   3  -5   98.81    4.86
  -3  -3   5   93.50    5.19
  -3  -3   5  102.74    5.08
  -3  -3   5  101.34    4.75
   2   3  -5   42.18    2.66
   2   3  -5   46.75    2.94
   2   3  -5   43.50    2.70
   2   3  -5   45.42    2.44
  -2  -3   5   46.42    2.37
  -2  -3   5   48.48    2.69
  -2  -3   5   44.22    2.97
   1   3  -5   15.26    1.36
   1   3  -5   14.08    1.53
   1   3  -5   12.86    1.44
   1   3  -5   13.30    1.55
   1   3  -5   15.09    1.02
  -1  -3   5   15.70    1.12
  -1  -3   5   13.73    1.72
  -1  -3   5   14.07    1.30
   0   3  -5   31.48    1.99
   0   3  -5   33.21    1.96
   0   3  -5   34.01    2.22
   0   3  -5   35.19    1.82
   0  -3   5   35.82    1.98
   0  -3   5   35.58    2.14
   0  -3   5   27.79    2.16
   0  -3   5   31.72    1.90
  -1   3  -5   17.77    1.69
  -1   3  -5   17.03    1.51
  -1   3  -5   15.93    1.22
  -1   3  -5   17.37    1.06
   1  -3   5   15.74    1.34
   1  -3   5   17.64    1.54
   1  -3   5   17.37    1.15
  -2   3  -5   29.36    1.83
  -2   3  -5   31.25    1.93
  -2   3  -5   26.05    1.58
  -2   3  -5   28.21    1.87
  -2   3  -5   28.19    2.02
  -2   3  -5   28.09    1.76
   2  -3   5   24.48    1.86
   2  -3   5   26.71    1.96
   2  -3   5   28.39    1.50
   2  -3   5   27.02    1.50
  -3   3  -5  165.28    7.56
  -3   3  -5  172.99    7.76
  -3   3  -5  161.07    7.57
  -3   3  -5  169.80    7.74
  -3   3  -5  174.58    7.73
   3  -3   5  169.14    7.48
   3  -3   5  171.05    7.28
   3  -3   5  166.49    7.94
  -4   3  -5  116.28    5.84
  -4   3  -5  117.91    5.93
  -4   3  -5  124.32    5.93
  -4   3  -5  119.94    5.80
   4  -3   5  124.99    5.34
   4  -3   5  117.34    5.68
   4  -3   5  122.86    6.18
  -5   3  -5  115.51    5.99
  -5   3  -5  115.06    5.90
  -5   3  -5  116.13    5.87
  -5   3  -5  114.67    5.98
   5  -3   5  122.44    6.24
   5  -3   5  121.89    5.28
   5  -3   5  114.94    5.75
  -6   3  -5    9.07    1.66
  -6   3  -5   10.98    1.65
  -6   3  -5    8.63    1.56
  -6   3  -5   12.15    1.75
   6  -3   5   10.58    1.49
   6  -3   5   10.52    1.78
  -7   3  -5    4.51    1.30
  -7   3  -5    3.86    1.27
  -7   3  -5    5.79    1.55
  -7   3  -5    4.86    1.43
   7  -3   5    4.51    1.19
   7  -3   5    4.56    1.43
  -8   3  -5    0.91    1.10
  -8   3  -5    0.49    0.91
  -8   3  -5    1.03    1.05
  -8   3  -5    1.78    1.10
   8  -3   5    0.64    1.02
   8  -3   5    0.62    1.22
  -9   3  -5   13.68    2.35
  -9   3  -5   11.57    2.13
  -9   3  -5   14.98    2.66
   9  -3   5   12.30    2.29
 -10   3  -5   21.35    3.06
 -10   3  -5   18.69    2.97
  10  -3   5   24.02    3.23
 -11   3  -5    8.99    2.27
 -11   3  -5    4.83    1.74
  11  -3   5   10.89    2.56
  10   2  -5    2.31    1.42
 -10  -2   5   -0.43    1.29
 -10  -2   5    1.76    1.89
   9   2  -5    1.50    1.30
  -9  -2   5    2.35    1.47
  -9  -2   5    2.80    1.67
   8   2  -5   17.73    2.69
   8   2  -5   19.42    2.77
  -8  -2   5   22.80    3.07
  -8  -2   5   15.39    2.70
  -8  -2   5   23.73    3.00
   7   2  -5   54.44    3.97
   7   2  -5   60.29    4.46
   7   2  -5   62.78    4.22
  -7  -2   5   71.09    4.52
  -7  -2   5   60.36    3.99
  -7  -2   5   58.55    4.05
  -7  -2   5   54.44    4.29
   6   2  -5   66.54    4.13
   6   2  -5   67.18    4.44
   6   2  -5   68.44    4.20
  -6  -2   5   60.57    4.24
  -6  -2   5   65.93    4.01
  -6  -2   5   62.36    4.05
  -6  -2   5   70.53    4.39
   5   2  -5   63.55    3.89
   5   2  -5   70.22    3.88
   5   2  -5   64.22    4.09
  -5  -2   5   64.05    4.01
  -5  -2   5   62.98    3.81
  -5  -2   5   62.77    3.98
  -5  -2   5   59.60    3.67
   4   2  -5   32.05    2.48
   4   2  -5   33.32    2.31
   4   2  -5   35.07    2.61
  -4  -2   5   30.95    2.26
  -4  -2   5   32.56    2.22
  -4  -2   5   32.15    2.50
  -4  -2   5   36.90    2.55
   3   2  -5    0.89    0.56
   3   2  -5    0.24    0.79
   3   2  -5   -0.01    0.68
  -3  -2   5   -0.17    0.58
  -3  -2   5    0.49    0.62
  -3  -2   5    0.07    0.40
   2   2  -5    9.30    1.03
   2   2  -5    9.15    1.31
   2   2  -5    8.88    1.22
  -2  -2   5   10.00    1.02
  -2  -2   5    9.80    1.20
  -2  -2   5   10.70    1.36
   1   2  -5  111.55    5.25
   1   2  -5  106.69    5.05
   1   2  -5  109.53    5.32
   1   2  -5  104.56    5.38
  -1  -2   5  114.33    5.63
  -1  -2   5  119.64    4.96
  -1  -2   5  114.31    5.16
  -1  -2   5  119.76    5.35
   0   2  -5   85.25    4.14
   0   2  -5   89.62    4.04
   0   2  -5   81.87    4.20
   0  -2   5   73.82    4.17
   0  -2   5   88.01    3.82
   0  -2   5   88.43    3.96
   0  -2   5   88.98    4.36
  -1   2  -5   51.01    3.23
  -1   2  -5   66.92    3.37
  -1   2  -5   64.27    3.00
  -1   2  -5   67.28    3.25
   1  -2   5   65.08    2.92
   1  -2   5   64.93    3.21
   1  -2   5   62.44    2.92
   1  -2   5   67.56    3.38
  -2   2  -5   56.63    2.82
  -2   2  -5   53.09    3.05
  -2   2  -5   59.57    3.03
  -2   2  -5   54.79    2.95
  -2   2  -5   60.08    3.05
   2  -2   5   57.01    3.09
   2  -2   5   59.64    2.57
   2  -2   5   55.98    2.76
  -3   2  -5    0.43    0.52
  -3   2  -5    0.53    0.55
  -3   2  -5   -0.81    0.52
  -3   2  -5    0.54    0.43
  -3   2  -5   -0.24    0.44
   3  -2   5    0.30    0.64
   3  -2   5    0.30    0.19
   3  -2   5   -0.12    0.36
  -4   2  -5    4.01    0.68
  -4   2  -5    3.83    0.95
  -4   2  -5    3.47    0.96
  -4   2  -5    3.21    0.82
  -4   2  -5    3.20    0.83
   4  -2   5    4.18    0.48
   4  -2   5    3.94    0.81
   4  -2   5    4.24    1.07
  -5   2  -5   59.53    3.62
  -5   2  -5   66.33    3.59
  -5   2  -5   60.00    3.61
  -5   2  -5   58.57    3.48
   5  -2   5   60.78    3.69
   5  -2   5   64.01    2.92
   5  -2   5   55.05    3.37
  -6   2  -5   33.63    2.76
  -6   2  -5   36.22    2.64
  -6   2  -5   35.49    2.66
  -6   2  -5   34.99    2.75
   6  -2   5   37.18    2.59
   6  -2   5   38.27    2.86
  -7   2  -5   37.82    3.07
  -7   2  -5   40.58    2.92
  -7   2  -5   33.92    2.90
  -7   2  -5   36.83    3.07
   7  -2   5   36.76    2.97
   7  -2   5   33.82    2.74
  -8   2  -5   15.33    2.31
  -8   2  -5   15.37    2.21
  -8   2  -5   19.47    2.84
  -8   2  -5   15.27    2.20
   8  -2   5   15.01    2.21
   8  -2   5   19.16    2.50
  -9   2  -5   -0.03    1.28
  -9   2  -5    2.55    1.28
  -9   2  -5   -0.05    1.18
   9  -2   5    0.32    1.21
   9  -2   5    0.44    1.01
 -10   2  -5    4.86    1.67
 -10   2  -5    5.83    1.92
  10  -2   5    6.21    1.79
  10  -2   5    4.33    1.78
 -11   2  -5    9.83    2.49
 -11   2  -5    8.59    2.13
  10   1  -5   19.62    3.17
 -10  -1   5   15.34    2.95
 -10  -1   5   16.78    2.92
   9   1  -5   12.62    2.44
  -9  -1   5   12.36    2.55
  -9  -1   5   10.90    2.22
  -9  -1   5    6.98    2.13
  -9  -1   5    9.08    2.03
   8   1  -5    9.25    1.97
  -8  -1   5    6.15    1.89
  -8  -1   5    6.46    1.62
  -8  -1   5    7.93    1.95
  -8  -1   5    9.47    1.90
   7   1  -5    2.26    1.19
   7   1  -5    0.95    1.00
  -7  -1   5    0.59    1.17
  -7  -1   5    1.01    1.14
  -7  -1   5    3.87    1.25
  -7  -1   5    2.72    1.15
   6   1  -5   19.08    2.17
   6   1  -5   16.07    2.30
   6   1  -5   16.45    2.11
  -6  -1   5   12.90    2.04
  -6  -1   5   14.96    2.21
  -6  -1   5   14.56    1.97
  -6  -1   5   15.91    2.00
   5   1  -5   59.34    3.58
   5   1  -5   61.25    3.87
   5   1  -5   62.84    3.67
  -5  -1   5   58.82    3.57
  -5  -1   5   58.90    3.54
  -5  -1   5   62.93    3.87
  -5  -1   5   54.00    3.64
   4   1  -5   73.62    4.04
   4   1  -5   73.05    4.20
   4   1  -5   71.85    3.26
   4   1  -5   72.49    4.03
  -4  -1   5   75.72    4.14
  -4  -1   5   79.97    4.04
  -4  -1   5   72.94    3.97
  -4  -1   5   73.70    4.21
  -4  -1   5   76.73    4.15
   3   1  -5   82.61    4.12
   3   1  -5   80.44    4.18
   3   1  -5   75.36    3.99
  -3  -1   5   77.41    3.98
  -3  -1   5   74.41    4.06
  -3  -1   5   77.26    4.09
  -3  -1   5   79.65    4.18
  -3  -1   5   80.31    3.98
   2   1  -5   48.89    2.73
   2   1  -5   54.19    2.93
   2   1  -5   52.49    2.91
  -2  -1   5   54.24    2.96
  -2  -1   5   52.60    2.92
  -2  -1   5   52.77    2.87
  -2  -1   5   52.62    2.73
   1   1  -5   20.38    1.38
   1   1  -5   22.01    1.67
   1   1  -5   22.62    1.63
   1   1  -5   21.06    1.59
  -1  -1   5   21.99    1.70
  -1  -1   5   19.78    1.75
  -1  -1   5   23.31    1.07
  -1  -1   5   21.46    1.39
  -1  -1   5   21.54    1.59
   0   1  -5    6.29    1.09
   0   1  -5    5.80    1.02
   0   1  -5    6.67    0.88
   0  -1   5    7.50    1.18
   0  -1   5    5.77    0.93
   0  -1   5    7.36    1.55
   0  -1   5    5.21    0.63
   0  -1   5    4.97    0.70
  -1   1  -5  200.72    8.43
  -1   1  -5  185.41    8.23
  -1   1  -5  188.07    8.51
   1  -1   5  187.81    8.17
   1  -1   5  187.67    8.47
   1  -1   5  188.11    8.31
   1  -1   5  196.25    8.38
  -2   1  -5  181.67    7.49
  -2   1  -5  171.39    7.46
  -2   1  -5  161.28    7.33
  -2   1  -5  155.83    7.35
  -2   1  -5  173.16    7.51
   2  -1   5  162.23    7.31
   2  -1   5  166.30    7.41
  -3   1  -5  202.80    8.93
  -3   1  -5  199.69    8.87
  -3   1  -5  203.95    8.66
  -3   1  -5  192.78    8.77
   3  -1   5  197.62    8.82
   3  -1   5  192.92    8.73
  -4   1  -5  107.28    5.23
  -4   1  -5  103.55    5.32
  -4   1  -5  109.13    5.19
  -4   1  -5  109.82    5.33
   4  -1   5  110.86    5.44
   4  -1   5  104.49    5.17
   4  -1   5  104.87    5.24
  -5   1  -5   15.78    1.65
  -5   1  -5   14.95    1.77
  -5   1  -5   13.91    1.83
  -5   1  -5   19.95    2.02
   5  -1   5   14.32    1.59
   5  -1   5   19.68    2.07
   5  -1   5   17.44    2.00
  -6   1  -5    0.26    0.69
  -6   1  -5    0.71    0.77
  -6   1  -5    0.97    0.81
  -6   1  -5    0.48    0.72
   6  -1   5    0.80    0.74
   6  -1   5    1.61    1.06
  -7   1  -5   13.51    1.97
  -7   1  -5    9.83    1.67
  -7   1  -5   10.70    1.86
  -7   1  -5   11.05    1.87
   7  -1   5   11.64    1.72
   7  -1   5    9.80    1.71
  -8   1  -5   36.57    3.77
  -8   1  -5   28.60    3.20
  -8   1  -5   35.42    2.83
   8  -1   5   32.17    2.78
   8  -1   5   30.09    3.19
  -9   1  -5   18.04    2.75
  -9   1  -5   12.86    2.29
  -9   1  -5   19.31    2.98
   9  -1   5   19.96    2.78
   9  -1   5   19.32    2.68
 -10   1  -5    3.02    1.54
 -10   1  -5    4.70    1.74
  10  -1   5    3.28    1.57
  10  -1   5    1.33    1.39
 -11   1  -5    4.18    1.79
 -11   1  -5    3.59    1.61
  11  -1   5    2.63    1.81
  10   0  -5    3.39    2.07
 -10   0   5    4.47    1.91
 -10   0   5    4.35    2.00
 -10   0   5    7.86    2.07
   9   0  -5   28.87    3.38
  -9   0   5   28.97    3.93
  -9   0   5   30.66    3.67
  -9   0   5   27.39    3.14
  -9   0   5   26.71    3.33
   8   0  -5   59.40    4.32
  -8   0   5   60.49    4.41
  -8   0   5   55.38    4.07
  -8   0   5   49.45    4.32
  -8   0   5   58.01    4.08
   7   0  -5   50.90    3.73
  -7   0   5   47.35    3.86
  -7   0   5   57.27    3.91
  -7   0   5   50.99    3.64
  -7   0   5   49.66    3.54
   6   0  -5   37.82    2.71
   6   0  -5   40.94    3.26
   6   0  -5   42.87    3.10
  -6   0   5   40.06    2.98
  -6   0   5   42.32    2.93
  -6   0   5   41.62    3.22
   5   0  -5    1.81    0.97
   5   0  -5    1.00    0.75
   5   0  -5    0.75    0.38
   5   0  -5    1.59    0.88
  -5   0   5   -0.12    0.65
  -5   0   5    1.60    0.85
  -5   0   5    1.83    1.08
  -5   0   5    1.35    0.85
   4   0  -5    9.32    1.30
   4   0  -5    7.65    0.65
   4   0  -5   10.61    1.34
   4   0  -5    7.06    1.32
  -4   0   5    7.97    1.40
  -4   0   5   10.64    1.40
  -4   0   5    8.15    1.32
  -4   0   5    8.23    1.14
   3   0  -5   62.99    3.30
   3   0  -5   61.82    3.44
   3   0  -5   61.28    3.35
   3   0  -5   61.30    2.71
  -3   0   5   60.37    3.31
  -3   0   5   61.26    3.47
  -3   0   5   61.10    3.43
  -3   0   5   66.63    3.36
  -3   0   5   62.07    3.23
   2   0  -5   74.81    3.74
   2   0  -5   71.12    3.65
   2   0  -5   72.49    3.76
  -2   0   5   77.51    3.68
  -2   0   5   73.40    3.63
  -2   0   5   75.76    3.79
  -2   0   5   74.41    3.59
  -2   0   5   70.66    3.77
   1   0  -5  120.16    5.61
   1   0  -5  125.09    5.70
   1   0  -5  118.24    5.51
  -1   0   5  124.08    5.65
  -1   0   5  122.03    5.47
  -1   0   5  118.93    5.50
  -1   0   5  124.56    5.71
   0   0  -5   78.62    3.86
   0   0  -5   74.29    3.86
   0   0  -5   75.94    3.75
   0   0   5   80.56    3.91
   0   0   5   76.66    4.02
   0   0   5   77.65    3.66
   0   0   5   77.44    3.73
  -1   0  -5    0.12    0.41
  -1   0  -5   -0.25    0.58
  -1   0  -5    0.08    0.54
  -1   0  -5    0.23    0.56
   1   0   5   -0.01    0.49
   1   0   5    0.19    0.57
   1   0   5    0.24    0.41
   1   0   5    0.26    0.36
  -2   0  -5   16.84    1.34
  -2   0  -5   16.89    1.16
  -2   0  -5   18.25    1.34
  -2   0  -5   16.42    1.39
  -2   0  -5   16.50    1.22
   2   0   5   20.03    1.40
   2   0   5   17.27    1.21
  -3   0  -5  116.48    5.39
  -3   0  -5  115.01    5.43
  -3   0  -5  113.77    5.24
  -3   0  -5  114.53    5.32
  -3   0  -5  109.76    5.21
   3   0   5  111.73    5.38
   3   0   5  114.85    5.30
  -4   0  -5  159.98    7.25
  -4   0  -5  152.29    7.25
  -4   0  -5  152.87    7.31
  -4   0  -5  158.85    7.14
   4   0   5  152.38    7.18
   4   0   5  157.58    7.29
  -5   0  -5  108.02    5.33
  -5   0  -5  110.31    5.50
  -5   0  -5  106.94    5.44
  -5   0  -5  100.91    5.49
   5   0   5  108.95    5.41
   5   0   5  107.97    5.50
  -6   0  -5   61.04    3.81
  -6   0  -5   61.30    3.54
  -6   0  -5   57.68    3.59
  -6   0  -5   60.64    3.71
   6   0   5   60.17    3.59
   6   0   5   51.54    3.62
  -7   0  -5   23.35    2.76
  -7   0  -5   14.84    1.94
  -7   0  -5   21.72    2.44
   7   0   5   22.88    2.52
   7   0   5   25.66    2.64
  -8   0  -5    0.30    0.89
  -8   0  -5    0.16    1.16
  -8   0  -5    0.30    0.72
   8   0   5   -0.36    0.89
   8   0   5    0.04    0.98
  -9   0  -5    9.19    1.84
  -9   0  -5    8.51    1.93
  -9   0  -5   10.38    2.47
   9   0   5   10.23    1.99
   9   0   5   10.34    1.99
 -10   0  -5    9.40    2.39
 -10   0  -5   10.74    2.03
 -10   0  -5   14.30    2.63
  10   0   5   15.97    2.55
  10   0   5   16.82    2.54
 -11   0  -5   32.35    3.88
 -11   0  -5   30.06    3.64
  11   0   5   25.33    3.48
  10  -1  -5   -1.28    1.38
 -10   1   5    3.26    1.62
 -10   1   5    3.08    1.78
 -10   1   5    3.92    1.85
   9  -1  -5    1.21    1.46
  -9   1   5    1.24    1.48
  -9   1   5    4.61    1.73
  -9   1   5    2.39    1.68
  -9   1   5    0.29    1.11
   8  -1  -5   12.83    2.20
  -8   1   5   10.19    2.00
  -8   1   5    8.79    1.83
  -8   1   5    9.79    2.23
   7  -1  -5   32.65    2.99
  -7   1   5   38.85    3.05
  -7   1   5   36.81    3.72
  -7   1   5   35.06    2.83
   6  -1  -5   97.49    5.66
   6  -1  -5  104.90    5.25
  -6   1   5   97.38    5.76
  -6   1   5  100.70    5.65
  -6   1   5  111.01    5.58
  -6   1   5  108.16    5.88
   5  -1  -5  119.05    5.95
   5  -1  -5  114.20    5.90
   5  -1  -5  113.59    5.22
   5  -1  -5  111.85    5.52
  -5   1   5  108.41    5.68
  -5   1   5  114.09    6.00
  -5   1   5  116.70    5.91
  -5   1   5  107.00    5.94
   4  -1  -5   95.86    4.97
   4  -1  -5   94.30    4.37
   4  -1  -5   95.01    4.70
   4  -1  -5   97.71    4.96
  -4   1   5   96.72    5.05
  -4   1   5   91.23    5.01
  -4   1   5   92.70    4.76
  -4   1   5  102.61    4.99
   3  -1  -5    0.19    0.28
   3  -1  -5   -0.05    0.56
   3  -1  -5    0.80    0.66
   3  -1  -5    0.47    0.54
  -3   1   5   -0.05    0.41
  -3   1   5   -0.18    0.60
  -3   1   5    0.80    0.68
  -3   1   5    0.80    0.55
   2  -1  -5   15.57    1.41
   2  -1  -5   14.44    0.88
   2  -1  -5   15.83    1.53
   2  -1  -5   12.57    1.20
  -2   1   5   14.80    1.23
  -2   1   5   17.60    1.48
  -2   1   5   15.13    1.12
  -2   1   5   14.16    1.43
   1  -1  -5   81.84    3.96
   1  -1  -5   70.43    3.79
   1  -1  -5   80.56    3.82
  -1   1   5   86.33    3.96
  -1   1   5   79.87    3.80
  -1   1   5   75.78    3.53
  -1   1   5   78.49    3.76
  -1   1   5   75.74    3.54
   0  -1  -5   39.16    2.30
   0  -1  -5   37.12    2.24
   0   1   5   44.81    2.68
   0   1   5   40.65    2.41
   0   1   5   44.37    2.02
   0   1   5   44.05    2.48
  -1  -1  -5  912.41   38.84
  -1  -1  -5  896.02   38.58
  -1  -1  -5  989.41   38.86
  -1  -1  -5  911.61   38.73
  -1  -1  -5  905.03   38.56
  -1  -1  -5  921.97   38.79
   1   1   5  966.77   38.83
   1   1   5 1000.00   38.95
   1   1   5  907.17   38.81
  -2  -1  -5  215.64    9.31
  -2  -1  -5  213.23    9.22
  -2  -1  -5  210.87    9.28
  -2  -1  -5  212.11    8.96
  -2  -1  -5  210.80    9.22
  -2  -1  -5  208.74    9.07
   2   1   5  212.23    9.28
   2   1   5  209.89    9.23
   2   1   5  218.37    9.33
  -3  -1  -5    5.99    0.87
  -3  -1  -5    5.31    0.76
  -3  -1  -5    5.33    0.94
  -3  -1  -5    5.93    0.91
  -3  -1  -5    5.75    0.62
   3   1   5    5.54    0.97
   3   1   5    7.09    0.93
  -4  -1  -5    1.06    0.71
  -4  -1  -5    0.64    0.61
  -4  -1  -5    0.30    0.56
  -4  -1  -5    0.93    0.56
   4   1   5    1.07    0.57
   4   1   5    1.96    0.82
  -5  -1  -5    0.95    0.72
  -5  -1  -5    1.22    0.74
  -5  -1  -5    0.70    0.60
  -5  -1  -5    0.72    0.71
   5   1   5    0.24    0.76
   5   1   5    0.61    0.61
  -6  -1  -5   66.77    3.83
  -6  -1  -5   59.05    3.57
  -6  -1  -5   60.12    3.93
  -6  -1  -5   63.78    3.81
   6   1   5   59.96    3.91
   6   1   5   63.09    3.77
  -7  -1  -5   52.82    3.62
  -7  -1  -5   55.15    3.47
  -7  -1  -5   55.38    3.91
   7   1   5   55.16    3.63
   7   1   5   49.42    3.72
  -8  -1  -5   22.03    2.93
  -8  -1  -5   26.49    2.86
  -8  -1  -5   25.74    3.03
   8   1   5   26.39    2.96
   8   1   5   23.34    2.62
  -9  -1  -5    6.99    1.66
  -9  -1  -5   10.51    2.14
  -9  -1  -5    7.97    2.17
   9   1   5    5.64    1.48
   9   1   5    6.10    1.65
 -10  -1  -5   -1.20    1.42
 -10  -1  -5    0.06    0.97
 -10  -1  -5    0.94    1.31
  10   1   5   -0.72    1.02
  10   1   5   -0.85    1.26
 -11  -1  -5    7.68    2.00
 -11  -1  -5    5.17    2.02
  11   1   5    4.88    1.74
  10  -2  -5   22.18    3.38
 -10   2   5   25.17    3.19
 -10   2   5   22.45    3.39
   9  -2  -5   35.68    3.87
  -9   2   5   27.25    3.85
  -9   2   5   31.71    3.43
  -9   2   5   32.26    3.78
   8  -2  -5   21.70    2.90
  -8   2   5   23.25    2.68
  -8   2   5   18.26    2.65
  -8   2   5   15.29    2.38
   7  -2  -5    7.06    1.61
  -7   2   5    4.18    1.44
  -7   2   5    5.55    1.31
  -7   2   5    4.32    1.24
  -7   2   5    4.49    1.65
   6  -2  -5    1.11    0.61
   6  -2  -5    0.03    0.77
  -6   2   5    1.39    0.96
  -6   2   5    0.78    0.75
  -6   2   5   -0.72    0.75
  -6   2   5    1.22    1.00
   5  -2  -5   46.02    3.07
   5  -2  -5   47.68    2.63
  -5   2   5   51.01    3.24
  -5   2   5   48.94    3.27
  -5   2   5   46.14    3.12
  -5   2   5   40.87    2.80
   4  -2  -5  105.09    4.93
   4  -2  -5  111.26    5.41
   4  -2  -5  101.89    4.95
   4  -2  -5  104.62    5.35
  -4   2   5  107.59    5.49
  -4   2   5  102.61    5.35
  -4   2   5  106.52    5.14
  -4   2   5  105.61    5.42
   3  -2  -5   96.60    4.61
   3  -2  -5   97.60    4.92
   3  -2  -5  100.56    4.59
   3  -2  -5  103.15    4.92
  -3   2   5   96.36    4.94
  -3   2   5   99.98    4.93
  -3   2   5   99.41    4.69
  -3   2   5  100.56    5.01
   2  -2  -5   94.92    4.19
   2  -2  -5   88.73    4.11
   2  -2  -5   87.42    4.35
  -2   2   5   93.26    4.38
  -2   2   5   87.51    4.10
  -2   2   5   88.27    4.38
  -2   2   5   85.46    4.36
   1  -2  -5   13.29    1.35
   1  -2  -5   10.84    0.89
   1  -2  -5   12.43    1.05
  -1   2   5   11.27    1.05
  -1   2   5   15.37    1.42
  -1   2   5   11.35    0.77
  -1   2   5   11.80    1.11
   0  -2  -5    1.08    0.56
   0  -2  -5    0.69    0.55
   0  -2  -5    0.53    0.40
   0   2   5    1.23    0.70
   0   2   5    0.56    0.53
   0   2   5    1.76    0.82
  -1  -2  -5  127.80    5.88
  -1  -2  -5  125.68    5.67
  -1  -2  -5  136.51    5.81
  -1  -2  -5  129.68    5.43
  -1  -2  -5  125.75    5.75
   1   2   5  131.54    5.77
   1   2   5  130.37    5.86
   1   2   5  124.19    5.90
  -2  -2  -5  199.13    8.89
  -2  -2  -5  202.81    8.93
  -2  -2  -5  213.71    8.70
  -2  -2  -5  202.06    8.79
   2   2   5  208.12    8.95
   2   2   5  200.90    8.93
   2   2   5  201.62    8.98
  -3  -2  -5  316.16   13.56
  -3  -2  -5  314.42   13.38
  -3  -2  -5  315.75   13.38
  -3  -2  -5  318.08   13.63
   3   2   5  306.21   13.56
   3   2   5  313.60   13.66
  -4  -2  -5  153.74    7.04
  -4  -2  -5  152.40    7.12
  -4  -2  -5  149.89    6.99
  -4  -2  -5  151.13    6.85
   4   2   5  143.01    7.00
   4   2   5  153.38    7.16
  -5  -2  -5   57.83    3.46
  -5  -2  -5   62.13    3.36
  -5  -2  -5   61.11    3.65
  -5  -2  -5   56.56    3.42
   5   2   5   62.56    3.52
   5   2   5   61.81    3.69
  -6  -2  -5    7.18    1.51
  -6  -2  -5    6.51    1.25
  -6  -2  -5    9.26    1.53
   6   2   5    5.98    1.48
   6   2   5    7.90    1.37
  -7  -2  -5    0.77    0.78
  -7  -2  -5    0.68    1.02
  -7  -2  -5    0.80    0.90
   7   2   5    0.84    1.17
   7   2   5   -0.04    0.70
  -8  -2  -5   21.37    2.82
  -8  -2  -5   27.20    2.76
  -8  -2  -5   26.16    2.85
   8   2   5   19.61    2.94
   8   2   5   20.76    2.56
  -9  -2  -5   32.48    3.33
  -9  -2  -5   22.05    3.24
  -9  -2  -5   27.76    3.22
   9   2   5   22.39    2.86
   9   2   5   29.00    3.23
 -10  -2  -5   18.71    2.93
 -10  -2  -5   14.30    2.52
 -10  -2  -5   10.38    2.44
  10   2   5   13.93    2.36
 -11  -2  -5    6.41    1.88
  11   2   5    9.16    2.34
  10  -3  -5    1.98    1.54
 -10   3   5    2.59    1.69
 -10   3   5    1.14    1.38
   9  -3  -5   34.87    3.86
  -9   3   5   29.92    3.33
  -9   3   5   29.48    3.52
   8  -3  -5   43.58    3.70
  -8   3   5   43.94    3.35
  -8   3   5   43.28    3.61
  -8   3   5   33.35    3.67
   7  -3  -5   49.62    3.61
  -7   3   5   48.39    3.79
  -7   3   5   46.07    3.31
  -7   3   5   48.49    3.62
  -7   3   5   47.05    3.71
   6  -3  -5   70.67    3.93
   6  -3  -5   77.98    4.49
  -6   3   5   70.21    4.48
  -6   3   5   71.36    4.14
  -6   3   5   70.39    4.39
  -6   3   5   71.17    4.50
   5  -3  -5   23.49    2.45
   5  -3  -5   20.30    1.66
  -5   3   5   22.30    1.79
  -5   3   5   19.35    2.11
  -5   3   5   20.84    2.33
  -5   3   5   17.70    2.13
   4  -3  -5    0.13    0.57
   4  -3  -5    0.38    0.52
  -4   3   5   -0.20    0.63
  -4   3   5    0.93    0.76
  -4   3   5    0.00    0.49
  -4   3   5    1.02    0.63
   3  -3  -5   34.51    2.20
   3  -3  -5   32.28    2.02
  -3   3   5   31.85    1.95
  -3   3   5   33.91    2.27
  -3   3   5   34.70    2.31
  -3   3   5   37.14    2.28
   2  -3  -5   59.42    3.11
   2  -3  -5   62.01    2.95
   2  -3  -5   60.89    3.25
  -2   3   5   60.44    2.92
  -2   3   5   64.00    3.25
  -2   3   5   57.40    3.19
  -2   3   5   62.54    3.19
   1  -3  -5   94.52    4.68
   1  -3  -5   97.06    4.31
   1  -3  -5   84.96    4.32
   1  -3  -5   87.88    4.41
  -1   3   5   95.14    4.31
  -1   3   5   88.98    4.40
  -1   3   5   87.58    4.42
  -1   3   5   99.84    4.42
  -1   3   5   93.56    4.02
   0  -3  -5  197.66    8.29
   0  -3  -5  194.44    8.28
   0  -3  -5  193.44    8.27
   0  -3  -5  184.05    8.28
   0   3   5  162.00    8.26
   0   3   5  196.38    8.08
   0   3   5  190.35    8.09
   0   3   5  178.55    8.49
  -1  -3  -5   49.27    2.29
  -1  -3  -5   48.17    2.48
  -1  -3  -5   48.42    2.54
   1   3   5   45.01    2.66
   1   3   5   51.46    2.65
   1   3   5   50.76    2.48
   1   3   5   50.55    2.44
  -2  -3  -5    0.06    0.37
  -2  -3  -5   -0.07    0.43
  -2  -3  -5    0.10    0.26
  -2  -3  -5   -0.20    0.26
  -2  -3  -5   -0.36    0.32
   2   3   5    0.23    0.39
   2   3   5   -0.18    0.41
   2   3   5    0.51    0.46
   2   3   5   -0.42    0.51
  -3  -3  -5    8.08    0.87
  -3  -3  -5   10.38    1.09
  -3  -3  -5    7.94    1.14
  -3  -3  -5    8.64    1.06
   3   3   5    5.57    0.88
   3   3   5    9.27    1.23
   3   3   5    8.79    1.11
  -4  -3  -5   82.47    4.15
  -4  -3  -5   79.57    4.04
  -4  -3  -5   79.38    3.95
  -4  -3  -5   81.26    4.23
   4   3   5   79.65    4.16
   4   3   5   79.66    4.29
  -5  -3  -5  119.68    6.04
  -5  -3  -5  118.43    5.88
  -5  -3  -5  114.11    5.69
   5   3   5  118.76    5.93
   5   3   5  119.16    6.07
  -6  -3  -5   47.01    3.00
  -6  -3  -5   47.23    3.15
  -6  -3  -5   46.20    3.34
   6   3   5   48.46    3.48
   6   3   5   49.87    3.22
  -7  -3  -5   16.09    2.08
  -7  -3  -5   16.10    1.94
  -7  -3  -5   15.33    2.24
   7   3   5   13.05    1.95
   7   3   5   22.99    2.96
  -8  -3  -5    0.40    1.34
  -8  -3  -5    0.74    0.90
  -8  -3  -5    2.01    1.12
   8   3   5    1.45    1.39
   8   3   5    1.94    1.14
  -9  -3  -5   -1.60    0.89
  -9  -3  -5    0.69    0.90
  -9  -3  -5    0.93    2.12
   9   3   5    0.08    1.09
 -10  -3  -5   15.09    2.41
 -10  -3  -5   13.52    2.38
  10   3   5   14.62    2.59
 -11  -3  -5   10.98    2.53
 -11  -3  -5   15.65    2.85
  11   3   5   13.41    2.72
 -10   4   5    6.53    1.99
 -10   4   5    9.74    2.46
  -9   4   5   -0.20    1.22
  -9   4   5    2.00    1.29
   8  -4  -5   -0.19    1.01
  -8   4   5   -1.29    0.97
  -8   4   5   -1.75    0.88
  -8   4   5    1.39    1.13
  -8   4   5   -0.71    1.16
   7  -4  -5   17.27    2.00
   7  -4  -5   17.76    2.43
  -7   4   5   14.12    2.18
  -7   4   5   16.54    2.21
  -7   4   5   10.50    1.99
  -7   4   5   13.72    2.28
   6  -4  -5   52.59    3.17
   6  -4  -5   44.00    3.35
  -6   4   5   48.92    3.48
  -6   4   5   49.48    3.58
  -6   4   5   40.70    3.31
  -6   4   5   49.99    3.17
   5  -4  -5   58.83    3.69
   5  -4  -5   66.88    3.58
  -5   4   5   63.14    3.84
  -5   4   5   58.38    3.72
  -5   4   5   56.32    3.39
  -5   4   5   55.10    3.69
   4  -4  -5   71.64    3.77
   4  -4  -5   69.79    3.85
  -4   4   5   66.05    3.85
  -4   4   5   67.51    3.89
  -4   4   5   66.81    3.55
  -4   4   5   63.70    3.81
   3  -4  -5   19.15    1.83
   3  -4  -5   15.25    1.61
   3  -4  -5   14.22    1.63
  -3   4   5   13.74    1.16
  -3   4   5   14.59    1.62
  -3   4   5   15.23    1.62
  -3   4   5   15.07    1.65
   2  -4  -5    0.17    0.46
   2  -4  -5    0.77    0.55
   2  -4  -5    0.89    0.58
  -2   4   5    0.92    0.58
  -2   4   5    0.42    0.53
  -2   4   5    1.02    0.37
  -2   4   5    0.62    0.54
  -2   4   5    0.96    0.55
   1  -4  -5   42.94    2.71
   1  -4  -5   53.39    2.85
   1  -4  -5   50.81    2.82
  -1   4   5   51.87    2.62
  -1   4   5   51.10    2.57
  -1   4   5   51.40    2.78
  -1   4   5   51.64    2.31
  -1   4   5   50.56    2.77
   0  -4  -5  124.62    5.86
   0  -4  -5  129.17    5.66
   0  -4  -5  120.14    5.79
   0   4   5  115.71    5.92
   0   4   5  130.74    5.68
  -1  -4  -5  152.31    6.15
  -1  -4  -5  136.26    6.24
  -1  -4  -5  133.52    6.44
   1   4   5  134.26    6.17
   1   4   5  147.71    6.46
  -2  -4  -5  151.02    6.80
  -2  -4  -5  158.69    6.61
  -2  -4  -5  152.78    6.77
  -2  -4  -5  154.40    6.82
  -2  -4  -5  151.70    7.00
   2   4   5  159.76    6.89
   2   4   5  146.20    6.72
   2   4   5  146.58    6.86
   2   4   5  151.46    6.80
  -3  -4  -5   81.33    4.08
  -3  -4  -5   84.10    3.92
  -3  -4  -5   83.48    4.22
  -3  -4  -5   89.08    4.14
  -3  -4  -5   85.04    4.10
   3   4   5   84.09    4.20
   3   4   5   83.22    4.13
   3   4   5   75.51    4.09
   3   4   5   81.60    4.08
  -4  -4  -5    7.56    1.12
  -4  -4  -5    8.63    1.18
  -4  -4  -5   10.09    1.31
  -4  -4  -5    8.24    1.23
  -4  -4  -5    8.75    1.09
   4   4   5    7.63    1.35
   4   4   5   10.57    1.33
  -5  -4  -5    1.10    0.72
  -5  -4  -5    0.36    0.62
  -5  -4  -5    0.52    0.55
  -5  -4  -5   -0.28    0.69
  -5  -4  -5    0.79    0.65
   5   4   5    0.75    0.69
   5   4   5    0.57    0.95
  -6  -4  -5    8.10    1.34
  -6  -4  -5    7.71    1.55
  -6  -4  -5    7.46    1.36
  -6  -4  -5    8.24    1.45
   6   4   5    5.92    1.31
   6   4   5    5.95    1.57
  -7  -4  -5   44.38    3.03
  -7  -4  -5   42.42    3.11
  -7  -4  -5   35.62    3.24
  -7  -4  -5   41.28    3.16
   7   4   5   44.12    3.23
   7   4   5   45.31    3.60
  -8  -4  -5   19.38    2.42
  -8  -4  -5   20.41    2.73
   8   4   5   16.14    2.33
   8   4   5   16.51    2.75
  -9  -4  -5    7.67    1.82
  -9  -4  -5    8.99    1.96
   9   4   5   10.71    2.17
   9   4   5    6.72    2.40
 -10  -4  -5    1.24    1.33
 -10  -4  -5   -0.74    0.91
  10   4   5    0.80    1.18
 -11  -4  -5   -0.61    1.11
 -11  -4  -5    0.50    1.40
  11   4   5    0.14    0.91
 -10   5   5    8.61    2.02
 -10   5   5   12.00    2.32
   9  -5  -5   14.72    2.40
  -9   5   5   21.41    4.86
  -9   5   5   18.27    2.83
  -9   5   5   22.24    2.86
   8  -5  -5   23.50    2.84
  -8   5   5   23.76    3.07
  -8   5   5   34.13    3.22
  -8   5   5   29.29    3.62
  -8   5   5   30.63    3.86
   7  -5  -5   22.76    2.57
   7  -5  -5   26.00    2.73
  -7   5   5   19.68    2.54
  -7   5   5   24.65    2.61
  -7   5   5   19.46    2.57
  -7   5   5   28.25    3.33
   6  -5  -5    4.17    1.16
   6  -5  -5    6.42    1.42
   6  -5  -5    3.09    1.13
  -6   5   5    3.69    1.23
  -6   5   5    5.69    1.25
  -6   5   5    5.20    1.54
  -6   5   5    6.87    1.64
   5  -5  -5   20.86    2.29
   5  -5  -5   21.42    2.24
   5  -5  -5   19.88    2.23
  -5   5   5   20.38    1.75
  -5   5   5   20.05    2.28
  -5   5   5   20.54    2.40
  -5   5   5   18.48    2.23
   4  -5  -5   21.31    1.87
   4  -5  -5   21.07    1.88
   4  -5  -5   19.71    1.82
  -4   5   5   19.81    1.89
  -4   5   5   21.05    1.94
  -4   5   5   22.39    1.65
  -4   5   5   21.15    1.92
   3  -5  -5   18.27    1.88
   3  -5  -5   20.69    1.77
   3  -5  -5   21.09    1.81
  -3   5   5   21.41    1.78
  -3   5   5   23.65    1.84
  -3   5   5   19.51    1.42
  -3   5   5   19.65    1.68
   2  -5  -5   56.87    3.33
   2  -5  -5   56.77    3.38
   2  -5  -5   56.46    3.30
  -2   5   5   56.39    3.20
  -2   5   5   62.54    3.17
  -2   5   5   57.70    3.07
  -2   5   5   57.36    2.81
  -2   5   5   59.67    3.06
   1  -5  -5   41.20    2.60
   1  -5  -5   42.82    2.40
   1  -5  -5   40.88    2.56
  -1   5   5   44.60    2.27
  -1   5   5   43.99    2.54
  -1   5   5   41.84    2.01
   0  -5  -5    5.48    0.75
   0  -5  -5    5.03    0.90
   0  -5  -5    5.91    1.08
   0   5   5    6.42    1.08
   0   5   5    5.53    0.41
  -1  -5  -5    8.99    0.88
  -1  -5  -5    5.82    0.98
  -1  -5  -5    9.39    0.91
   1   5   5   10.35    1.19
  -2  -5  -5   76.29    3.43
  -2  -5  -5   68.12    3.73
  -2  -5  -5   61.47    3.59
   2   5   5   68.46    3.49
   2   5   5   71.99    3.40
  -3  -5  -5  131.32    5.87
  -3  -5  -5  131.78    6.09
  -3  -5  -5  124.22    6.16
  -3  -5  -5  125.63    5.82
   3   5   5  126.68    5.98
   3   5   5  120.66    5.94
   3   5   5  120.69    5.84
   3   5   5  129.48    5.91
  -4  -5  -5   76.59    4.15
  -4  -5  -5   79.19    4.27
  -4  -5  -5   79.57    4.10
  -4  -5  -5   80.45    4.05
  -4  -5  -5   83.82    4.38
   4   5   5   77.77    4.21
   4   5   5   84.47    4.40
  -5  -5  -5   47.03    2.87
  -5  -5  -5   47.27    3.06
  -5  -5  -5   42.17    2.73
  -5  -5  -5   47.69    3.07
  -5  -5  -5   48.98    3.09
   5   5   5   50.64    3.28
   5   5   5   41.52    2.89
  -6  -5  -5   16.53    2.10
  -6  -5  -5   20.91    2.10
   6   5   5   17.92    2.41
   6   5   5   17.88    2.13
  -7  -5  -5    1.78    1.03
  -7  -5  -5    1.87    0.93
   7   5   5    2.14    1.58
   7   5   5    2.40    1.11
  -8  -5  -5    8.59    1.68
  -8  -5  -5    7.70    1.75
   8   5   5    7.97    1.82
   8   5   5    7.64    2.19
  -9  -5  -5   13.84    2.40
  -9  -5  -5   16.52    2.41
   9   5   5   13.99    2.41
   9   5   5   15.20    2.94
 -10  -5  -5    8.75    2.22
 -10  -5  -5   10.31    2.33
  10   5   5   10.03    2.37
   9  -6  -5    2.37    1.44
  -9   6   5    6.16    1.68
  -9   6   5    7.41    2.39
  -9   6   5    3.18    1.49
   8  -6  -5   20.24    2.62
  -8   6   5   23.51    3.59
  -8   6   5   27.17    2.93
  -8   6   5   21.03    2.96
   7  -6  -5   34.43    2.89
   7  -6  -5   28.59    3.09
  -7   6   5   33.29    3.59
  -7   6   5   32.37    3.59
  -7   6   5   34.11    3.11
  -7   6   5   34.63    2.80
   6  -6  -5   57.43    3.83
   6  -6  -5   59.91    3.92
  -6   6   5   60.02    4.03
  -6   6   5   56.31    3.55
  -6   6   5   54.71    3.89
  -6   6   5   58.67    3.97
   5  -6  -5   25.51    2.38
   5  -6  -5   27.04    2.25
  -5   6   5   23.54    1.97
  -5   6   5   28.51    2.43
  -5   6   5   24.84    2.32
  -5   6   5   25.57    2.39
   4  -6  -5    7.86    1.54
   4  -6  -5    7.52    1.34
  -4   6   5    8.88    1.49
  -4   6   5   10.31    1.25
  -4   6   5    8.47    1.40
  -4   6   5    9.94    1.50
   3  -6  -5   19.25    2.10
   3  -6  -5   19.91    2.07
  -3   6   5   17.24    1.79
  -3   6   5   17.34    1.61
  -3   6   5   17.99    1.94
  -3   6   5   15.92    1.32
   2  -6  -5   27.43    2.11
   2  -6  -5   26.08    2.20
  -2   6   5   29.24    1.84
  -2   6   5   30.71    2.07
  -2   6   5   27.25    1.62
   1  -6  -5   59.82    3.44
   1  -6  -5   58.34    3.49
  -1   6   5   57.44    2.74
  -1   6   5   61.24    3.37
   0  -6  -5   85.71    4.39
   0  -6  -5   79.25    3.73
   0  -6  -5   78.08    4.21
   0   6   5   64.89    3.94
   0   6   5   82.54    3.48
  -1  -6  -5   82.20    4.49
  -1  -6  -5   82.59    4.03
   1   6   5   88.84    4.18
  -2  -6  -5   13.64    1.63
  -2  -6  -5    8.90    1.19
   2   6   5   10.21    1.16
   2   6   5    7.21    0.86
  -3  -6  -5    0.55    0.66
  -3  -6  -5    0.58    0.64
   3   6   5   -0.07    0.70
   3   6   5    0.16    0.47
   3   6   5    0.07    0.57
  -4  -6  -5    7.98    1.37
  -4  -6  -5    5.54    1.19
   4   6   5    8.70    1.46
   4   6   5    9.00    1.25
  -5  -6  -5   23.60    2.54
  -5  -6  -5   23.60    1.93
  -5  -6  -5   28.66    2.31
   5   6   5   22.91    2.55
   5   6   5   23.49    2.04
  -6  -6  -5   43.24    2.97
  -6  -6  -5   42.23    3.21
   6   6   5   45.23    3.54
   6   6   5   43.77    3.11
  -7  -6  -5   15.69    2.14
  -7  -6  -5   16.38    2.33
   7   6   5   10.73    2.26
   7   6   5   15.12    2.21
  -8  -6  -5    3.53    1.51
  -8  -6  -5    3.57    1.26
   8   6   5    1.95    1.20
   8   6   5    3.72    1.75
  -9  -6  -5   -0.08    1.19
  -9  -6  -5   -0.59    0.91
   9   6   5    0.24    1.87
   9   6   5   -0.30    1.02
 -10  -6  -5    6.36    1.89
 -10  -6  -5    5.50    1.94
  10   6   5    5.95    1.97
  -9   7   5    5.30    1.72
  -9   7   5    7.63    2.37
   8  -7  -5    0.75    1.13
  -8   7   5    0.51    1.52
  -8   7   5    1.02    1.21
   7  -7  -5    2.39    1.30
   7  -7  -5    1.23    0.95
  -7   7   5    0.72    0.95
  -7   7   5    2.37    1.26
  -7   7   5   -0.41    0.88
  -7   7   5   -0.77    0.97
   6  -7  -5   10.43    1.82
   6  -7  -5   15.22    2.26
  -6   7   5   13.50    1.80
  -6   7   5   14.69    2.25
  -6   7   5   13.05    2.18
  -6   7   5   14.93    2.37
   5  -7  -5   24.85    2.62
   5  -7  -5   26.56    2.93
  -5   7   5   30.42    2.87
  -5   7   5   25.47    2.35
  -5   7   5   23.18    2.24
  -5   7   5   20.71    2.44
   4  -7  -5   69.29    4.23
   4  -7  -5   71.79    4.43
  -4   7   5   72.78    4.12
  -4   7   5   70.72    3.78
  -4   7   5   67.33    4.14
  -4   7   5   74.18    4.05
   3  -7  -5   23.91    2.48
   3  -7  -5   17.32    2.00
  -3   7   5   16.14    1.55
  -3   7   5   19.24    1.73
  -3   7   5   20.92    1.82
  -3   7   5   21.70    1.52
   2  -7  -5    1.22    0.80
   2  -7  -5    2.18    0.79
  -2   7   5    2.34    0.84
   1  -7  -5    3.94    1.15
   1  -7  -5    4.69    1.08
  -1   7   5    1.87    0.91
   0  -7  -5   28.90    2.21
   0  -7  -5   26.19    2.26
   0   7   5   25.94    1.90
  -1  -7  -5   68.64    3.50
  -1  -7  -5   67.93    4.01
   1   7   5   67.83    3.49
  -2  -7  -5  123.40    6.46
  -2  -7  -5  131.00    6.11
   2   7   5  124.21    5.91
  -3  -7  -5   84.28    4.86
  -3  -7  -5   94.28    5.06
   3   7   5   90.60    4.54
  -4  -7  -5   17.28    2.30
  -4  -7  -5   20.71    2.29
   4   7   5   22.86    1.85
   4   7   5   25.55    2.21
  -5  -7  -5    4.41    1.25
  -5  -7  -5    5.42    1.48
   5   7   5    6.34    1.59
   5   7   5    5.94    1.25
  -6  -7  -5    0.52    1.00
   6   7   5    0.91    1.22
   6   7   5    0.86    0.87
  -7  -7  -5   12.17    2.31
   7   7   5   16.96    2.34
   7   7   5   11.68    2.44
  -8  -7  -5   10.21    2.20
   8   7   5   11.26    2.11
   8   7   5    8.19    2.30
  -9  -7  -5   12.08    2.38
   9   7   5   14.05    3.08
   9   7   5   15.80    2.64
   8  -8  -5   43.39    5.86
   8  -8  -5   37.87    3.82
  -8   8   5   48.48    4.33
  -8   8   5   29.74    3.73
   7  -8  -5   27.57    3.35
   7  -8  -5   25.19    2.87
  -7   8   5   36.59    4.10
  -7   8   5   25.23    3.20
  -7   8   5   21.39    3.47
   6  -8  -5    6.30    1.82
   6  -8  -5    6.78    1.56
  -6   8   5   10.37    1.99
  -6   8   5   10.07    2.04
  -6   8   5    9.51    1.84
   5  -8  -5    1.49    1.22
   5  -8  -5    0.24    0.75
  -5   8   5    0.26    0.74
  -5   8   5    0.60    0.83
  -5   8   5    1.47    1.18
   4  -8  -5    7.49    1.71
   4  -8  -5   10.73    1.72
  -4   8   5   10.76    1.43
  -4   8   5    9.22    1.59
  -4   8   5   15.11    1.91
   3  -8  -5   28.09    2.47
   3  -8  -5   29.84    2.68
  -3   8   5   29.47    2.32
  -3   8   5   25.33    2.07
   2  -8  -5   51.03    3.42
   2  -8  -5   48.85    3.55
  -2   8   5   52.00    3.28
   1  -8  -5   48.63    3.12
   1  -8  -5   45.15    3.22
  -1   8   5   37.78    2.76
   0  -8  -5    5.99    1.46
   0  -8  -5    9.10    1.53
   0   8   5    8.84    1.19
  -1  -8  -5    0.06    0.67
  -1  -8  -5    0.92    0.53
   1   8   5   -0.48    0.38
  -2  -8  -5    1.12    0.80
  -2  -8  -5    2.43    0.75
   2   8   5    3.07    0.72
  -3  -8  -5   23.04    2.06
  -3  -8  -5   24.00    2.64
   3   8   5   23.46    1.78
  -4  -8  -5   57.34    3.92
  -4  -8  -5   56.02    3.94
   4   8   5   59.79    3.65
   4   8   5   57.44    3.39
  -5  -8  -5   34.73    3.88
  -5  -8  -5   47.75    3.51
   5   8   5   44.84    3.06
   5   8   5   49.20    3.46
  -6  -8  -5    7.53    1.91
   6   8   5    8.51    2.02
   6   8   5   14.16    1.99
  -7  -8  -5    5.14    1.68
   7   8   5    0.66    1.52
   7   8   5    3.39    1.33
  -8  -8  -5   -0.58    1.39
   8   8   5    0.14    1.37
   8   8   5    0.99    1.18
  -9  -8  -5    5.77    2.16
   9   8   5   10.97    2.12
   9   8   5    5.75    2.37
   8  -9  -5   10.28    2.49
  -8   9   5   15.52    3.39
  -8   9   5   11.87    2.35
   7  -9  -5   23.74    3.34
   7  -9  -5   16.80    2.52
  -7   9   5   29.32    3.85
  -7   9   5   19.80    2.93
   6  -9  -5   20.06    2.99
   6  -9  -5   19.34    2.60
  -6   9   5   22.32    3.02
  -6   9   5   24.22    3.02
   5  -9  -5   33.80    3.00
   5  -9  -5   34.32    3.78
  -5   9   5   38.09    3.16
  -5   9   5   33.63    2.92
   4  -9  -5   14.89    2.20
   4  -9  -5   19.98    2.85
  -4   9   5   11.65    1.81
  -4   9   5   15.98    2.12
   3  -9  -5   -0.04    0.99
   3  -9  -5    0.80    0.89
  -3   9   5    0.40    0.84
   2  -9  -5    5.16    1.31
   2  -9  -5    6.05    1.61
  -2   9   5    8.17    1.59
   1  -9  -5   41.39    3.15
   1  -9  -5   42.71    3.36
  -1   9   5   43.79    2.73
   0  -9  -5   64.32    4.40
   0  -9  -5   66.35    4.29
   0   9   5   67.97    3.51
  -1  -9  -5   46.31    3.41
   1   9   5   44.35    2.53
  -2  -9  -5   44.03    3.43
   2   9   5   49.10    2.72
  -3  -9  -5   15.19    2.19
   3   9   5   15.38    1.60
  -4  -9  -5    0.79    0.89
   4   9   5   -0.13    0.62
   4   9   5   -0.15    1.14
  -5  -9  -5   10.58    1.99
   5   9   5   10.47    2.00
   5   9   5   15.24    1.93
   6   9   5    8.60    1.61
   6   9   5    5.35    1.97
   7   9   5   14.81    2.71
   7   9   5   17.96    2.38
   8   9   5    4.60    2.05
   8   9   5    8.91    1.91
   7 -10  -5    3.11    1.67
  -7  10   5    1.62    1.31
  -7  10   5    4.77    1.76
   6 -10  -5    4.64    1.45
   6 -10  -5    1.70    1.52
  -6  10   5    3.10    1.47
  -6  10   5    1.56    1.48
   5 -10  -5   12.12    2.15
   5 -10  -5   12.97    2.50
  -5  10   5   15.08    2.40
  -5  10   5   12.79    2.09
   4 -10  -5   20.15    2.86
   4 -10  -5   17.77    2.50
  -4  10   5   20.87    2.61
  -4  10   5   17.95    2.40
   3 -10  -5   28.46    3.46
   3 -10  -5   24.51    2.87
  -3  10   5   26.62    3.02
   2 -10  -5   10.90    1.92
   2 -10  -5    8.33    1.90
  -2  10   5    7.88    1.37
   1 -10  -5    1.69    1.21
   1 -10  -5    0.19    0.94
  -1  10   5    0.07    0.56
   0 -10  -5    6.39    1.75
   0 -10  -5    4.20    1.33
  -1 -10  -5   19.01    2.54
  -2 -10  -5   45.25    3.60
  -3 -10  -5   42.53    3.52
  -4 -10  -5   29.09    3.43
   4  10   5   30.48    2.21
  -5 -10  -5    5.29    1.67
   5  10   5    3.79    1.62
   5  10   5    7.12    1.34
   6  10   5    0.93    0.85
   6  10   5    0.03    1.50
   7  10   5    2.21    1.55
   7  10   5    3.09    1.22
   6 -11  -5   10.81    2.28
   6 -11  -5   13.62    2.85
  -6  11   5   12.59    2.46
  -6  11   5   20.37    3.05
   5 -11  -5    0.93    1.21
   5 -11  -5   -0.85    1.29
  -5  11   5    2.88    1.33
  -5  11   5    5.72    1.92
   4 -11  -5    1.31    1.01
   4 -11  -5    0.14    1.27
   3 -11  -5   12.19    2.28
   3 -11  -5   12.20    2.43
   2 -11  -5   23.08    3.33
   2 -11  -5   18.59    2.60
   1 -11  -5   26.07    3.46
   1 -11  -5   20.73    2.81
   0 -11  -5   21.25    2.91
  -1 -11  -5    8.84    1.79
  -2 -11  -5    0.87    1.21
  -3 -11  -5    6.59    1.79
  -4 -11  -5    8.08    1.98
  -5 -11  -5   11.91    2.45
   5  11   5    9.84    2.07
   6  11   5    5.69    2.06
   4 -12  -5    9.86    2.46
   4 -12  -5    9.50    2.08
   3 -12  -5    0.43    1.56
   3 -12  -5    3.04    1.25
   2 -12  -5    5.42    1.71
   2 -12  -5    5.51    1.96
   1 -12  -5   10.89    2.26
   0 -12  -5   14.61    2.51
  -1 -12  -5   25.27    3.21
  -2 -12  -5   26.71    3.48
  -3 -12  -5    5.22    1.89
  -4 -12  -5    4.02    1.76
  -5 -12  -5    1.52    1.64
   2 -13  -5    2.66    1.44
   1 -13  -5    1.41    1.36
   0 -13  -5   -0.01    1.37
  -1 -13  -5    3.49    1.64
  -2 -13  -5    7.38    1.77
   2  13   5    8.02    2.65
   1  12  -6   21.58    3.95
  -1 -12   6   14.83    3.13
   0 -12   6    7.94    2.45
   0 -12   6   10.90    2.62
   1 -12   6    3.69    1.88
   2 -12   6    0.85    1.52
   4  11  -6    8.50    2.21
   4  11  -6   19.38    3.99
  -4 -11   6   13.79    2.78
   3  11  -6    6.13    2.67
   3  11  -6    7.95    2.03
  -3 -11   6   10.49    2.49
   2  11  -6    1.43    2.19
  -2 -11   6    0.50    1.51
   1  11  -6    3.27    2.10
  -1 -11   6    1.56    1.41
   0  11  -6   11.31    2.71
   0 -11   6    7.78    1.98
   0 -11   6   10.32    2.31
   0 -11   6   13.69    2.60
   1 -11   6   20.95    3.12
   1 -11   6   26.43    3.63
   1 -11   6   21.24    2.84
   2 -11   6   13.97    2.86
   3 -11   6    9.06    2.36
  -4  11  -6    2.91    1.32
   4 -11   6    0.33    1.51
  -5  11  -6   -0.44    1.32
   5 -11   6    0.58    1.10
   5  10  -6    0.52    1.81
   5  10  -6    0.13    2.41
  -5 -10   6    2.95    1.90
   4  10  -6    8.56    3.02
   4  10  -6    3.56    1.85
  -4 -10   6    7.98    2.35
   3  10  -6   18.03    2.51
   3  10  -6   20.75    3.67
  -3 -10   6   21.39    3.17
   2  10  -6   17.51    3.27
   2  10  -6   17.79    2.41
  -2 -10   6   16.30    2.83
   1  10  -6    6.24    2.22
  -1 -10   6    8.11    1.86
  -1 -10   6    6.02    1.79
  -1 -10   6   12.12    2.28
   0  10  -6    3.19    1.79
   0 -10   6    0.51    1.39
   0 -10   6    0.19    1.29
   0 -10   6    1.25    1.23
  -1  10  -6    3.17    1.65
  -1  10  -6    1.09    0.98
   1 -10   6    1.12    1.45
   1 -10   6    1.93    1.26
   1 -10   6    1.13    0.85
  -2  10  -6   14.22    2.20
   2 -10   6   15.64    2.67
   2 -10   6   13.55    2.17
  -3  10  -6   42.78    3.39
   3 -10   6   42.76    3.98
  -4  10  -6   18.26    2.57
  -4  10  -6   25.03    2.65
   4 -10   6   25.09    3.54
  -5  10  -6   32.07    3.31
  -5  10  -6   33.25    3.47
   5 -10   6   17.51    3.08
  -6  10  -6    2.78    1.52
  -6  10  -6    4.84    1.77
   6 -10   6    3.34    1.99
   6   9  -6    8.09    2.29
   6   9  -6   11.91    3.14
  -6  -9   6    9.90    2.44
   5   9  -6   14.87    3.17
   5   9  -6   13.08    2.54
  -5  -9   6   11.03    2.52
   4   9  -6    1.12    1.41
   4   9  -6   -0.21    1.78
  -4  -9   6    3.17    1.52
   3   9  -6    1.58    1.39
   3   9  -6    4.18    2.02
  -3  -9   6    0.28    1.38
   2   9  -6    5.61    2.07
   2   9  -6    9.52    1.76
  -2  -9   6   13.44    2.41
   1   9  -6   20.14    3.16
  -1  -9   6   18.53    2.41
  -1  -9   6   24.09    3.05
  -1  -9   6   20.17    2.73
   0   9  -6   35.97    3.98
   0  -9   6   33.47    3.64
   0  -9   6   35.36    3.87
   0  -9   6   35.36    2.96
  -1   9  -6   14.46    2.40
  -1   9  -6   19.94    2.53
   1  -9   6   15.42    2.11
   1  -9   6   15.77    2.60
   1  -9   6   18.45    2.68
  -2   9  -6    1.95    1.15
   2  -9   6    3.26    1.18
   2  -9   6    2.00    1.21
  -3   9  -6   -0.09    0.86
  -3   9  -6    0.18    0.85
   3  -9   6    0.94    1.14
  -4   9  -6    3.10    1.30
  -4   9  -6    6.18    1.34
   4  -9   6    5.09    1.56
  -5   9  -6   38.01    3.20
  -5   9  -6   46.13    3.48
   5  -9   6   36.18    4.40
  -6   9  -6   22.28    2.79
  -6   9  -6   20.30    2.83
  -6   9  -6   22.09    3.58
   6  -9   6   16.19    3.03
  -7   9  -6   10.21    2.14
  -7   9  -6   11.52    2.33
  -7   9  -6   12.32    1.98
   7  -9   6    3.59    2.13
  -8   9  -6    8.50    2.18
  -8   9  -6    5.98    1.83
  -8   9  -6    9.36    1.89
   8  -9   6    6.56    2.44
   7   8  -6    3.31    1.35
   7   8  -6    4.19    1.81
   7   8  -6   -0.86    2.05
  -7  -8   6    2.87    1.94
   6   8  -6    6.57    2.25
   6   8  -6    3.52    1.62
   6   8  -6    4.29    1.32
  -6  -8   6    3.62    1.82
   5   8  -6   34.05    4.33
   5   8  -6   37.46    3.54
   5   8  -6   38.51    2.73
  -5  -8   6   37.48    4.56
   4   8  -6   23.82    3.44
   4   8  -6   19.96    2.75
  -4  -8   6   28.94    3.73
   3   8  -6   25.95    2.82
   3   8  -6   15.33    2.83
  -3  -8   6   22.66    3.09
   2   8  -6    5.75    1.49
   2   8  -6    5.81    1.99
  -2  -8   6    6.04    1.78
   1   8  -6    1.65    1.42
  -1  -8   6   -0.65    0.89
  -1  -8   6    0.39    1.06
  -1  -8   6    1.12    0.82
   0   8  -6   17.27    2.49
   0  -8   6   15.29    2.19
   0  -8   6   16.29    2.03
   0  -8   6   11.54    2.19
  -1   8  -6   50.29    3.62
   1  -8   6   52.66    3.32
   1  -8   6   47.23    3.77
   1  -8   6   39.40    3.42
  -2   8  -6   63.54    3.95
  -2   8  -6   56.50    3.87
   2  -8   6   55.79    4.16
   2  -8   6   53.69    3.50
   2  -8   6   58.33    4.08
  -3   8  -6   51.24    3.54
  -3   8  -6   52.05    3.27
   3  -8   6   52.75    4.00
   3  -8   6   48.18    3.18
  -4   8  -6   22.80    1.74
  -4   8  -6   23.12    2.53
  -4   8  -6   23.73    2.65
   4  -8   6   23.72    3.05
  -5   8  -6    0.92    0.99
  -5   8  -6    1.35    0.72
  -5   8  -6    1.45    1.09
  -5   8  -6    1.73    0.93
   5  -8   6    0.35    1.29
  -6   8  -6    3.42    1.25
  -6   8  -6    3.72    1.12
  -6   8  -6    4.87    1.56
  -6   8  -6    4.46    1.47
   6  -8   6    4.74    1.89
  -7   8  -6    6.03    1.77
  -7   8  -6    6.21    1.98
  -7   8  -6    5.17    1.68
  -7   8  -6    4.80    1.35
   7  -8   6    6.54    2.20
  -8   8  -6   14.14    2.43
  -8   8  -6   13.85    2.24
  -8   8  -6   15.26    2.81
   8  -8   6   14.84    3.03
   8   7  -6   16.30    3.52
   8   7  -6   18.90    2.68
   8   7  -6   14.86    3.10
  -8  -7   6   19.67    3.85
   7   7  -6   17.57    2.49
   7   7  -6   21.36    3.30
   7   7  -6   18.84    3.32
  -7  -7   6   10.18    2.97
   6   7  -6   11.91    2.74
   6   7  -6    7.56    1.69
   6   7  -6   11.33    2.18
  -6  -7   6    9.37    2.50
   5   7  -6   -1.79    1.40
   5   7  -6    1.42    0.89
   5   7  -6    1.48    1.49
  -5  -7   6    1.07    1.54
   4   7  -6    3.47    1.34
   4   7  -6    3.65    0.99
   4   7  -6    5.10    1.88
  -4  -7   6    3.76    1.69
   3   7  -6   26.04    1.87
   3   7  -6   26.79    3.38
   3   7  -6   29.82    2.67
  -3  -7   6   30.03    3.51
   2   7  -6   35.79    3.84
   2   7  -6   44.65    2.35
   2   7  -6   39.72    2.97
  -2  -7   6   40.55    3.45
  -2  -7   6   34.37    2.79
   1   7  -6   38.13    2.70
   1   7  -6   39.57    3.30
  -1  -7   6   35.63    3.12
  -1  -7   6   40.91    2.90
  -1  -7   6   34.28    2.77
   0   7  -6    6.39    1.61
   0   7  -6    7.72    1.47
   0  -7   6    8.53    1.64
   0  -7   6    8.42    1.73
   0  -7   6    6.31    1.23
  -1   7  -6   -0.12    0.87
   1  -7   6    0.02    0.74
   1  -7   6    0.02    0.90
   1  -7   6    1.36    0.74
  -2   7  -6    5.80    1.42
  -2   7  -6    5.61    0.66
  -2   7  -6    5.75    1.27
   2  -7   6    5.81    1.55
   2  -7   6    6.01    1.12
   2  -7   6    4.85    1.39
  -3   7  -6   32.69    2.42
  -3   7  -6   33.52    2.59
  -3   7  -6   33.17    1.92
  -3   7  -6   29.20    3.52
   3  -7   6   24.75    2.91
   3  -7   6   27.85    2.12
  -4   7  -6   67.93    3.67
  -4   7  -6   67.10    3.90
  -4   7  -6   68.27    4.05
  -4   7  -6   69.93    4.21
   4  -7   6   68.88    4.60
  -5   7  -6   50.58    3.37
  -5   7  -6   53.51    3.54
  -5   7  -6   51.36    3.22
  -5   7  -6   54.44    3.62
   5  -7   6   50.74    3.98
  -6   7  -6   24.35    2.86
  -6   7  -6   17.07    2.17
  -6   7  -6   20.54    2.43
  -6   7  -6   19.67    2.48
   6  -7   6   15.72    2.60
  -7   7  -6    7.16    1.78
  -7   7  -6    8.07    1.86
  -7   7  -6    6.95    1.62
  -7   7  -6    8.02    1.68
   7  -7   6    9.56    2.39
  -8   7  -6    1.89    1.09
  -8   7  -6    0.27    1.25
  -8   7  -6    1.25    1.20
   8  -7   6    0.83    1.46
  -9   7  -6    9.87    2.55
  -9   7  -6    8.39    2.07
  -9   7  -6    7.08    1.81
   9  -7   6    7.16    2.21
   9   6  -6    0.40    1.39
   9   6  -6   -0.79    2.16
  -9  -6   6    1.07    1.35
   8   6  -6    5.85    2.31
   8   6  -6    8.01    1.98
   8   6  -6    3.32    2.52
  -8  -6   6   10.87    2.61
   7   6  -6   26.43    2.91
   7   6  -6   20.80    3.45
   7   6  -6   22.84    3.20
  -7  -6   6   20.10    3.54
   6   6  -6   33.92    3.67
   6   6  -6   31.81    2.74
   6   6  -6   35.76    4.03
  -6  -6   6   32.62    4.18
   5   6  -6   38.61    4.11
   5   6  -6   38.98    3.46
   5   6  -6   39.87    2.89
  -5  -6   6   40.32    4.44
   4   6  -6   16.30    2.60
   4   6  -6   21.50    2.09
   4   6  -6   18.96    2.42
  -4  -6   6   18.77    2.99
   3   6  -6    9.56    1.73
   3   6  -6    7.93    1.16
   3   6  -6    9.30    1.98
  -3  -6   6    6.95    1.77
   2   6  -6    1.99    1.03
   2   6  -6    1.28    0.57
   2   6  -6    0.30    1.16
  -2  -6   6    1.27    1.05
  -2  -6   6    1.50    0.84
   1   6  -6   50.43    3.09
   1   6  -6   53.27    2.59
   1   6  -6   46.77    3.60
  -1  -6   6   53.52    3.68
  -1  -6   6   47.42    3.20
  -1  -6   6   53.94    3.31
   0   6  -6   49.22    3.56
   0   6  -6   51.97    2.41
   0   6  -6   59.67    3.29
   0  -6   6   60.70    3.34
   0  -6   6   59.16    3.49
   0  -6   6   43.74    3.51
  -1   6  -6   96.02    4.86
  -1   6  -6   93.02    4.06
  -1   6  -6   84.57    5.00
   1  -6   6   88.84    5.31
   1  -6   6   95.99    5.14
   1  -6   6   95.14    4.79
  -2   6  -6   43.65    2.22
  -2   6  -6   40.80    2.94
  -2   6  -6   44.07    2.97
   2  -6   6   40.32    3.02
   2  -6   6   46.52    3.22
   2  -6   6   43.07    2.61
  -3   6  -6   12.00    1.08
  -3   6  -6    8.60    1.26
  -3   6  -6   10.47    1.72
  -3   6  -6   10.31    1.53
  -3   6  -6   11.43    1.66
   3  -6   6   10.88    1.25
   3  -6   6   11.73    1.94
  -4   6  -6    1.06    0.60
  -4   6  -6    0.82    0.73
  -4   6  -6    0.96    0.76
  -4   6  -6    0.86    0.85
   4  -6   6    1.78    1.15
   4  -6   6    0.65    0.53
  -5   6  -6    7.70    1.45
  -5   6  -6    7.92    1.56
  -5   6  -6   10.29    1.49
  -5   6  -6   10.09    1.67
   5  -6   6   10.61    2.11
  -6   6  -6   28.60    2.65
  -6   6  -6   30.16    2.77
  -6   6  -6   33.87    2.61
  -6   6  -6   28.88    2.99
   6  -6   6   37.99    3.90
  -7   6  -6   28.38    3.12
  -7   6  -6   28.15    3.24
  -7   6  -6   23.75    2.88
  -7   6  -6   26.74    2.91
   7  -6   6   23.77    3.22
  -8   6  -6    8.34    2.00
  -8   6  -6    9.47    2.02
  -8   6  -6   11.72    2.36
  -8   6  -6    9.57    1.85
   8  -6   6    7.96    2.18
  -9   6  -6    2.73    1.75
  -9   6  -6    4.36    1.60
  -9   6  -6    1.52    1.28
   9  -6   6    2.46    1.74
 -10   6  -6    0.00    1.08
 -10   6  -6   -0.23    1.14
 -10   6  -6    0.54    1.97
  10  -6   6    0.06    1.71
   9   5  -6    9.37    2.76
   9   5  -6   13.57    2.57
  -9  -5   6   12.65    2.87
   8   5  -6   11.06    2.13
   8   5  -6    7.69    2.58
   8   5  -6    6.75    2.25
  -8  -5   6    7.16    2.46
   7   5  -6   -0.13    1.53
   7   5  -6    1.96    1.14
   7   5  -6    0.33    1.59
  -7  -5   6    1.02    1.53
   6   5  -6    1.33    0.96
   6   5  -6    3.56    1.64
   6   5  -6    2.59    1.49
  -6  -5   6    4.04    1.69
   5   5  -6   17.96    2.11
   5   5  -6   21.50    2.69
   5   5  -6   25.39    3.07
  -5  -5   6   23.40    3.08
   4   5  -6   43.69    3.32
   4   5  -6   46.50    3.49
   4   5  -6   40.30    2.74
  -4  -5   6   43.00    3.67
   3   5  -6   75.20    4.25
   3   5  -6   74.81    4.64
   3   5  -6   71.16    3.74
  -3  -5   6   60.15    4.58
   2   5  -6   27.30    1.71
   2   5  -6   25.59    2.19
   2   5  -6   30.77    2.69
  -2  -5   6   26.39    1.94
  -2  -5   6   26.65    2.03
  -2  -5   6   22.96    2.74
   1   5  -6    0.59    0.49
   1   5  -6    0.56    0.79
   1   5  -6    0.07    0.91
   1   5  -6    0.07    0.65
  -1  -5   6    0.96    0.95
  -1  -5   6    0.70    0.64
  -1  -5   6    1.03    0.55
   0   5  -6    2.39    0.91
   0   5  -6    1.66    0.72
   0   5  -6    3.56    0.56
   0   5  -6    4.22    1.24
   0  -5   6    2.92    0.74
   0  -5   6    3.09    0.89
   0  -5   6    2.26    0.72
   0  -5   6    4.85    1.24
  -1   5  -6   39.25    2.43
  -1   5  -6   45.38    2.78
  -1   5  -6   43.30    2.85
  -1   5  -6   44.31    2.09
   1  -5   6   43.58    2.78
   1  -5   6   40.14    2.98
   1  -5   6   40.77    2.51
   1  -5   6   42.54    2.52
  -2   5  -6  116.21    5.71
  -2   5  -6  118.88    5.97
  -2   5  -6  120.82    5.39
  -2   5  -6  115.05    5.99
   2  -5   6  128.27    6.38
   2  -5   6  123.23    6.20
   2  -5   6  117.79    5.62
  -3   5  -6   87.31    4.70
  -3   5  -6   92.38    4.62
  -3   5  -6   85.70    4.50
  -3   5  -6   86.03    4.26
  -3   5  -6   84.90    4.75
   3  -5   6   88.53    4.24
   3  -5   6   91.12    5.05
  -4   5  -6   44.40    2.99
  -4   5  -6   44.46    2.75
  -4   5  -6   44.63    3.04
  -4   5  -6   47.37    3.82
  -4   5  -6   51.48    3.06
   4  -5   6   47.71    2.54
   4  -5   6   54.37    3.59
  -5   5  -6   41.53    2.76
  -5   5  -6   41.22    2.99
  -5   5  -6   43.64    2.99
  -5   5  -6   42.32    2.95
   5  -5   6   41.44    3.31
  -6   5  -6    2.27    0.97
  -6   5  -6    2.14    0.93
  -6   5  -6    3.62    1.29
  -6   5  -6    1.27    0.90
   6  -5   6    3.85    1.46
  -7   5  -6    3.47    1.24
  -7   5  -6    3.75    1.25
  -7   5  -6    2.68    1.19
  -7   5  -6    3.13    1.26
   7  -5   6    0.96    1.23
  -8   5  -6   17.68    2.79
  -8   5  -6   21.00    2.73
  -8   5  -6   17.27    2.47
  -8   5  -6   13.97    2.35
   8  -5   6   14.66    2.67
  -9   5  -6   19.38    3.16
  -9   5  -6   16.95    2.73
  -9   5  -6   17.24    2.74
   9  -5   6   13.15    2.76
 -10   5  -6   11.39    2.39
 -10   5  -6    9.50    2.22
  10  -5   6   12.08    2.65
   9   4  -6   12.73    2.46
  -9  -4   6   12.69    2.85
   8   4  -6   28.54    3.77
   8   4  -6   27.72    3.25
   8   4  -6   29.79    4.08
  -8  -4   6   29.98    3.93
   7   4  -6   48.15    3.66
   7   4  -6   44.98    4.15
   7   4  -6   46.63    4.03
  -7  -4   6   52.32    4.23
   6   4  -6   33.13    2.71
   6   4  -6   33.18    3.56
   6   4  -6   28.85    3.37
  -6  -4   6   25.27    3.17
   5   4  -6    6.61    1.33
   5   4  -6   10.42    1.95
   5   4  -6    7.67    1.77
  -5  -4   6    8.87    1.59
  -5  -4   6    6.68    1.57
   4   4  -6   -0.52    0.95
   4   4  -6    0.53    0.72
   4   4  -6    0.81    1.13
  -4  -4   6   -0.36    0.88
  -4  -4   6   -0.36    0.83
   3   4  -6   19.89    1.63
   3   4  -6   22.02    2.29
   3   4  -6   21.48    2.51
  -3  -4   6   23.37    2.66
  -3  -4   6   20.14    2.02
   2   4  -6   53.66    3.18
   2   4  -6   52.37    3.49
   2   4  -6   53.06    3.20
   2   4  -6   53.66    2.82
  -2  -4   6   53.04    3.08
  -2  -4   6   53.23    2.85
  -2  -4   6   53.16    3.69
   1   4  -6   80.58    4.63
   1   4  -6   81.06    4.31
   1   4  -6   84.15    4.49
   1   4  -6   84.04    4.02
  -1  -4   6   88.61    4.87
  -1  -4   6   92.97    4.29
  -1  -4   6   85.72    4.27
   0   4  -6   98.32    4.95
   0   4  -6  105.84    5.01
   0   4  -6   91.38    4.62
   0   4  -6  102.36    5.26
   0  -4   6   91.75    5.31
   0  -4   6  110.10    5.05
   0  -4   6  111.63    5.03
   0  -4   6  108.62    4.99
  -1   4  -6   18.98    1.93
  -1   4  -6   16.42    1.34
  -1   4  -6   18.30    1.70
  -1   4  -6   17.00    1.10
   1  -4   6   18.84    1.79
   1  -4   6   16.90    1.30
   1  -4   6   17.22    1.58
   1  -4   6   21.41    2.18
  -2   4  -6   -0.02    0.41
  -2   4  -6    0.25    0.50
  -2   4  -6    0.86    0.77
  -2   4  -6    0.03    0.57
  -2   4  -6    0.15    0.31
   2  -4   6    0.31    0.69
   2  -4   6    0.17    0.58
   2  -4   6   -0.06    0.33
  -3   4  -6   21.15    1.48
  -3   4  -6   22.20    1.74
  -3   4  -6   21.95    1.79
  -3   4  -6   23.07    1.91
  -3   4  -6   19.50    1.93
   3  -4   6   25.66    2.48
   3  -4   6   19.96    1.30
   3  -4   6   18.93    1.35
  -4   4  -6   77.17    4.28
  -4   4  -6   78.21    4.30
  -4   4  -6   75.49    4.07
  -4   4  -6   79.26    4.31
  -4   4  -6   83.42    3.99
   4  -4   6   78.94    3.70
   4  -4   6   80.00    4.61
  -5   4  -6   57.71    3.59
  -5   4  -6   58.02    3.63
  -5   4  -6   60.63    3.51
  -5   4  -6   58.99    3.70
   5  -4   6   64.40    4.02
  -6   4  -6   39.48    2.96
  -6   4  -6   41.69    2.96
  -6   4  -6   44.08    3.20
  -6   4  -6   39.70    3.03
   6  -4   6   47.02    3.45
  -7   4  -6   22.97    2.71
  -7   4  -6   18.04    2.31
  -7   4  -6   24.75    2.72
  -7   4  -6   18.65    2.65
   7  -4   6   20.70    2.82
  -8   4  -6   -0.24    0.93
  -8   4  -6    0.14    0.87
  -8   4  -6    0.40    1.07
  -8   4  -6    0.25    0.96
   8  -4   6    2.36    1.48
  -9   4  -6    4.91    1.54
  -9   4  -6    2.43    1.36
   9  -4   6    3.45    1.65
 -10   4  -6   12.77    2.36
 -10   4  -6    9.09    2.17
  10  -4   6   12.90    2.63
  10   3  -6   11.72    2.54
 -10  -3   6   10.79    2.80
   9   3  -6   -1.15    1.10
  -9  -3   6    1.36    1.59
   8   3  -6    2.56    1.72
   8   3  -6    2.44    1.33
  -8  -3   6    0.50    1.30
   7   3  -6   16.92    2.58
   7   3  -6   19.31    2.83
   7   3  -6   16.42    2.32
  -7  -3   6   18.07    2.73
  -7  -3   6   16.20    2.55
   6   3  -6   42.26    3.50
   6   3  -6   47.83    3.35
   6   3  -6   46.14    3.74
  -6  -3   6   46.69    3.63
  -6  -3   6   45.08    3.55
   5   3  -6   84.09    4.74
   5   3  -6   82.29    4.99
   5   3  -6   84.85    5.09
  -5  -3   6   86.34    4.98
  -5  -3   6   86.03    5.10
  -5  -3   6   83.65    5.31
   4   3  -6   50.65    3.10
   4   3  -6   49.16    3.40
   4   3  -6   48.52    3.43
  -4  -3   6   49.85    3.28
  -4  -3   6   52.31    2.98
  -4  -3   6   48.10    3.39
   3   3  -6    1.57    0.67
   3   3  -6    0.23    0.92
   3   3  -6    1.22    0.96
  -3  -3   6    1.17    0.85
  -3  -3   6    2.21    0.60
  -3  -3   6    1.26    0.79
   2   3  -6    0.03    0.66
   2   3  -6    0.12    0.79
   2   3  -6   -0.10    0.43
  -2  -3   6    0.58    0.62
  -2  -3   6   -0.20    0.35
  -2  -3   6   -0.81    0.68
  -2  -3   6   -0.14    0.31
   1   3  -6   21.70    1.84
   1   3  -6   19.16    1.33
   1   3  -6   20.87    1.82
   1   3  -6   16.13    2.05
   1   3  -6   19.56    1.67
  -1  -3   6   23.70    1.74
  -1  -3   6   20.74    2.18
  -1  -3   6   19.43    1.32
  -1  -3   6   17.02    1.61
   0   3  -6  176.97    8.08
   0   3  -6  177.07    7.90
   0   3  -6  186.30    7.69
   0   3  -6  168.26    7.88
   0  -3   6  158.63    7.91
   0  -3   6  182.88    7.80
   0  -3   6  163.91    8.16
  -1   3  -6  192.66    9.08
  -1   3  -6  200.30    8.66
  -1   3  -6  194.72    8.87
  -1   3  -6  194.80    9.02
   1  -3   6  212.22    9.04
   1  -3   6  208.20    8.74
   1  -3   6  200.66    9.27
  -2   3  -6   74.23    3.92
  -2   3  -6   75.86    4.00
  -2   3  -6   84.67    4.11
  -2   3  -6   75.68    4.18
  -2   3  -6   72.69    3.97
  -2   3  -6   77.11    3.70
   2  -3   6   80.73    4.14
   2  -3   6   82.60    3.59
   2  -3   6   77.16    4.17
   2  -3   6   77.27    3.60
  -3   3  -6   58.96    3.56
  -3   3  -6   68.33    3.49
  -3   3  -6   72.40    3.72
  -3   3  -6   71.50    3.72
  -3   3  -6   68.05    3.70
   3  -3   6   72.68    3.95
   3  -3   6   69.55    3.41
   3  -3   6   71.59    3.15
  -4   3  -6   17.71    1.31
  -4   3  -6   17.58    1.65
  -4   3  -6   15.60    1.67
  -4   3  -6   14.11    1.65
  -4   3  -6   16.72    1.46
   4  -3   6   14.84    1.30
   4  -3   6   13.98    0.92
   4  -3   6   15.53    1.88
  -5   3  -6    1.07    0.71
  -5   3  -6    2.46    0.87
  -5   3  -6    1.54    0.82
  -5   3  -6    1.95    0.78
   5  -3   6    2.26    0.75
   5  -3   6    0.67    0.93
  -6   3  -6   47.17    3.11
  -6   3  -6   44.11    3.18
  -6   3  -6   46.25    3.11
  -6   3  -6   45.99    3.27
   6  -3   6   46.14    2.98
   6  -3   6   41.94    3.30
  -7   3  -6   32.01    2.63
  -7   3  -6   31.19    2.79
  -7   3  -6   28.66    2.74
  -7   3  -6   31.28    2.71
   7  -3   6   28.70    2.44
   7  -3   6   28.09    3.13
  -8   3  -6   18.58    2.57
  -8   3  -6   14.72    2.17
  -8   3  -6   17.50    2.55
   8  -3   6   19.26    2.61
  -9   3  -6   16.83    3.04
  -9   3  -6   19.76    2.65
  -9   3  -6   21.05    2.73
   9  -3   6   18.42    2.80
 -10   3  -6   -0.10    1.28
 -10   3  -6    0.68    1.13
  10  -3   6    0.76    1.30
 -11   3  -6    3.61    1.33
 -11   3  -6    1.78    1.53
  11  -3   6    0.39    1.49
  10   2  -6   20.63    3.08
 -10  -2   6   16.46    2.86
 -10  -2   6   17.12    3.22
   9   2  -6   22.39    3.13
  -9  -2   6   17.91    2.81
  -9  -2   6   25.73    3.66
   8   2  -6   21.75    3.30
   8   2  -6   26.19    3.20
  -8  -2   6   20.86    3.02
  -8  -2   6   16.56    2.58
  -8  -2   6   17.97    2.82
   7   2  -6   11.57    2.44
   7   2  -6    7.40    1.76
   7   2  -6   10.35    1.91
  -7  -2   6    8.17    1.64
  -7  -2   6    7.83    1.79
  -7  -2   6    7.08    1.86
  -7  -2   6    8.30    1.92
   6   2  -6    1.20    1.10
   6   2  -6    0.68    1.23
   6   2  -6    1.70    1.05
  -6  -2   6    1.87    1.23
  -6  -2   6    0.63    0.82
  -6  -2   6    0.49    0.90
  -6  -2   6    0.28    0.95
   5   2  -6   16.23    2.22
   5   2  -6   19.49    2.42
   5   2  -6   18.31    2.05
  -5  -2   6   20.54    2.09
  -5  -2   6   17.20    2.01
  -5  -2   6   16.88    2.11
  -5  -2   6   17.11    2.28
   4   2  -6   64.52    3.88
   4   2  -6   64.55    3.70
   4   2  -6   61.60    3.90
  -4  -2   6   60.14    3.55
  -4  -2   6   63.59    3.89
  -4  -2   6   69.14    3.80
  -4  -2   6   67.59    3.92
   3   2  -6   74.71    3.95
   3   2  -6   73.99    4.15
   3   2  -6   72.93    4.19
  -3  -2   6   78.25    4.19
  -3  -2   6   75.45    3.87
  -3  -2   6   79.19    4.23
   2   2  -6  112.93    5.42
   2   2  -6  110.54    5.52
   2   2  -6  108.92    5.20
  -2  -2   6  115.34    5.44
  -2  -2   6  108.11    5.51
  -2  -2   6  106.58    5.12
   1   2  -6   36.30    2.39
   1   2  -6   34.86    2.33
   1   2  -6   35.01    2.02
   1   2  -6   36.97    2.25
  -1  -2   6   40.81    1.86
  -1  -2   6   26.38    2.36
  -1  -2   6   36.09    2.14
  -1  -2   6   38.34    2.36
   0   2  -6    5.71    0.81
   0   2  -6    6.10    1.09
   0   2  -6    3.56    1.00
   0  -2   6    5.29    0.66
   0  -2   6    7.23    0.83
   0  -2   6    5.04    0.97
   0  -2   6    6.22    1.07
  -1   2  -6   26.43    2.10
  -1   2  -6   34.42    2.32
   1  -2   6   33.01    2.16
   1  -2   6   34.48    1.98
   1  -2   6   33.58    1.71
  -2   2  -6  127.19    5.69
  -2   2  -6  116.37    5.60
  -2   2  -6  123.09    5.64
  -2   2  -6  109.52    5.39
  -2   2  -6  112.74    5.70
   2  -2   6  122.47    5.12
   2  -2   6  124.39    5.76
   2  -2   6  118.39    5.71
   2  -2   6  121.95    5.37
  -3   2  -6  230.99   10.49
  -3   2  -6  227.10   10.58
  -3   2  -6  239.68   10.70
  -3   2  -6  243.82   10.67
  -3   2  -6  255.92   10.57
   3  -2   6  239.54   10.46
   3  -2   6  242.84   10.86
  -4   2  -6  104.69    5.26
  -4   2  -6  100.41    5.13
  -4   2  -6  105.24    4.89
  -4   2  -6  100.59    5.15
  -4   2  -6  111.73    5.37
   4  -2   6  104.56    4.48
   4  -2   6  106.57    5.08
   4  -2   6  104.08    5.44
  -5   2  -6   68.74    3.91
  -5   2  -6   60.98    3.65
  -5   2  -6   66.47    3.77
  -5   2  -6   61.05    3.81
   5  -2   6   67.99    3.02
   5  -2   6   68.01    3.69
   5  -2   6   67.21    4.05
  -6   2  -6   16.88    2.15
  -6   2  -6   12.60    1.79
  -6   2  -6   18.59    2.19
  -6   2  -6   13.83    1.75
   6  -2   6   13.19    1.69
   6  -2   6   11.69    1.81
  -7   2  -6    1.48    0.96
  -7   2  -6    2.42    1.07
  -7   2  -6    2.15    1.23
  -7   2  -6    2.37    1.05
   7  -2   6    1.32    1.06
   7  -2   6    2.05    0.99
  -8   2  -6   18.68    2.79
  -8   2  -6   19.53    2.69
  -8   2  -6   18.25    2.46
  -8   2  -6   19.07    2.55
   8  -2   6   16.61    2.22
   8  -2   6   23.49    2.82
  -9   2  -6   25.71    3.10
  -9   2  -6   17.17    2.78
  -9   2  -6   15.60    2.37
   9  -2   6   18.56    2.61
   9  -2   6   25.12    3.13
 -10   2  -6   16.02    2.60
 -10   2  -6   15.36    2.64
  10  -2   6   24.81    3.23
 -11   2  -6   21.34    3.26
 -11   2  -6   16.39    2.88
  11  -2   6   13.14    2.60
  10   1  -6    1.39    1.80
 -10  -1   6    1.02    1.76
 -10  -1   6    0.02    1.47
   9   1  -6   11.90    2.31
  -9  -1   6   12.02    2.42
  -9  -1   6    8.38    2.27
  -9  -1   6   12.81    2.42
   8   1  -6   20.00    2.73
  -8  -1   6   23.85    2.85
  -8  -1   6   22.31    2.90
  -8  -1   6   27.76    3.27
  -8  -1   6   18.27    2.87
   7   1  -6   68.37    4.28
   7   1  -6   66.30    4.39
  -7  -1   6   66.10    4.57
  -7  -1   6   63.75    4.59
  -7  -1   6   63.46    4.29
  -7  -1   6   67.51    4.38
   6   1  -6  107.51    5.95
   6   1  -6  103.80    6.09
   6   1  -6  104.30    5.75
  -6  -1   6  115.33    6.15
  -6  -1   6   99.99    5.74
  -6  -1   6  114.02    5.91
  -6  -1   6  105.65    6.11
   5   1  -6    7.71    1.64
   5   1  -6    6.30    1.28
   5   1  -6    5.73    1.35
  -5  -1   6    8.20    1.44
  -5  -1   6    7.24    1.46
  -5  -1   6    8.56    1.47
  -5  -1   6    8.19    1.54
   4   1  -6   -0.41    0.81
   4   1  -6    0.86    0.81
   4   1  -6    1.75    0.77
  -4  -1   6    1.42    0.76
  -4  -1   6    0.59    0.78
  -4  -1   6    0.10    0.62
  -4  -1   6    0.70    0.75
  -4  -1   6    1.15    0.68
   3   1  -6    5.55    0.98
   3   1  -6    5.22    1.07
   3   1  -6    6.16    1.18
  -3  -1   6    4.50    0.94
  -3  -1   6    5.01    0.94
  -3  -1   6    6.63    1.18
  -3  -1   6    5.41    1.12
  -3  -1   6    5.04    0.88
   2   1  -6   39.15    2.24
   2   1  -6   37.82    2.41
   2   1  -6   37.76    2.42
  -2  -1   6   38.49    2.45
  -2  -1   6   37.07    2.16
  -2  -1   6   33.52    2.22
  -2  -1   6   37.80    2.40
   1   1  -6  273.08   12.27
   1   1  -6  276.80   12.49
   1   1  -6  276.89   12.40
  -1  -1   6  293.88   12.56
  -1  -1   6  279.33   12.63
  -1  -1   6  308.56   11.90
  -1  -1   6  283.91   12.52
  -1  -1   6  286.71   12.33
   0   1  -6  184.03    7.97
   0   1  -6  170.39    8.15
   0   1  -6  180.92    8.15
   0  -1   6  164.73    7.81
   0  -1   6  183.97    8.06
   0  -1   6  181.29    8.21
   0  -1   6  188.26    7.71
   0  -1   6  171.34    8.00
  -1   1  -6   75.68    3.54
  -1   1  -6   68.53    3.71
  -1   1  -6   69.55    3.82
  -1   1  -6   77.75    3.73
   1  -1   6   71.33    3.58
   1  -1   6   73.64    3.44
   1  -1   6   73.01    3.62
   1  -1   6   71.79    3.54
  -2   1  -6   20.74    1.41
  -2   1  -6   19.89    1.60
  -2   1  -6   18.05    1.54
  -2   1  -6   21.41    1.43
  -2   1  -6   21.96    1.67
   2  -1   6   21.97    1.54
   2  -1   6   19.94    1.35
  -3   1  -6    3.32    0.69
  -3   1  -6    4.10    0.86
  -3   1  -6    3.50    0.78
  -3   1  -6    3.05    0.88
  -3   1  -6    3.60    0.74
   3  -1   6    2.57    0.64
   3  -1   6    3.25    0.82
  -4   1  -6   30.36    2.03
  -4   1  -6   31.07    2.22
  -4   1  -6   27.80    2.12
  -4   1  -6   28.38    2.02
  -4   1  -6   29.89    1.87
   4  -1   6   31.79    1.40
   4  -1   6   28.32    2.24
   4  -1   6   29.78    1.98
   4  -1   6   30.48    2.13
  -5   1  -6   64.97    3.74
  -5   1  -6   59.99    3.51
  -5   1  -6   65.80    3.74
  -5   1  -6   64.75    3.63
   5  -1   6   62.78    3.79
   5  -1   6   61.90    3.62
   5  -1   6   58.90    3.50
  -6   1  -6   92.94    5.09
  -6   1  -6   92.04    4.90
  -6   1  -6   86.00    5.07
  -6   1  -6   89.87    4.98
   6  -1   6   89.96    4.91
   6  -1   6   92.02    5.18
  -7   1  -6   49.48    3.55
  -7   1  -6   42.85    3.19
  -7   1  -6   52.00    3.40
  -7   1  -6   46.93    3.45
   7  -1   6   42.70    3.19
   7  -1   6   45.20    3.42
  -8   1  -6    0.46    0.96
  -8   1  -6    1.84    1.14
  -8   1  -6    2.44    1.40
   8  -1   6    2.26    1.06
   8  -1   6    0.88    0.99
  -9   1  -6    0.42    1.29
  -9   1  -6    0.70    1.27
  -9   1  -6    1.17    1.17
   9  -1   6   -0.71    0.95
   9  -1   6    0.47    1.13
 -10   1  -6    5.16    1.71
 -10   1  -6    7.99    1.99
  10  -1   6    8.73    2.09
  10  -1   6    8.94    1.92
 -11   1  -6    9.34    2.22
 -11   1  -6   12.64    2.58
  11  -1   6   11.56    3.17
  11  -1   6   10.65    2.53
  10   0  -6    6.30    2.08
 -10   0   6    8.75    2.43
 -10   0   6   11.81    2.72
 -10   0   6   12.24    2.50
   9   0  -6    9.80    2.31
  -9   0   6   14.71    2.54
  -9   0   6    9.07    2.05
  -9   0   6    6.78    1.93
  -9   0   6    8.25    2.24
   8   0  -6    1.32    1.19
  -8   0   6    0.66    0.98
  -8   0   6    3.04    1.49
  -8   0   6    0.83    1.29
  -8   0   6    1.51    1.15
   7   0  -6   11.62    1.94
  -7   0   6   10.34    1.75
  -7   0   6   10.78    1.97
  -7   0   6    9.06    1.69
  -7   0   6   10.78    2.09
   6   0  -6   32.93    2.66
   6   0  -6   30.89    2.46
  -6   0   6   29.69    2.54
  -6   0   6   32.17    2.54
  -6   0   6   26.97    3.01
  -6   0   6   30.33    2.64
   5   0  -6   32.79    2.70
   5   0  -6   30.48    2.50
   5   0  -6   35.46    2.46
  -5   0   6   31.72    2.71
  -5   0   6   26.75    2.24
  -5   0   6   35.76    2.59
  -5   0   6   33.28    2.48
  -5   0   6   32.05    2.63
   4   0  -6  127.40    5.37
   4   0  -6  127.07    6.33
   4   0  -6  129.19    6.29
   4   0  -6  121.46    6.10
  -4   0   6  128.00    6.23
  -4   0   6  124.66    6.11
  -4   0   6  124.07    6.23
  -4   0   6  124.00    6.37
  -4   0   6  126.82    6.36
   3   0  -6   26.28    2.15
   3   0  -6   26.58    2.02
   3   0  -6   30.23    2.04
  -3   0   6   28.99    1.90
  -3   0   6   29.02    1.97
  -3   0   6   27.74    2.11
  -3   0   6   29.05    1.99
  -3   0   6   29.31    2.12
   2   0  -6    5.97    1.10
   2   0  -6    3.11    0.75
   2   0  -6    4.68    0.95
  -2   0   6    4.11    0.76
  -2   0   6    4.39    0.82
  -2   0   6    4.73    0.99
  -2   0   6    4.04    0.93
  -2   0   6    4.66    0.73
   1   0  -6    9.54    1.09
   1   0  -6    6.51    1.12
   1   0  -6    8.82    1.32
  -1   0   6    6.98    0.94
  -1   0   6    9.35    1.01
  -1   0   6   10.47    1.38
  -1   0   6   10.30    1.35
   0   0  -6   98.77    4.88
   0   0  -6   97.08    4.79
   0   0  -6   99.73    4.94
   0   0   6  103.79    4.80
   0   0   6  102.37    5.08
   0   0   6   99.18    4.93
   0   0   6  105.46    4.71
  -1   0  -6  339.38   15.41
  -1   0  -6  358.56   15.30
  -1   0  -6  365.11   15.38
   1   0   6  372.94   15.29
   1   0   6  363.26   15.39
   1   0   6  355.58   15.18
  -2   0  -6  252.45   10.95
  -2   0  -6  260.13   11.03
  -2   0  -6  258.60   11.06
  -2   0  -6  245.41   10.84
  -2   0  -6  251.62   11.01
   2   0   6  249.69   10.93
  -3   0  -6   95.75    4.55
  -3   0  -6   91.01    4.37
  -3   0  -6   96.58    4.61
  -3   0  -6   83.56    4.41
  -3   0  -6   93.47    4.43
   3   0   6   98.29    4.59
   3   0   6   87.42    4.42
  -4   0  -6   29.75    2.06
  -4   0  -6   28.36    1.91
  -4   0  -6   32.72    2.25
  -4   0  -6   30.08    2.15
   4   0   6   32.25    2.18
   4   0   6   30.45    2.03
  -5   0  -6    7.55    1.19
  -5   0  -6    7.38    1.25
  -5   0  -6    7.65    1.28
  -5   0  -6    8.41    1.34
   5   0   6    7.17    1.15
   5   0   6    8.16    1.41
  -6   0  -6    8.81    1.60
  -6   0  -6    9.26    1.61
  -6   0  -6    9.82    1.50
  -6   0  -6    8.32    1.32
   6   0   6    8.83    1.47
   6   0   6    9.73    1.66
  -7   0  -6   42.60    3.16
  -7   0  -6   43.57    3.01
  -7   0  -6   45.75    3.45
   7   0   6   43.40    3.24
   7   0   6   37.63    3.00
  -8   0  -6   24.51    2.89
  -8   0  -6   22.29    2.97
  -8   0  -6   25.70    2.70
   8   0   6   26.11    2.85
   8   0   6   27.05    3.04
  -9   0  -6   20.78    2.77
  -9   0  -6   24.03    2.92
  -9   0  -6   18.70    3.00
   9   0   6   23.79    3.00
   9   0   6   25.26    3.03
 -10   0  -6    1.09    1.42
 -10   0  -6    6.04    1.72
 -10   0  -6    2.31    1.64
  10   0   6    6.62    1.76
  10   0   6    4.76    1.69
 -11   0  -6    5.08    1.97
 -11   0  -6    2.67    1.38
  11   0   6    2.53    1.87
  10  -1  -6   13.36    2.78
 -10   1   6    8.99    2.35
 -10   1   6    7.10    1.97
 -10   1   6   13.41    2.70
   9  -1  -6   21.90    3.22
  -9   1   6   20.30    3.41
  -9   1   6   26.90    3.53
  -9   1   6   20.27    2.77
  -9   1   6   21.11    2.96
   8  -1  -6   61.99    4.35
  -8   1   6   54.28    4.47
  -8   1   6   55.99    4.02
  -8   1   6   54.75    4.12
  -8   1   6   53.32    4.26
   7  -1  -6   39.25    3.17
  -7   1   6   38.59    3.18
  -7   1   6   37.00    3.30
  -7   1   6   37.11    2.96
   6  -1  -6   10.17    1.65
   6  -1  -6    9.82    1.65
  -6   1   6    7.02    1.59
  -6   1   6   10.62    1.62
  -6   1   6   10.79    1.89
  -6   1   6    9.27    1.68
   5  -1  -6    0.22    0.41
   5  -1  -6    0.80    0.81
   5  -1  -6    0.56    0.88
   5  -1  -6    0.91    0.74
  -5   1   6    0.25    0.68
  -5   1   6    1.16    0.72
  -5   1   6   -0.10    0.80
  -5   1   6    0.73    0.85
   4  -1  -6   33.07    2.53
   4  -1  -6   33.24    2.42
   4  -1  -6   34.95    1.82
   4  -1  -6   36.39    2.42
  -4   1   6   31.07    2.20
  -4   1   6   36.54    2.46
  -4   1   6   35.38    2.56
  -4   1   6   36.90    2.61
   3  -1  -6   60.80    3.60
   3  -1  -6   64.67    2.98
   3  -1  -6   67.14    3.59
   3  -1  -6   69.76    3.63
  -3   1   6   60.08    3.61
  -3   1   6   66.45    3.39
  -3   1   6   69.51    3.60
  -3   1   6   64.67    3.63
   2  -1  -6   92.71    4.05
   2  -1  -6   93.83    4.63
   2  -1  -6   96.11    4.62
   2  -1  -6   93.98    4.54
  -2   1   6   92.69    4.53
  -2   1   6   90.88    4.64
  -2   1   6   89.89    4.31
  -2   1   6   89.61    4.36
  -2   1   6   93.55    4.60
   1  -1  -6   65.83    3.57
   1  -1  -6   72.00    3.60
   1  -1  -6   69.09    3.75
  -1   1   6   71.78    3.75
  -1   1   6   70.89    3.58
  -1   1   6   68.13    3.49
  -1   1   6   70.27    3.25
   0  -1  -6   13.88    1.28
   0  -1  -6   13.81    1.41
   0  -1  -6   13.16    1.42
   0   1   6   16.08    1.41
   0   1   6   16.73    1.82
   0   1   6   12.76    1.53
   0   1   6   13.89    0.99
  -1  -1  -6   14.35    1.38
  -1  -1  -6   11.45    0.82
  -1  -1  -6   11.26    1.16
  -1  -1  -6   12.89    1.27
  -1  -1  -6   12.22    0.85
   1   1   6   11.75    1.37
   1   1   6   13.71    1.25
   1   1   6   12.58    1.13
  -2  -1  -6   21.41    1.55
  -2  -1  -6   18.87    1.40
  -2  -1  -6   19.79    1.45
  -2  -1  -6   19.90    1.08
  -2  -1  -6   20.61    1.23
  -2  -1  -6   20.91    1.54
   2   1   6   20.52    1.58
   2   1   6   18.11    1.38
  -3  -1  -6  109.55    5.11
  -3  -1  -6  103.94    4.82
  -3  -1  -6  101.70    4.97
  -3  -1  -6  107.23    5.02
  -3  -1  -6  104.66    5.00
  -3  -1  -6  103.26    4.59
   3   1   6  109.90    5.14
   3   1   6   96.53    4.93
  -4  -1  -6   93.39    4.66
  -4  -1  -6   90.99    4.74
  -4  -1  -6   93.77    4.49
  -4  -1  -6   96.34    4.69
   4   1   6   89.87    4.74
   4   1   6   87.59    4.59
  -5  -1  -6   80.06    4.35
  -5  -1  -6   83.25    4.52
  -5  -1  -6   77.82    4.20
  -5  -1  -6   81.00    4.39
   5   1   6   84.35    4.53
   5   1   6   79.26    4.32
  -6  -1  -6   19.30    2.26
  -6  -1  -6   22.66    2.17
  -6  -1  -6   24.32    2.45
  -6  -1  -6   18.71    2.16
   6   1   6   21.86    1.96
   6   1   6   20.56    2.49
  -7  -1  -6    0.36    0.88
  -7  -1  -6    1.53    1.20
  -7  -1  -6    0.66    0.85
   7   1   6    0.66    1.09
   7   1   6    0.56    0.81
  -8  -1  -6    3.34    1.47
  -8  -1  -6    5.14    1.34
  -8  -1  -6    3.39    1.51
   8   1   6    1.84    1.11
  -9  -1  -6   24.06    3.37
  -9  -1  -6   18.44    2.57
  -9  -1  -6   18.62    2.68
   9   1   6   21.99    2.83
   9   1   6   18.11    2.66
 -10  -1  -6   22.19    3.00
 -10  -1  -6   16.39    2.97
 -10  -1  -6   22.51    3.14
  10   1   6   30.02    3.48
  10   1   6   23.86    3.14
 -11  -1  -6   19.22    2.97
 -11  -1  -6   21.99    3.36
  11   1   6   18.14    2.97
  10  -2  -6    1.43    1.86
 -10   2   6    3.98    1.90
 -10   2   6    2.12    1.63
 -10   2   6   -0.11    1.30
   9  -2  -6   -0.50    1.21
  -9   2   6   -1.32    0.94
  -9   2   6    0.23    1.24
   8  -2  -6   15.89    2.57
  -8   2   6   16.15    2.61
  -8   2   6   14.49    2.24
  -8   2   6   12.73    2.19
   7  -2  -6   29.89    3.20
  -7   2   6   34.57    3.45
  -7   2   6   32.32    2.68
  -7   2   6   31.83    2.87
  -7   2   6   32.35    3.53
   6  -2  -6   59.49    4.01
  -6   2   6   67.97    3.88
  -6   2   6   65.74    4.10
  -6   2   6   61.92    4.20
  -6   2   6   59.78    4.11
   5  -2  -6   61.13    3.17
   5  -2  -6   55.64    2.99
   5  -2  -6   58.55    3.63
  -5   2   6   58.95    3.40
  -5   2   6   54.53    3.57
  -5   2   6   53.19    3.67
  -5   2   6   56.58    3.72
   4  -2  -6   13.73    1.18
   4  -2  -6   18.94    2.03
   4  -2  -6   15.39    1.41
   4  -2  -6   21.65    2.13
  -4   2   6   16.36    1.63
  -4   2   6   15.54    1.90
  -4   2   6   14.87    1.78
  -4   2   6   20.16    2.18
   3  -2  -6    7.73    1.23
   3  -2  -6    4.77    0.99
   3  -2  -6    5.42    0.95
   3  -2  -6    3.88    0.65
  -3   2   6    4.45    0.99
  -3   2   6    4.75    0.78
  -3   2   6    5.24    1.11
  -3   2   6    4.53    0.96
   2  -2  -6    1.72    0.45
   2  -2  -6    1.86    0.61
   2  -2  -6    0.82    0.59
  -2   2   6    1.81    0.66
  -2   2   6    1.38    0.69
  -2   2   6    1.08    0.40
  -2   2   6    1.39    0.59
   1  -2  -6  125.88    5.67
   1  -2  -6  125.49    5.94
   1  -2  -6  121.22    5.48
  -1   2   6  123.84    5.74
  -1   2   6  122.94    5.35
  -1   2   6  119.74    5.34
  -1   2   6  127.82    5.85
  -1   2   6  119.89    5.68
   0  -2  -6  175.49    9.14
   0  -2  -6  215.54    9.17
   0  -2  -6  217.01    9.08
   0   2   6  191.79    8.65
   0   2   6  221.71    9.23
   0   2   6  228.38    9.47
   0   2   6  215.02    9.42
  -1  -2  -6  208.59    8.54
  -1  -2  -6  197.76    8.76
  -1  -2  -6  203.27    9.00
  -1  -2  -6  203.64    8.94
   1   2   6  220.60    8.98
   1   2   6  212.35    9.05
   1   2   6  179.10    9.03
  -2  -2  -6   27.43    1.47
  -2  -2  -6   25.77    1.72
  -2  -2  -6   31.07    1.86
  -2  -2  -6   28.16    1.90
  -2  -2  -6   27.16    1.54
   2   2   6   27.99    1.77
   2   2   6   28.86    1.93
   2   2   6   28.22    1.76
  -3  -2  -6   30.93    1.84
  -3  -2  -6   33.24    2.07
  -3  -2  -6   35.00    1.84
  -3  -2  -6   36.37    2.20
  -3  -2  -6   29.49    2.11
   3   2   6   35.15    2.09
   3   2   6   34.61    2.20
  -4  -2  -6    1.95    0.67
  -4  -2  -6    1.97    0.70
  -4  -2  -6    1.98    0.53
  -4  -2  -6    1.82    0.58
  -4  -2  -6    1.62    0.77
   4   2   6    1.54    0.81
   4   2   6    2.01    0.69
  -5  -2  -6   50.20    3.06
  -5  -2  -6   47.59    3.01
  -5  -2  -6   50.02    2.86
  -5  -2  -6   54.03    3.26
   5   2   6   50.99    3.25
   5   2   6   44.53    2.97
  -6  -2  -6   25.48    2.24
  -6  -2  -6   28.04    2.54
  -6  -2  -6   29.72    2.17
   6   2   6   26.03    2.49
   6   2   6   26.41    2.23
  -7  -2  -6   33.24    2.54
  -7  -2  -6   33.53    3.02
  -7  -2  -6   31.85    2.74
   7   2   6   34.27    2.76
   7   2   6   34.18    3.05
  -8  -2  -6    9.64    2.08
  -8  -2  -6   13.04    1.94
  -8  -2  -6   10.48    1.95
   8   2   6    9.01    2.25
[truncated: 2,739,543 more chars]
