# Supplementary material for: Crystal structures of fac-tri­carbonyl­chlorido­(6,6′-dihy­droxy-2,2′-bi­pyridine)­rhenium(I) tetra­hydro­furan monosolvate and fac-bromido­tricarbon­yl(6,6′-dihy­droxy-2,2′-bi­pyridine)­manganese(I) tetra­hydro­furan monosolvate
Source: Acta Crystallogr E Crystallogr Commun. 2016 Jul 29;72(Pt 8):1201–5. doi: 10.1107/S2056989016011841 (PMC4971873; doi:10.1107/S2056989016011841)
Supplement: Supplementary file 2 [file e-72-01201-Re_complexsup4.hkl]

data_Re_complex                                                                 
_shelx_title ' lens003_a.res in P-1'                                            
_shelx_refln_list_code          4                                               
_shelx_F_calc_maximum      258.18                                               
_exptl_crystal_F_000       544.00                                               
_reflns_d_resolution_high  0.6000                                               
                                                                                
loop_                                                                           
 _space_group_symop_operation_xyz                                               
 'x, y, z'                                                                      
 '-x, -y, -z'                                                                   
                                                                                
_cell_length_a     6.9661                                                       
_cell_length_b     8.0082                                                       
_cell_length_c    16.9007                                                       
_cell_angle_alpha  78.907                                                       
_cell_angle_beta   79.128                                                       
_cell_angle_gamma  88.886                                                       
                                                                                
_shelx_F_squared_multiplier     1.000                                           
                                                                                
loop_                                                                           
 _refln_index_h                                                                 
 _refln_index_k                                                                 
 _refln_index_l                                                                 
 _refln_F_squared_calc                                                          
 _refln_F_squared_meas                                                          
 _refln_F_squared_sigma                                                         
 _refln_observed_status                                                         
   1   0   0      14151.85      14677.44       233.57 o                         
   2   0   0       2075.82       1969.40        53.96 o                         
   3   0   0       1577.35       1604.72        47.49 o                         
   4   0   0         23.55         21.30        17.02 o                         
   5   0   0       4395.02       4358.45       117.11 o                         
   6   0   0       4570.53       4492.31       105.03 o                         
   7   0   0       3822.77       3770.74       122.07 o                         
   8   0   0       1536.41       1625.16       113.00 o                         
   9   0   0         96.64        117.41        50.49 o                         
  10   0   0         70.29          5.40        60.57 o                         
  11   0   0        431.75        521.25        95.46 o                         
 -11   1   0       1801.70       1654.93       149.21 o                         
 -10   1   0       3170.64       3381.90       235.21 o                         
  -9   1   0       2091.65       2155.66       130.18 o                         
  -8   1   0       1102.85       1087.09        73.40 o                         
  -7   1   0         13.36         24.96        23.84 o                         
  -6   1   0       1545.36       1565.05        66.63 o                         
  -5   1   0       4900.43       4792.22       103.65 o                         
  -4   1   0       9814.41       9543.61       171.90 o                         
  -3   1   0       6331.37       6492.24       118.81 o                         
  -2   1   0       1654.76       1638.56        36.66 o                         
  -1   1   0        116.51         83.20        12.04 o                         
   0   1   0      11910.40      12353.24       300.57 o                         
   1   1   0       5308.86       5406.45        84.91 o                         
   2   1   0      26556.79      27115.86       432.95 o                         
   3   1   0       9647.30       9376.71       176.95 o                         
   4   1   0       4569.84       4527.04       101.87 o                         
   5   1   0        915.28        931.62        49.19 o                         
   6   1   0        151.10        144.61        31.44 o                         
   7   1   0       3661.42       3553.96        94.68 o                         
   8   1   0       4271.72       4195.64       151.52 o                         
   9   1   0       3288.62       3282.47       143.97 o                         
  10   1   0       1799.51       1833.33       125.72 o                         
  11   1   0        611.09        559.77        92.00 o                         
 -11   2   0         42.83         14.73        70.76 o                         
 -10   2   0       1513.44       1538.66       129.05 o                         
  -9   2   0       1346.89       1148.46        95.97 o                         
  -8   2   0       2577.55       2684.46        97.73 o                         
  -7   2   0       4169.29       3857.96       110.13 o                         
  -6   2   0       1682.36       1755.47        73.76 o                         
  -5   2   0         69.94         71.34        21.46 o                         
  -4   2   0       2992.83       2879.78        73.82 o                         
  -3   2   0       3580.60       3323.30        75.64 o                         
  -2   2   0      28220.98      29007.57       463.13 o                         
  -1   2   0      24906.01      26171.53       413.52 o                         
   0   2   0      19147.31      20444.60       382.85 o                         
   1   2   0       2292.89       2341.33        50.13 o                         
   2   2   0         15.51         18.46        10.84 o                         
   3   2   0       5286.59       5370.19       102.19 o                         
   4   2   0       7804.63       7840.42       158.43 o                         
   5   2   0       2370.35       2426.05        83.00 o                         
   6   2   0       1092.74       1125.03        67.66 o                         
   7   2   0        287.99        266.59        41.97 o                         
   8   2   0         25.44        -11.39        30.60 o                         
   9   2   0       1451.92       1451.96        94.65 o                         
  10   2   0       1376.29       1440.57       180.26 o                         
  11   2   0       1798.68       1868.89       157.46 o                         
 -11   3   0       1289.95       1419.87       168.36 o                         
 -10   3   0        746.93        800.55       123.98 o                         
  -9   3   0        198.64        152.09        44.24 o                         
  -8   3   0        322.24        377.86        44.22 o                         
  -7   3   0       1975.95       2058.65        85.19 o                         
  -6   3   0       3189.60       3241.44        93.66 o                         
  -5   3   0       1229.40       1300.38        63.63 o                         
  -4   3   0       1900.25       1831.75        64.97 o                         
  -3   3   0         66.44         71.96        14.54 o                         
  -2   3   0       4130.53       4349.07        76.14 o                         
  -1   3   0       7284.17       7147.35       145.80 o                         
   0   3   0      19199.30      19644.33       372.81 o                         
   1   3   0      17368.97      17325.81       333.70 o                         
   2   3   0       8804.87       8696.44       139.41 o                         
   3   3   0       1123.09       1018.11        39.29 o                         
   4   3   0        126.70        111.05        21.13 o                         
   5   3   0        717.92        784.88        45.88 o                         
   6   3   0       4353.07       4446.29       115.78 o                         
   7   3   0       3216.08       3002.60        97.91 o                         
   8   3   0       2257.49       2475.12       101.55 o                         
   9   3   0        573.06        486.62        79.17 o                         
  10   3   0         82.00         56.22        54.69 o                         
  11   3   0        193.46        194.16        66.82 o                         
 -10   4   0       1433.64       1314.63       150.65 o                         
  -9   4   0       2232.20       2143.66       116.72 o                         
  -8   4   0       2272.72       2346.09       109.33 o                         
  -7   4   0        215.48        176.80        36.01 o                         
  -6   4   0        828.85        793.49        47.02 o                         
  -5   4   0        110.18        109.37        22.09 o                         
  -4   4   0       6627.49       6786.22       131.21 o                         
  -3   4   0       9684.62       9868.64       162.55 o                         
  -2   4   0       9527.09       9630.95       178.72 o                         
  -1   4   0        403.53        349.21        23.09 o                         
   0   4   0          2.84         10.11        11.67 o                         
   1   4   0       4661.23       4461.98       111.02 o                         
   2   4   0       6757.82       6536.93       127.68 o                         
   3   4   0       4082.35       4007.08        77.70 o                         
   4   4   0       3935.76       3980.37        94.87 o                         
   5   4   0       1258.62       1233.16        56.22 o                         
   6   4   0        635.21        591.47        51.91 o                         
   7   4   0       1079.73       1125.59        86.75 o                         
   8   4   0       1558.53       1370.90        88.95 o                         
   9   4   0       2697.85       2795.60       139.01 o                         
  10   4   0       1695.00       1787.91       148.21 o                         
 -10   5   0         57.56         18.45        62.66 o                         
  -9   5   0        808.82        856.41        87.31 o                         
  -8   5   0       1987.35       2068.17       109.19 o                         
  -7   5   0       2781.65       2739.28        93.25 o                         
  -6   5   0       1629.60       1753.55        86.99 o                         
  -5   5   0        330.49        335.13        38.36 o                         
  -4   5   0       2802.57       2866.17        71.43 o                         
  -3   5   0       1681.00       1699.06        43.73 o                         
  -2   5   0       7980.02       7900.88       168.79 o                         
  -1   5   0      11667.71      11504.42       222.31 o                         
   0   5   0      15937.84      16801.38       328.43 o                         
   1   5   0       5500.34       5446.87       120.42 o                         
   2   5   0        429.31        396.31        47.32 o                         
   3   5   0        277.15        261.28        23.34 o                         
   4   5   0       1699.04       1730.40        69.35 o                         
   5   5   0       3582.01       3503.25       124.86 o                         
   6   5   0       1986.49       2095.91       103.62 o                         
   7   5   0        896.83        895.83        77.68 o                         
   8   5   0        238.88        255.32        51.22 o                         
   9   5   0        311.70        256.93        53.83 o                         
  10   5   0        528.73        523.63        94.53 o                         
 -10   6   0       1481.50       1310.91       152.81 o                         
  -9   6   0        418.13        448.31        70.68 o                         
  -8   6   0          1.78         41.14        38.06 o                         
  -7   6   0        132.76        124.55        33.16 o                         
  -6   6   0       1864.59       2058.47        93.43 o                         
  -5   6   0       4526.45       4494.60       113.28 o                         
  -4   6   0       2724.19       2565.52        74.36 o                         
  -3   6   0       1476.11       1383.29        48.62 o                         
  -2   6   0         62.76         77.50        19.32 o                         
  -1   6   0       1132.57       1112.93        47.59 o                         
   0   6   0       7869.72       7901.10       167.05 o                         
   1   6   0      13326.07      13242.02       270.15 o                         
   2   6   0       6669.80       6413.36       193.14 o                         
   3   6   0       2171.30       2156.45        82.73 o                         
   4   6   0        258.63        260.80        39.46 o                         
   5   6   0        219.10        236.82        46.93 o                         
   6   6   0        981.40       1001.02        90.01 o                         
   7   6   0       2229.61       2199.17       134.67 o                         
   8   6   0       3458.28       3588.24       158.71 o                         
   9   6   0       1255.02       1245.16       153.68 o                         
  10   6   0        368.72        336.76       111.84 o                         
  -9   7   0       2217.60       2508.60       163.73 o                         
  -8   7   0       1368.32       1387.75       145.42 o                         
  -7   7   0        848.82        917.16        72.69 o                         
  -6   7   0         25.32         50.82        27.41 o                         
  -5   7   0        752.55        806.84        52.65 o                         
  -4   7   0       3867.53       3910.38        99.97 o                         
  -3   7   0       6444.60       6406.28       172.68 o                         
  -2   7   0       7656.06       7575.69       172.06 o                         
  -1   7   0       3224.89       3145.34        90.39 o                         
   0   7   0       1317.16       1442.43        98.05 o                         
   1   7   0        276.40        238.36        32.70 o                         
   2   7   0       1132.35       1098.38        62.55 o                         
   3   7   0       4437.40       4374.90       131.96 o                         
   4   7   0       3142.93       3111.98       127.00 o                         
   5   7   0       1183.82       1207.07       114.76 o                         
   6   7   0        407.33        481.66        71.16 o                         
   7   7   0         65.18        -17.76        44.87 o                         
   8   7   0        589.29        755.91        96.55 o                         
   9   7   0       1220.49       1099.69       130.81 o                         
  -9   8   0        146.55        128.53        57.97 o                         
  -8   8   0        616.36        586.10        96.49 o                         
  -7   8   0       1304.94       1477.51        93.06 o                         
  -6   8   0       2148.05       2314.74        90.72 o                         
  -5   8   0        778.65        797.77        53.10 o                         
  -4   8   0         95.52        118.95        29.50 o                         
  -3   8   0        370.61        388.16        46.86 o                         
  -2   8   0       4871.38       4904.31       126.50 o                         
  -1   8   0       6263.39       6312.32       158.56 o                         
   0   8   0       5797.85       5938.25       201.82 o                         
   1   8   0       8376.17       8346.00       276.31 o                         
   2   8   0       1385.39       1327.16       105.82 o                         
   3   8   0         66.54         66.55        31.72 o                         
   4   8   0        618.48        620.66        57.99 o                         
   5   8   0        995.89       1104.25        93.60 o                         
   6   8   0       1959.82       1912.86       176.00 o                         
   7   8   0       1306.74       1408.31       138.19 o                         
   8   8   0        614.40        447.17        76.83 o                         
  -8   9   0         42.39         38.98        57.90 o                         
  -7   9   0        100.30         79.16        56.10 o                         
  -6   9   0        961.62        822.94        93.55 o                         
  -5   9   0       1396.35       1478.07       115.85 o                         
  -4   9   0       2284.07       2526.63       151.26 o                         
  -3   9   0       1758.54       1888.53       128.67 o                         
  -2   9   0        591.21        695.15        75.21 o                         
  -1   9   0          1.34         51.28        31.87 o                         
   0   9   0        983.72       1143.60        70.09 o                         
   1   9   0       3251.89       3388.51       150.31 o                         
   2   9   0       2423.32       2388.07       158.71 o                         
   3   9   0       1900.85       1562.47       146.62 o                         
   4   9   0        618.42        490.81       105.63 o                         
   5   9   0          2.58        -18.07        45.65 o                         
   6   9   0        262.28        235.78        56.39 o                         
   7   9   0       1575.64       1656.86       144.18 o                         
   8   9   0       1570.10       1602.92       180.36 o                         
  -7  10   0        700.67        783.56       109.26 o                         
  -6  10   0        113.28        104.19        54.65 o                         
  -5  10   0         71.30         88.68        54.00 o                         
  -4  10   0       1449.75       1412.14       140.20 o                         
  -3  10   0       2782.93       3088.61       187.78 o                         
  -2  10   0       2987.41       3073.32       183.24 o                         
  -1  10   0       3922.72       3782.60       172.08 o                         
   0  10   0       1719.13       1878.78       112.62 o                         
   1  10   0         44.66         62.25        43.60 o                         
   2  10   0        475.42        395.12        71.43 o                         
   3  10   0        654.50        531.37        82.10 o                         
   4  10   0       1256.38       1330.13       113.05 o                         
   5  10   0        909.56        794.84       107.04 o                         
   6  10   0        643.84        565.28        97.48 o                         
   7  10   0         63.75          2.80        60.28 o                         
  -6  11   0       1060.70       1264.84       184.13 o                         
  -5  11   0        877.67        901.15       185.69 o                         
  -4  11   0         35.84         74.88        66.59 o                         
  -3  11   0        128.67         82.58        75.13 o                         
  -2  11   0        217.00        202.28        74.40 o                         
  -1  11   0       1522.93       1461.55       153.97 o                         
   0  11   0       2787.18       2995.13       137.17 o                         
   1  11   0       2468.66       2719.66       169.18 o                         
   2  11   0       1173.16       1258.18       121.09 o                         
   3  11   0         62.38         37.08        56.67 o                         
   4  11   0        377.27        212.49        82.01 o                         
   5  11   0        362.98         83.70        93.41 o                         
   6  11   0        986.99        632.13       136.89 o                         
  -4  12   0       1400.59       1395.19       242.13 o                         
  -3  12   0       1263.66       1173.45       141.24 o                         
  -2  12   0       1163.58       1223.74       165.83 o                         
  -1  12   0        292.67        270.63        89.18 o                         
   0  12   0        190.00        176.41       131.19 o                         
   1  12   0        511.61        509.84       111.60 o                         
   2  12   0       1066.59       1162.30       158.85 o                         
   3  12   0        881.30        952.66       150.62 o                         
   4  12   0        424.47        476.48       222.67 o                         
  -1  13   0       1413.54       1988.92       204.61 o                         
   0  13   0       1149.85        639.20       161.94 o                         
   1  13   0        578.22        427.43       142.48 o                         
  -4 -12   1        401.86        308.31       203.21 o                         
  -3 -12   1         23.08        -83.25        83.25 o                         
  -2 -12   1        130.83        132.68        86.89 o                         
  -1 -12   1       1092.89        917.86       133.01 o                         
   0 -12   1       1800.21       1465.60       159.70 o                         
   1 -12   1       1784.77       1620.78       168.49 o                         
   2 -12   1       1496.23       1523.65       204.76 o                         
   3 -12   1        211.69        369.30        99.19 o                         
   4 -12   1         26.91        173.62        98.88 o                         
  -5 -11   1        271.43        269.94        87.79 o                         
  -4 -11   1       1187.66        973.95       200.09 o                         
  -3 -11   1       1961.59       1854.40       160.17 o                         
  -2 -11   1       1051.91       1146.41       196.09 o                         
  -1 -11   1        214.51        258.88        71.43 o                         
   0 -11   1          6.35         21.67        43.06 o                         
   1 -11   1        729.81        699.08       112.26 o                         
   2 -11   1       1645.94       1581.93       159.61 o                         
   3 -11   1       1276.83       1124.21       133.46 o                         
   4 -11   1       1454.87       1145.27       214.11 o                         
   5 -11   1        322.00        274.64        89.00 o                         
   6 -11   1         38.41        -22.77        89.00 o                         
  -7 -10   1        421.17        353.42        85.66 o                         
  -6 -10   1        935.57        757.74       114.09 o                         
  -5 -10   1         89.42        104.47        75.41 o                         
  -4 -10   1         46.95         28.46        61.92 o                         
  -3 -10   1       1071.13       1127.73       178.47 o                         
  -2 -10   1       2755.62       2916.77       160.27 o                         
  -1 -10   1       4178.71       4290.44       160.68 o                         
   0 -10   1       1988.05       2103.60       175.44 o                         
   1 -10   1        734.29        625.71        80.42 o                         
   2 -10   1        592.43        566.15       123.01 o                         
   3 -10   1        330.30        375.48        82.66 o                         
   4 -10   1       1580.11       1726.66       159.93 o                         
   5 -10   1        992.87       1083.86       255.37 o                         
   6 -10   1        965.93       1113.76       118.52 o                         
   7 -10   1        791.43        979.34       107.21 o                         
  -7  -9   1         69.71         69.97        51.92 o                         
  -6  -9   1       1338.75       1365.19       102.65 o                         
  -5  -9   1       1377.54       1356.09       126.85 o                         
  -4  -9   1       1482.70       1457.47       105.04 o                         
  -3  -9   1        379.05        348.47        68.92 o                         
  -2  -9   1         55.97         69.29        47.87 o                         
  -1  -9   1        607.10        492.11        87.54 o                         
   0  -9   1       2914.65       2855.08       101.10 o                         
   1  -9   1       4835.11       5016.38       141.25 o                         
   2  -9   1       3770.29       3905.72       154.75 o                         
   3  -9   1       1295.11       1381.25       119.85 o                         
   4  -9   1        389.73        331.87        40.64 o                         
   5  -9   1        200.13        148.45        36.78 o                         
   6  -9   1        561.23        557.44        75.40 o                         
   7  -9   1       1630.25       1736.84       138.88 o                         
   8  -9   1       1608.71       1931.06       244.49 o                         
  -8  -8   1       1286.90       1370.76       116.69 o                         
  -7  -8   1        567.61        575.86        77.48 o                         
  -6  -8   1         55.09          7.72        42.92 o                         
  -5  -8   1        208.79        158.95        48.54 o                         
  -4  -8   1       1743.50       1743.67        90.63 o                         
  -3  -8   1       4870.07       4857.83       287.28 o                         
  -2  -8   1       5506.03       4933.57       337.90 o                         
  -1  -8   1       2081.65       2076.95       112.26 o                         
   0  -8   1       1030.31       1076.13        79.97 o                         
   1  -8   1        192.66        151.63        31.66 o                         
   2  -8   1        739.44        859.29        49.41 o                         
   3  -8   1       2291.56       2422.06        91.59 o                         
   4  -8   1       2435.25       2503.73        88.51 o                         
   5  -8   1       1438.57       1459.86        72.25 o                         
   6  -8   1        704.38        797.73        65.23 o                         
   7  -8   1         36.63         19.54        35.86 o                         
   8  -8   1        626.08        657.68        80.23 o                         
   9  -8   1        913.36        908.69       201.60 o                         
  -9  -7   1         91.99         61.89        64.24 o                         
  -8  -7   1        449.52        356.14        71.36 o                         
  -7  -7   1       1434.26       1533.74       110.96 o                         
  -6  -7   1       2099.64       2080.44       133.31 o                         
  -5  -7   1        978.21        936.74        84.31 o                         
  -4  -7   1        580.86        522.32        51.64 o                         
  -3  -7   1        507.69        509.10        47.19 o                         
  -2  -7   1       3154.03       3176.28       148.58 o                         
  -1  -7   1       5155.52       5157.01       178.60 o                         
   0  -7   1      10277.74      10398.10       304.00 o                         
   1  -7   1       3904.80       3984.66        95.87 o                         
   2  -7   1       3620.04       3602.29        97.43 o                         
   3  -7   1        157.67        157.34        35.74 o                         
   4  -7   1        503.24        587.64        40.88 o                         
   5  -7   1       2346.75       2395.69        78.11 o                         
   6  -7   1       2254.70       2212.52        83.77 o                         
   7  -7   1       1906.93       2081.65       123.66 o                         
   8  -7   1        556.88        424.60       106.87 o                         
   9  -7   1         66.98         93.85        56.58 o                         
  -9  -6   1       1058.52       1054.25       107.42 o                         
  -8  -6   1        428.96        469.51        96.76 o                         
  -7  -6   1         86.64         65.63        42.24 o                         
  -6  -6   1        457.94        519.52        68.75 o                         
  -5  -6   1       2809.41       3013.89       141.87 o                         
  -4  -6   1       6167.06       6115.26       199.10 o                         
  -3  -6   1       2183.40       2253.34        99.45 o                         
  -2  -6   1       1878.80       1860.91        81.61 o                         
  -1  -6   1        380.73        348.42        27.14 o                         
   0  -6   1       3720.33       3814.75       135.98 o                         
   1  -6   1       6665.35       6631.39       137.28 o                         
   2  -6   1       4781.57       4727.71       114.28 o                         
   3  -6   1       3035.09       3055.57        71.31 o                         
   4  -6   1       1942.53       1875.19        62.20 o                         
   5  -6   1        211.08        204.04        29.78 o                         
   6  -6   1        279.33        252.07        35.16 o                         
   7  -6   1       1977.38       2187.26       129.27 o                         
   8  -6   1       2943.50       2904.74       131.83 o                         
   9  -6   1       2019.25       2166.73       169.75 o                         
  10  -6   1        959.95        952.20       107.09 o                         
 -10  -5   1        703.52        744.41       137.67 o                         
  -9  -5   1       1044.74       1170.54       105.94 o                         
  -8  -5   1       2634.31       2542.30       126.34 o                         
  -7  -5   1       1312.28       1319.96        85.90 o                         
  -6  -5   1        311.29        329.75        58.41 o                         
  -5  -5   1        154.70        112.34        40.95 o                         
  -4  -5   1        951.34        953.12        61.28 o                         
  -3  -5   1       6416.49       6252.68       122.27 o                         
  -2  -5   1      17661.69      17432.80       347.00 o                         
  -1  -5   1       9514.73       9366.75       318.69 o                         
   0  -5   1       5427.37       5720.82       174.51 o                         
   1  -5   1        569.05        518.63        41.55 o                         
   2  -5   1        208.51        244.54        24.85 o                         
   3  -5   1       2935.42       3010.55        68.66 o                         
   4  -5   1       3005.36       3020.80        80.11 o                         
   5  -5   1       5747.75       5934.10       135.53 o                         
   6  -5   1       1726.25       1801.06        73.07 o                         
   7  -5   1         71.45         51.75        29.64 o                         
   8  -5   1        311.34        235.18        48.52 o                         
   9  -5   1        937.42        841.71        86.06 o                         
  10  -5   1       1251.85       1417.47       163.11 o                         
 -10  -4   1        163.12        225.16        69.70 o                         
  -9  -4   1          1.08         -2.60        48.33 o                         
  -8  -4   1        204.30        186.35        48.45 o                         
  -7  -4   1       2061.96       2033.22       100.78 o                         
  -6  -4   1       4636.45       4835.83       137.94 o                         
  -5  -4   1       2196.92       2166.68        70.59 o                         
  -4  -4   1        987.35        966.95        46.56 o                         
  -3  -4   1          3.26          2.92        13.10 o                         
  -2  -4   1       2883.64       2813.90        60.94 o                         
  -1  -4   1      12234.62      12588.60       249.97 o                         
   0  -4   1      22298.37      22994.72       577.45 o                         
   1  -4   1       7266.22       6908.57       131.46 o                         
   2  -4   1       6190.50       6153.38       103.56 o                         
   3  -4   1       1614.90       1626.67        41.62 o                         
   4  -4   1        223.85        200.54        22.36 o                         
   5  -4   1       4659.53       4593.01       102.02 o                         
   6  -4   1       3383.64       3286.14        86.39 o                         
   7  -4   1       3734.20       3465.17        95.13 o                         
   8  -4   1       3389.84       3512.44       162.60 o                         
   9  -4   1       1015.82       1153.30        89.01 o                         
  10  -4   1          5.68          7.25        53.83 o                         
 -10  -3   1       1826.79       1660.79       139.54 o                         
  -9  -3   1       1285.85       1557.19       198.39 o                         
  -8  -3   1       1159.17       1305.70        79.21 o                         
  -7  -3   1          3.59          4.08        25.51 o                         
  -6  -3   1       1122.64       1068.70        71.10 o                         
  -5  -3   1       2923.47       2818.96        96.22 o                         
  -4  -3   1       8950.63       8790.90       175.90 o                         
  -3  -3   1      10381.41      10249.78       179.56 o                         
  -2  -3   1      11362.08      11803.51       185.51 o                         
  -1  -3   1       1351.75       1218.04        40.61 o                         
   0  -3   1        707.22        794.05        52.28 o                         
   1  -3   1       6582.25       6733.36       125.76 o                         
   2  -3   1      12103.22      12853.45       211.91 o                         
   3  -3   1       6665.22       6533.07       112.90 o                         
   4  -3   1       4651.80       4556.38        94.34 o                         
   5  -3   1       1054.05       1154.19        68.36 o                         
   6  -3   1        592.04        538.03        43.18 o                         
   7  -3   1       1648.67       1637.75        85.48 o                         
   8  -3   1       2882.83       3110.03       104.78 o                         
   9  -3   1       4592.12       4764.87       172.62 o                         
  10  -3   1       1932.35       1929.05       182.22 o                         
  11  -3   1        772.93        586.59       112.51 o                         
 -11  -2   1          7.35        -10.30        44.38 o                         
 -10  -2   1        220.95        247.30        72.69 o                         
  -9  -2   1        681.58        644.27        65.43 o                         
  -8  -2   1       3213.65       3337.65       109.15 o                         
  -7  -2   1       2963.85       3091.60        91.45 o                         
  -6  -2   1        728.56        821.06        57.80 o                         
  -5  -2   1        116.88         67.22        25.54 o                         
  -4  -2   1        820.97        792.98        38.05 o                         
  -3  -2   1       6290.48       6405.59       128.67 o                         
  -2  -2   1      37220.50      38820.45       616.11 o                         
  -1  -2   1      26477.72      26933.23       399.38 o                         
   0  -2   1      10487.63      10837.99       273.69 o                         
   1  -2   1       1840.58       1841.73        35.70 o                         
   2  -2   1         50.77         38.20        11.00 o                         
   3  -2   1         47.96         43.47        15.12 o                         
   4  -2   1       5270.38       5283.61       114.50 o                         
   5  -2   1       9821.85       9907.11       186.52 o                         
   6  -2   1       4017.69       3863.86       103.68 o                         
   7  -2   1       1105.17       1020.96        61.60 o                         
   8  -2   1        147.42        179.73        36.83 o                         
   9  -2   1        428.64        383.61        56.94 o                         
  10  -2   1        466.27        506.25        84.88 o                         
  11  -2   1       1813.73       1563.92       143.71 o                         
 -11  -1   1       1283.45       1102.02       185.61 o                         
 -10  -1   1       1750.79       1577.95       109.76 o                         
  -9  -1   1        335.35        349.50        65.89 o                         
  -8  -1   1        179.57        156.37        46.07 o                         
  -7  -1   1        523.31        550.72        49.28 o                         
  -6  -1   1       3285.70       3166.57        82.53 o                         
  -5  -1   1       5833.54       5565.85       127.03 o                         
  -4  -1   1       4197.95       4272.80        98.32 o                         
  -3  -1   1       3963.91       4113.19        89.64 o                         
  -2  -1   1         33.36         10.68        12.86 o                         
  -1  -1   1       4632.47       4737.72        81.95 o                         
   0  -1   1       7849.24       8388.06       161.04 o                         
   1  -1   1      25157.32      26397.29       388.84 o                         
   2  -1   1      12863.62      13375.90       205.58 o                         
   3  -1   1       3588.86       3350.16        69.96 o                         
   4  -1   1         29.02         43.51        16.40 o                         
   5  -1   1        928.01        983.89        45.75 o                         
   6  -1   1       4185.88       4058.34       105.72 o                         
   7  -1   1       5439.73       5689.63       141.20 o                         
   8  -1   1       3872.51       3892.75       172.15 o                         
   9  -1   1       1468.11       1394.81        92.34 o                         
  10  -1   1       1012.85        909.49       121.27 o                         
  11  -1   1          8.90         50.04        61.05 o                         
 -11   0   1        266.91        291.95        74.91 o                         
 -10   0   1       1455.09       1591.71       135.57 o                         
  -9   0   1       2806.86       3000.93       143.04 o                         
  -8   0   1       1925.25       2122.18       129.12 o                         
  -7   0   1        723.08        812.20        73.90 o                         
  -6   0   1        165.34        165.27        24.62 o                         
  -5   0   1       1270.45       1272.73        45.61 o                         
  -4   0   1       8816.90       8834.46       160.87 o                         
  -3   0   1      14656.48      14367.19       261.30 o                         
  -2   0   1      30276.54      31341.41       499.20 o                         
  -1   0   1       9007.32       9436.88       143.54 o                         
   1   0   1       1173.49       1142.07        30.23 o                         
   2   0   1       2784.65       2666.25        54.35 o                         
   3   0   1       3308.15       3248.79        74.31 o                         
   4   0   1       3236.49       2753.17        85.11 o                         
   5   0   1       2716.51       2691.52        70.23 o                         
   6   0   1        455.37        431.93        35.16 o                         
   7   0   1        132.97        177.18        34.79 o                         
   8   0   1       1583.10       1670.75        90.39 o                         
   9   0   1       3453.83       3525.83       147.23 o                         
  10   0   1       2143.69       2167.92       205.42 o                         
  11   0   1        515.78        411.02       125.51 o                         
 -11   1   1        420.15        320.33        88.34 o                         
 -10   1   1         60.22         86.08        65.82 o                         
  -9   1   1        268.58        249.29        57.39 o                         
  -8   1   1       1374.49       1327.68        87.69 o                         
  -7   1   1       2232.95       2225.55        82.95 o                         
  -6   1   1       2997.94       2897.20        85.58 o                         
  -5   1   1       1826.31       1917.70        58.00 o                         
  -4   1   1         48.74         40.14        26.17 o                         
  -3   1   1        152.27        103.80        16.54 o                         
  -2   1   1      16761.47      17405.13       264.21 o                         
  -1   1   1      15677.80      16391.44       261.56 o                         
   0   1   1      23476.38      24875.05       461.13 o                         
   1   1   1      17145.76      18086.58       286.45 o                         
   2   1   1       1813.97       1742.73        45.91 o                         
   3   1   1        247.76        209.54        20.81 o                         
   4   1   1       1788.69       1678.99        53.09 o                         
   5   1   1       6805.64       6784.38       146.32 o                         
   6   1   1       6130.85       6126.17       145.13 o                         
   7   1   1       2369.45       2389.47        85.07 o                         
   8   1   1       1048.71       1112.42        74.07 o                         
   9   1   1         82.52         80.83        48.67 o                         
  10   1   1        188.48        225.50        60.48 o                         
  11   1   1        647.74        572.41        87.94 o                         
 -11   2   1       1809.60       1669.23       295.08 o                         
 -10   2   1       1976.59       1926.54       150.22 o                         
  -9   2   1        906.05        989.07        91.66 o                         
  -8   2   1         29.88         11.81        30.35 o                         
  -7   2   1         86.45        120.94        30.69 o                         
  -6   2   1       4278.88       4370.18       112.12 o                         
  -5   2   1       6692.57       6398.28       140.04 o                         
  -4   2   1       7824.55       7650.53       143.29 o                         
  -3   2   1      11148.47      11527.50       213.53 o                         
  -2   2   1       1020.23       1029.96        32.83 o                         
  -1   2   1        334.91        451.16        18.65 o                         
   0   2   1       4933.51       5079.85       115.27 o                         
   1   2   1       7144.18       7182.78       119.04 o                         
   2   2   1      11376.05      11336.30       176.29 o                         
   3   2   1       5617.43       5478.72       111.61 o                         
   4   2   1       1120.73       1091.24        46.13 o                         
   5   2   1        715.74        720.14        42.91 o                         
   6   2   1        837.51        790.37        55.95 o                         
   7   2   1       4194.10       4109.70       127.49 o                         
   8   2   1       4603.74       4556.87       131.72 o                         
   9   2   1       3804.82       4092.73       160.18 o                         
  10   2   1       1104.97       1142.20       115.06 o                         
  11   2   1        112.49        197.82        66.86 o                         
 -11   3   1        194.38        110.22       121.46 o                         
 -10   3   1        892.86        781.31       113.72 o                         
  -9   3   1       2030.93       2093.56       128.24 o                         
  -8   3   1       1649.80       1724.38       106.31 o                         
  -7   3   1       1233.71       1195.97        65.63 o                         
  -6   3   1         67.04         82.63        26.88 o                         
  -5   3   1        514.75        510.01        38.31 o                         
  -4   3   1       8067.39       8154.94       164.49 o                         
  -3   3   1      11645.73      11437.91       196.94 o                         
  -2   3   1      20198.32      20548.11       311.62 o                         
  -1   3   1      39544.43      40540.89       757.76 o                         
   0   3   1       6598.71       6632.63       152.48 o                         
   1   3   1        441.45        442.14        26.97 o                         
   2   3   1        936.07        929.14        25.28 o                         
   3   3   1       4739.25       4803.60        87.88 o                         
   4   3   1       9661.44       9676.43       189.53 o                         
   5   3   1       2996.07       3030.89        83.75 o                         
   6   3   1       3574.17       3615.19       100.61 o                         
   7   3   1         14.50         17.88        27.92 o                         
   8   3   1        210.69        234.04        41.19 o                         
   9   3   1       1559.36       1507.04       153.84 o                         
  10   3   1       1206.33       1408.38       129.30 o                         
  11   3   1       1247.94       1218.39       158.57 o                         
 -10   4   1        238.69        257.96        87.45 o                         
  -9   4   1         10.59         61.97        54.50 o                         
  -8   4   1       1267.27       1334.55        70.52 o                         
  -7   4   1       2638.69       2699.31        91.31 o                         
  -6   4   1       4729.45       4737.20       110.78 o                         
  -5   4   1       3181.41       3284.88        82.29 o                         
  -4   4   1        903.55        962.81        42.32 o                         
  -3   4   1        305.95        289.51        20.91 o                         
  -2   4   1       3701.76       3790.31        81.47 o                         
  -1   4   1      13527.05      13428.61       264.83 o                         
   0   4   1      15820.12      15792.54       403.04 o                         
   1   4   1      11411.41      11123.37       308.92 o                         
   2   4   1       3451.81       3396.53        68.77 o                         
   3   4   1         92.05         92.22        14.60 o                         
   4   4   1        260.56        349.51        34.28 o                         
   5   4   1       2228.43       2150.60        69.02 o                         
   6   4   1      10918.33      11220.67       231.62 o                         
   7   4   1       5076.11       4951.69       147.14 o                         
   8   4   1       1998.81       1974.57       118.15 o                         
   9   4   1        449.82        540.85        70.18 o                         
  10   4   1        132.24        102.80        67.45 o                         
 -10   5   1       1327.62       1171.96       218.39 o                         
  -9   5   1       1454.09       1596.48       152.73 o                         
  -8   5   1        139.25        172.48        40.01 o                         
  -7   5   1          0.26        -15.02        26.17 o                         
  -6   5   1       2061.40       2045.42        78.56 o                         
  -5   5   1       3985.17       3920.99        95.30 o                         
  -4   5   1       9669.98       9674.29       178.69 o                         
  -3   5   1       7009.90       7011.15       122.70 o                         
  -2   5   1       9185.03       9198.23       192.03 o                         
  -1   5   1       1446.60       1343.99        51.06 o                         
   0   5   1        531.84        571.19        39.06 o                         
   1   5   1       4360.55       4324.10       115.38 o                         
   2   5   1       9099.37       8843.90       210.29 o                         
   3   5   1       4992.62       4953.18        99.96 o                         
   4   5   1       1239.35       1177.30        58.75 o                         
   5   5   1         34.25         30.57        25.55 o                         
   6   5   1         26.05         51.50        30.77 o                         
   7   5   1       2142.32       2297.14       112.51 o                         
   8   5   1       2858.90       2994.23       135.32 o                         
   9   5   1       2358.54       2212.75       121.78 o                         
  10   5   1       1246.72       1055.50       116.19 o                         
 -10   6   1        199.93         67.91        73.23 o                         
  -9   6   1        748.60        891.06        90.52 o                         
  -8   6   1       1285.58       1404.00        95.46 o                         
  -7   6   1       2050.86       2139.44        92.63 o                         
  -6   6   1        469.55        468.81        44.55 o                         
  -5   6   1          1.66         14.51        20.94 o                         
  -4   6   1       2616.19       2533.33        74.17 o                         
  -3   6   1       4348.57       4323.28        99.58 o                         
  -2   6   1       7793.15       7728.40       191.09 o                         
  -1   6   1      10339.64      10414.85       218.80 o                         
   0   6   1       8154.47       8288.69       176.04 o                         
   1   6   1        123.93        147.16        26.63 o                         
   2   6   1        132.99        118.41        27.77 o                         
   3   6   1       1025.20       1060.30        79.50 o                         
   4   6   1       2945.35       2906.58       103.73 o                         
   5   6   1       4398.76       4181.77       160.77 o                         
   6   6   1       3045.69       2908.98       135.26 o                         
   7   6   1        430.74        373.40        67.21 o                         
   8   6   1        153.57        133.61        75.49 o                         
   9   6   1        356.01        457.64       135.94 o                         
  10   6   1        737.56        799.07       115.58 o                         
  -9   7   1        254.27        223.40        60.53 o                         
  -8   7   1        137.10        112.48        52.65 o                         
  -7   7   1       1457.11       1596.28        84.00 o                         
  -6   7   1       1555.09       1608.49        79.46 o                         
  -5   7   1       2620.03       2695.73        84.51 o                         
  -4   7   1       2978.21       2731.95        79.57 o                         
  -3   7   1        444.06        496.17        45.15 o                         
  -2   7   1         17.19         42.80        21.58 o                         
  -1   7   1       1426.65       1345.63        97.66 o                         
   0   7   1       6106.69       5990.60       157.04 o                         
   1   7   1       3433.30       3510.50       105.24 o                         
   2   7   1       3132.84       3000.02       111.71 o                         
   3   7   1        135.38        139.53        34.35 o                         
   4   7   1         19.01         25.11        28.56 o                         
   5   7   1       2278.36       2227.30       121.22 o                         
   6   7   1       2266.67       2339.75       129.44 o                         
   7   7   1       2499.27       2500.52       173.84 o                         
   8   7   1       1858.83       1861.12       129.26 o                         
   9   7   1        622.72        546.26        84.10 o                         
  -9   8   1        747.84        701.35       100.49 o                         
  -8   8   1        552.26        562.64        76.44 o                         
  -7   8   1         54.12         63.09        38.64 o                         
  -6   8   1        408.40        480.08        47.48 o                         
  -5   8   1       2310.92       2353.11        82.18 o                         
  -4   8   1       3126.09       3227.39       101.61 o                         
  -3   8   1       4125.01       4108.53       128.48 o                         
  -2   8   1       6719.34       6763.55       162.14 o                         
  -1   8   1       1751.56       1730.04        63.96 o                         
   0   8   1         46.35         51.30        17.10 o                         
   1   8   1        205.02        234.98        44.39 o                         
   2   8   1       1434.01       1352.42        71.25 o                         
   3   8   1       1869.86       1688.62       102.19 o                         
   4   8   1       3039.94       3002.47       111.88 o                         
   5   8   1        191.19        213.05        51.44 o                         
   6   8   1         33.94         28.09        58.16 o                         
   7   8   1        268.35        312.27        72.80 o                         
   8   8   1        757.26        842.50        95.13 o                         
   9   8   1        995.87        980.91       105.95 o                         
  -8   9   1        975.85       1078.91       170.25 o                         
  -7   9   1        925.65       1139.55       137.75 o                         
  -6   9   1       1013.60       1046.07       104.29 o                         
  -5   9   1        264.58        245.59        46.59 o                         
  -4   9   1          6.14         14.06        31.25 o                         
  -3   9   1       1065.89       1089.12       130.64 o                         
  -2   9   1       2467.66       2416.20       161.34 o                         
  -1   9   1       4551.03       4789.90       181.14 o                         
   0   9   1       5451.92       5506.12       198.14 o                         
   1   9   1       1034.72       1140.74        93.47 o                         
   2   9   1         27.85         39.78        82.14 o                         
   3   9   1        314.72        273.07        74.71 o                         
   4   9   1       1278.38       1306.64        77.31 o                         
   5   9   1       2308.79       2367.15       128.53 o                         
   6   9   1       2334.44       2323.10       240.36 o                         
   7   9   1       1289.75       1263.85       162.68 o                         
   8   9   1        167.04        187.58        61.98 o                         
  -7  10   1        580.91        536.30       122.00 o                         
  -6  10   1       1887.33       1967.95       142.64 o                         
  -5  10   1       1831.16       2001.09       110.04 o                         
  -4  10   1       2785.27       3190.23       211.77 o                         
  -3  10   1       1624.55       1592.78       149.95 o                         
  -2  10   1        220.16        186.29        77.86 o                         
  -1  10   1        152.40         89.16        57.92 o                         
   0  10   1        779.08        732.62        89.68 o                         
   1  10   1       1913.54       1602.28       139.12 o                         
   2  10   1       2591.45       2748.34       181.62 o                         
   3  10   1        521.91        541.45        97.62 o                         
   4  10   1        145.25        266.89       123.79 o                         
   5  10   1        112.53        137.64        78.37 o                         
   6  10   1        641.66        499.80        91.97 o                         
   7  10   1       1607.60       1420.13       141.71 o                         
  -6  11   1          1.06        -72.20        81.75 o                         
  -5  11   1        230.61        292.73       121.46 o                         
  -4  11   1       1477.76       1536.88       281.84 o                         
  -3  11   1       3385.19       3634.35       230.90 o                         
  -2  11   1       3381.46       3338.76       321.16 o                         
  -1  11   1       1726.58       1796.07       168.24 o                         
   0  11   1       1137.60       1271.33       118.20 o                         
   1  11   1         23.70         13.95        59.62 o                         
   2  11   1        929.66       1212.09       230.07 o                         
   3  11   1       1092.88       1091.06       258.09 o                         
   4  11   1       1916.49       1664.87       349.97 o                         
   5  11   1        846.89        555.28       156.10 o                         
   6  11   1        207.26        291.78       117.48 o                         
  -4  12   1        124.41        198.02        85.53 o                         
  -3  12   1         44.65         22.07        68.65 o                         
  -2  12   1        665.85        673.13       113.28 o                         
  -1  12   1       1015.40        875.23       127.34 o                         
   0  12   1       1959.45       1973.67       258.48 o                         
   1  12   1        789.35        978.79       171.28 o                         
   2  12   1        363.41        290.99       103.04 o                         
   3  12   1          0.44        -37.28        60.13 o                         
   4  12   1        534.50        461.90       121.30 o                         
  -1  13   1         46.09         25.58       127.68 o                         
   0  13   1        253.32        537.21       161.16 o                         
   1  13   1        581.92        699.15       171.28 o                         
  -3 -12   2       1361.43       1177.19       268.61 o                         
  -2 -12   2       1644.67       1728.92       191.92 o                         
  -1 -12   2       1109.31       1097.98       173.23 o                         
   0 -12   2        582.36        590.84       114.26 o                         
   1 -12   2         37.21         41.38        68.72 o                         
   2 -12   2        160.12        112.66       109.78 o                         
   3 -12   2       1045.82       1283.86       249.92 o                         
   4 -12   2        823.56        771.56       178.29 o                         
  -5 -11   2        469.21        420.67        93.19 o                         
  -4 -11   2        385.49        457.28        89.06 o                         
  -3 -11   2          9.85         48.47        69.06 o                         
  -2 -11   2       1098.86       1177.25       122.92 o                         
  -1 -11   2       1752.24       1944.68       147.97 o                         
   0 -11   2       2851.49       3090.62       155.13 o                         
   1 -11   2       1987.77       1837.41       334.78 o                         
   2 -11   2       1069.15       1162.18       136.55 o                         
   3 -11   2        120.62         54.64        61.93 o                         
   4 -11   2         59.47         55.28       119.12 o                         
   5 -11   2        846.38       1000.13       249.53 o                         
   6 -11   2       1553.76       1849.55       271.72 o                         
  -6 -10   2        109.40         52.12        76.35 o                         
  -5 -10   2       1180.97       1211.46       157.27 o                         
  -4 -10   2       2111.48       2068.98       207.79 o                         
  -3 -10   2       2008.63       1714.57       243.30 o                         
  -2 -10   2       1422.95       1500.27       145.88 o                         
  -1 -10   2        418.78        425.65        65.40 o                         
   0 -10   2        384.35        409.20        64.69 o                         
   1 -10   2       1383.19       1426.12        98.89 o                         
   2 -10   2       2125.09       2126.46       174.66 o                         
   3 -10   2       1784.40       1682.74       150.99 o                         
   4 -10   2       1948.32       2131.22       214.11 o                         
   5 -10   2        218.11        274.94        87.34 o                         
   6 -10   2        112.61        133.33        81.37 o                         
   7 -10   2        444.51        416.35        81.29 o                         
  -7  -9   2        857.55        735.94        87.18 o                         
  -6  -9   2        898.72        775.86       108.23 o                         
  -5  -9   2         17.71        -45.42        57.14 o                         
  -4  -9   2        610.50        593.08        87.72 o                         
  -3  -9   2       1841.45       2069.36       232.52 o                         
  -2  -9   2       4318.75       4287.88       183.26 o                         
  -1  -9   2       3984.53       4218.65       153.44 o                         
   0  -9   2       3380.12       3367.30       130.21 o                         
   1  -9   2        883.30        917.52        65.29 o                         
   2  -9   2         13.22         28.45        34.62 o                         
   3  -9   2        366.20        382.33        68.83 o                         
   4  -9   2       1536.23       1565.46        76.87 o                         
   5  -9   2       2588.12       2855.66       177.22 o                         
   6  -9   2       1049.21       1226.60        91.51 o                         
   7  -9   2        624.37        678.95        77.54 o                         
   8  -9   2         74.72         64.00        60.98 o                         
  -8  -8   2         59.37         40.90        63.00 o                         
  -7  -8   2        406.39        497.55        73.56 o                         
  -6  -8   2       1753.02       1757.14       114.11 o                         
  -5  -8   2       1756.07       1789.87       104.39 o                         
  -4  -8   2       1362.64       1341.47        81.88 o                         
  -3  -8   2        494.66        492.27        45.98 o                         
  -2  -8   2        329.74        320.48        78.61 o                         
  -1  -8   2       2602.54       2510.87       107.68 o                         
   0  -8   2       3669.41       3512.41       127.48 o                         
   1  -8   2       4227.93       4273.58       123.68 o                         
   2  -8   2       3416.46       3599.00       121.82 o                         
   3  -8   2       1233.04       1336.96        83.50 o                         
   4  -8   2         14.83         46.02        24.93 o                         
   5  -8   2        815.16        934.71        59.42 o                         
   6  -8   2       1444.42       1559.03        97.33 o                         
   7  -8   2       2681.05       2832.20       159.85 o                         
   8  -8   2       1765.54       1929.47       174.52 o                         
   9  -8   2        523.73        509.73       116.13 o                         
  -9  -7   2       1204.02       1298.40       138.90 o                         
  -8  -7   2        444.01        370.64        71.31 o                         
  -7  -7   2        121.17        158.22        61.81 o                         
  -6  -7   2        142.55        134.21        49.40 o                         
  -5  -7   2        893.75        955.57        80.80 o                         
  -4  -7   2       3616.76       3562.86       151.60 o                         
  -3  -7   2       5470.14       5392.61       156.45 o                         
  -2  -7   2       6532.02       6594.92       394.99 o                         
  -1  -7   2         88.12         64.32        38.77 o                         
   0  -7   2         43.94         16.96        27.38 o                         
   1  -7   2        141.17        160.01        31.97 o                         
   2  -7   2       2309.51       2450.16       109.31 o                         
   3  -7   2       6295.90       6101.61       145.79 o                         
   4  -7   2       1973.95       1882.38        64.88 o                         
   5  -7   2        834.03        838.35        52.30 o                         
   6  -7   2         25.81         -1.25        29.18 o                         
   7  -7   2        527.66        548.55        59.82 o                         
   8  -7   2       1081.48       1335.08       135.30 o                         
   9  -7   2       1763.98       1819.56       215.99 o                         
  -9  -6   2        291.82        361.97        74.79 o                         
  -8  -6   2       1224.32       1223.08       115.41 o                         
  -7  -6   2       1531.63       1641.15       112.26 o                         
  -6  -6   2        742.46        718.06        73.71 o                         
  -5  -6   2        519.42        516.46        83.19 o                         
  -4  -6   2          0.29        -18.34        30.98 o                         
  -3  -6   2       1396.68       1398.69        86.87 o                         
  -2  -6   2      11052.06      11283.00       241.20 o                         
  -1  -6   2       6611.77       6381.50       517.78 o                         
   0  -6   2       7584.84       7701.94       201.89 o                         
   1  -6   2       2400.92       2423.97        59.82 o                         
   2  -6   2        428.03        551.37        36.43 o                         
   3  -6   2        534.83        503.95        32.83 o                         
   4  -6   2       1788.76       1780.13        72.02 o                         
   5  -6   2       5205.99       5478.70       129.94 o                         
   6  -6   2       2853.22       2699.48        87.52 o                         
   7  -6   2       1368.15       1541.02        90.49 o                         
   8  -6   2        532.46        484.59        61.07 o                         
   9  -6   2          9.60         72.59        48.96 o                         
  10  -6   2        551.76        529.06        79.98 o                         
 -10  -5   2       1299.66       1481.63       179.43 o                         
  -9  -5   2        536.68        630.60        87.46 o                         
  -8  -5   2          0.07         -9.93        43.30 o                         
  -7  -5   2        348.43        412.36        63.66 o                         
  -6  -5   2       2520.23       2662.97       121.99 o                         
  -5  -5   2       4197.05       4003.46       154.63 o                         
  -4  -5   2       5253.32       5256.28       150.27 o                         
  -3  -5   2       2481.97       2446.07        76.10 o                         
  -2  -5   2        101.65         83.94        15.65 o                         
  -1  -5   2        448.47        432.71        45.61 o                         
   0  -5   2       3694.02       3695.03       126.83 o                         
   1  -5   2       9413.06       9358.97       176.45 o                         
   2  -5   2       5332.56       5224.29       108.60 o                         
   3  -5   2       2407.15       2342.72        58.33 o                         
   4  -5   2       1158.74       1247.39        54.83 o                         
   5  -5   2         69.59         64.09        22.62 o                         
   6  -5   2       2295.77       2322.66        78.00 o                         
   7  -5   2       4710.50       4675.22       143.19 o                         
   8  -5   2       2419.23       2727.31       129.91 o                         
   9  -5   2       2335.64       2736.37       185.76 o                         
  10  -5   2        741.97        641.71        90.81 o                         
 -10  -4   2       1175.34       1030.45       183.42 o                         
  -9  -4   2       1498.87       1268.21       104.02 o                         
  -8  -4   2       1493.13       1583.42       100.26 o                         
  -7  -4   2        944.51        920.68        71.17 o                         
  -6  -4   2        118.05        139.13        36.35 o                         
  -5  -4   2        290.53        287.19        37.91 o                         
  -4  -4   2       5579.38       5541.21       135.54 o                         
  -3  -4   2       9826.56       9666.94       184.69 o                         
  -2  -4   2      13064.82      12774.95       218.01 o                         
  -1  -4   2      10632.07      10662.02       215.52 o                         
   0  -4   2       2953.56       2945.17       101.67 o                         
   1  -4   2        142.73        174.00        14.38 o                         
   2  -4   2        167.54        182.26        19.26 o                         
   3  -4   2       9293.75       9548.24       157.95 o                         
   4  -4   2       6254.19       6401.63       124.83 o                         
   5  -4   2       2120.28       2183.38        62.69 o                         
   6  -4   2       1476.56       1537.58        75.97 o                         
   7  -4   2         53.03         40.17        25.72 o                         
   8  -4   2        276.56        264.23        59.53 o                         
   9  -4   2       1983.89       1985.34       115.11 o                         
  10  -4   2       1222.46       1369.92       123.67 o                         
 -10  -3   2        101.57        135.07        61.08 o                         
  -9  -3   2        143.03         74.69        58.08 o                         
  -8  -3   2        929.08        918.37        69.11 o                         
  -7  -3   2       1112.98       1070.65        60.83 o                         
  -6  -3   2       5935.85       5777.94       130.81 o                         
  -5  -3   2       5142.92       4958.28       119.47 o                         
  -4  -3   2        417.72        467.79        47.39 o                         
  -3  -3   2        983.56       1010.98        42.16 o                         
  -2  -3   2        868.54        726.96        26.29 o                         
  -1  -3   2      18713.95      18831.62       343.42 o                         
   0  -3   2      15507.45      15470.13       340.29 o                         
   1  -3   2       5893.77       5574.71        98.67 o                         
   2  -3   2       8597.69       8963.81       134.81 o                         
   3  -3   2        139.17        122.67        14.86 o                         
   4  -3   2        969.79        965.78        39.49 o                         
   5  -3   2       3774.76       3820.48        87.81 o                         
   6  -3   2       5264.54       5297.79       129.44 o                         
   7  -3   2       5306.70       5496.03       140.55 o                         
   8  -3   2       2482.56       2559.99        99.99 o                         
   9  -3   2        332.74        279.15        49.07 o                         
  10  -3   2         14.38         47.94        64.91 o                         
  11  -3   2        316.29        150.93        89.91 o                         
 -11  -2   2       1256.85       1205.35       130.21 o                         
 -10  -2   2       1628.94       1475.24       139.13 o                         
  -9  -2   2       1308.14       1370.79       105.34 o                         
  -8  -2   2        321.17        230.86        43.25 o                         
  -7  -2   2         13.46         20.13        27.87 o                         
  -6  -2   2       2697.23       2639.25        78.76 o                         
  -5  -2   2       3118.75       3024.45        96.61 o                         
  -4  -2   2      14599.44      14573.51       253.19 o                         
  -3  -2   2      15526.34      15480.85       282.21 o                         
  -2  -2   2       8263.91       8296.77       144.32 o                         
  -1  -2   2       2102.25       2098.36        42.15 o                         
   0  -2   2        568.79        574.46        31.44 o                         
   1  -2   2       5084.88       5109.33        78.46 o                         
   2  -2   2      15223.78      15713.07       240.44 o                         
   3  -2   2       8309.32       8349.33       160.27 o                         
   4  -2   2       1801.52       1726.25        54.10 o                         
   5  -2   2        391.34        383.80        32.92 o                         
   6  -2   2        178.98        173.13        30.26 o                         
   7  -2   2       4539.43       4460.61       121.52 o                         
   8  -2   2       2912.50       3030.79       137.71 o                         
   9  -2   2       2544.68       2527.77       129.50 o                         
  10  -2   2       1217.71       1292.52       119.67 o                         
  11  -2   2        645.31        601.65       188.02 o                         
 -11  -1   2         12.05         86.44        70.59 o                         
 -10  -1   2        458.20        370.02        69.05 o                         
  -9  -1   2       1301.36       1240.46        89.69 o                         
  -8  -1   2       3038.82       2935.75       126.76 o                         
  -7  -1   2       2402.45       2365.53        86.30 o                         
  -6  -1   2        124.57        119.01        24.31 o                         
  -5  -1   2         37.83         39.68        19.95 o                         
  -4  -1   2       1855.20       1699.96        55.17 o                         
  -3  -1   2       9965.47      10237.38       193.36 o                         
  -2  -1   2      30069.86      31624.73       472.45 o                         
  -1  -1   2      28048.43      28421.53       421.25 o                         
   0  -1   2       6617.48       6430.55       126.50 o                         
   1  -1   2        143.34        150.50        11.90 o                         
   2  -1   2        474.38        476.35        21.30 o                         
   3  -1   2       6184.56       6336.99       116.59 o                         
   4  -1   2       9773.50       9776.50       189.53 o                         
   5  -1   2       7547.03       7165.36       201.57 o                         
   6  -1   2       4917.82       4836.55       119.70 o                         
   7  -1   2        508.75        648.81        50.19 o                         
   8  -1   2          3.82         34.17        33.47 o                         
   9  -1   2        816.90        877.06        73.93 o                         
  10  -1   2        928.15       1067.42       114.09 o                         
  11  -1   2       1736.36       1621.24       139.46 o                         
 -11   0   2        724.40        786.01        95.92 o                         
 -10   0   2        190.16        203.83        73.05 o                         
  -9   0   2         56.79         16.60        43.56 o                         
  -8   0   2        623.43        549.84        63.27 o                         
  -7   0   2       2725.30       2669.05        93.98 o                         
  -6   0   2       4470.70       4347.09        94.79 o                         
  -5   0   2       7206.93       7278.39       132.66 o                         
  -4   0   2       6170.22       6058.42       109.63 o                         
  -3   0   2        464.41        539.68        24.73 o                         
  -2   0   2        175.30        183.49        14.46 o                         
  -1   0   2      17342.44      17392.25       259.27 o                         
   0   0   2      25106.44      21638.43       343.24 o                         
   1   0   2      20693.17      21349.20       316.21 o                         
   2   0   2        920.23        887.44        28.31 o                         
   3   0   2         77.97         66.35        16.45 o                         
   4   0   2        200.77        262.55        25.74 o                         
   5   0   2       6139.50       6197.69       136.33 o                         
   6   0   2       9010.04       8910.36       174.91 o                         
   7   0   2       5502.54       5618.77       152.27 o                         
   8   0   2       4160.13       4167.58       132.33 o                         
   9   0   2       1184.91       1188.00        84.08 o                         
  10   0   2         67.77         60.19        51.07 o                         
  11   0   2        148.68         44.02        60.24 o                         
 -11   1   2        829.56        903.15       119.36 o                         
 -10   1   2        975.58        944.74       107.52 o                         
  -9   1   2       1779.08       1637.13       115.15 o                         
  -8   1   2       1246.12       1225.34       100.84 o                         
  -7   1   2         47.66         25.03        26.19 o                         
  -6   1   2       1317.44       1227.73        58.67 o                         
  -5   1   2       6230.79       6227.27       116.98 o                         
  -4   1   2      14673.18      15109.83       240.54 o                         
  -3   1   2       9240.98       8707.20       142.99 o                         
  -2   1   2      17144.14      17823.22       270.28 o                         
  -1   1   2       4370.82       4419.31        72.08 o                         
   0   1   2        182.03        218.48        14.77 o                         
   1   1   2      17672.76      18354.37       291.36 o                         
   2   1   2       5820.74       5973.64        98.08 o                         
   3   1   2       9269.14       9175.38       173.09 o                         
   4   1   2      10956.85      11473.30       218.17 o                         
   5   1   2        872.58        867.20        46.75 o                         
   6   1   2          4.92         48.63        25.44 o                         
   7   1   2       1119.65       1100.22        70.51 o                         
   8   1   2       3425.01       3570.50       119.06 o                         
   9   1   2       2732.32       2874.01       186.43 o                         
  10   1   2       1682.75       1645.19       116.45 o                         
  11   1   2        896.23        846.29       166.61 o                         
 -11   2   2        205.22        165.71        71.43 o                         
 -10   2   2        341.98        184.87       114.78 o                         
  -9   2   2        979.27        974.47        89.72 o                         
  -8   2   2       1654.92       1549.55       100.80 o                         
  -7   2   2       2173.98       2195.93        92.16 o                         
  -6   2   2       3877.74       3676.89       100.26 o                         
  -5   2   2         80.30         76.42        22.31 o                         
  -4   2   2        173.75        154.78        20.73 o                         
  -3   2   2       3688.48       3415.50        80.14 o                         
  -2   2   2      19391.08      20032.56       350.42 o                         
  -1   2   2      30431.53      31295.36       435.73 o                         
   0   2   2       8690.95       8691.04       223.49 o                         
   1   2   2        602.54        644.63        18.41 o                         
   2   2   2        645.74        638.20        25.22 o                         
   3   2   2       1959.67       1898.71        47.35 o                         
   4   2   2       9567.63       9413.95       183.34 o                         
   5   2   2       8895.61       8877.70       182.00 o                         
   6   2   2       4894.48       5042.70       136.31 o                         
   7   2   2       2901.19       2916.35       103.43 o                         
   8   2   2        377.02        294.13        49.91 o                         
   9   2   2         10.20         31.64        42.19 o                         
  10   2   2        461.34        434.44        64.49 o                         
  11   2   2        994.99        922.10       114.52 o                         
 -10   3   2        779.14        791.57       107.84 o                         
  -9   3   2        381.17        434.10        73.72 o                         
  -8   3   2        144.63        145.32        38.26 o                         
  -7   3   2       1245.53       1429.04        73.84 o                         
  -6   3   2       4233.89       4188.03       110.93 o                         
  -5   3   2       6286.85       6324.35       140.74 o                         
  -4   3   2      11419.22      11276.25       217.53 o                         
  -3   3   2       3941.86       3710.15        83.89 o                         
  -2   3   2        355.77        340.27        21.96 o                         
  -1   3   2       2951.00       2872.37        56.55 o                         
   0   3   2       5891.85       5800.56       136.07 o                         
   1   3   2       5424.41       5415.28       112.38 o                         
   2   3   2       8316.03       8362.65       126.29 o                         
   3   3   2       2377.05       2441.92        52.85 o                         
   4   3   2        651.14        650.23        36.23 o                         
   5   3   2       1391.50       1463.03        63.68 o                         
   6   3   2       2068.86       2111.63        94.30 o                         
   7   3   2       5226.60       5365.84       138.92 o                         
   8   3   2       3419.01       3342.37       113.29 o                         
   9   3   2       1820.35       1703.84       129.56 o                         
  10   3   2        313.79        275.90        72.78 o                         
  11   3   2         10.33         18.34        62.54 o                         
 -10   4   2        573.33        656.27       114.67 o                         
  -9   4   2       1520.49       1467.68       148.92 o                         
  -8   4   2       2452.55       2522.83       104.37 o                         
  -7   4   2        509.64        500.70        47.69 o                         
  -6   4   2        399.35        359.22        38.19 o                         
  -5   4   2       1089.71       1181.45        52.96 o                         
  -4   4   2       1714.45       1681.75        51.34 o                         
  -3   4   2      16272.58      16249.28       256.25 o                         
  -2   4   2      18491.63      18504.93       283.84 o                         
  -1   4   2       2614.39       2377.64        60.38 o                         
   0   4   2       1402.80       1283.87       115.19 o                         
   1   4   2         11.77         -6.50        12.96 o                         
   2   4   2       5232.98       5171.67       102.96 o                         
   3   4   2       3116.49       2903.30        57.13 o                         
   4   4   2       7971.85       7817.49       147.43 o                         
   5   4   2       3177.94       3106.52        85.65 o                         
   6   4   2        969.08        974.98        72.27 o                         
   7   4   2         77.73         58.28        32.56 o                         
   8   4   2        282.13        215.74        52.04 o                         
   9   4   2       1051.53       1059.76        98.67 o                         
  10   4   2       1016.80       1075.37       145.01 o                         
 -10   5   2         26.52         33.36        61.85 o                         
  -9   5   2        164.11        181.75        65.92 o                         
  -8   5   2       1735.23       1803.51       143.85 o                         
  -7   5   2       2573.58       2642.22        96.67 o                         
  -6   5   2       3192.90       3223.16        95.32 o                         
  -5   5   2       1364.95       1473.54        60.92 o                         
  -4   5   2       1599.89       1565.83        51.91 o                         
  -3   5   2        445.89        517.44        28.01 o                         
  -2   5   2       3939.36       3825.14        97.89 o                         
  -1   5   2       6835.67       6563.23       160.06 o                         
   0   5   2      12880.65      12404.46       282.14 o                         
   1   5   2       2507.51       2562.42        78.18 o                         
   2   5   2        103.25        117.32        21.65 o                         
   3   5   2        106.64         98.35        15.73 o                         
   4   5   2       2270.13       2285.82        68.91 o                         
   5   5   2       4857.95       5000.49       132.73 o                         
   6   5   2       4830.54       5183.74       160.52 o                         
   7   5   2       3013.78       3085.54       124.61 o                         
   8   5   2       1358.60       1386.71       101.43 o                         
   9   5   2        132.00        141.70        57.00 o                         
  10   5   2         89.56         90.62        78.10 o                         
 -10   6   2        940.67        666.16       118.13 o                         
  -9   6   2        470.21        624.47       171.38 o                         
  -8   6   2          2.75         11.65        36.56 o                         
  -7   6   2        149.78        129.08        35.02 o                         
  -6   6   2       2316.11       2314.79        81.96 o                         
  -5   6   2       5820.39       5818.72       136.43 o                         
  -4   6   2       8891.18       8825.81       182.36 o                         
  -3   6   2       4183.75       4121.18        88.36 o                         
  -2   6   2       1774.45       1866.54        68.03 o                         
  -1   6   2        115.19         74.71        20.54 o                         
   0   6   2       2831.82       2884.41        88.62 o                         
   1   6   2       3937.94       3963.02       112.03 o                         
   2   6   2       5934.34       5793.48       177.83 o                         
   3   6   2       4074.02       3989.96       104.75 o                         
   4   6   2        913.89        892.35        95.30 o                         
   5   6   2          3.49        -30.88        30.88 o                         
   6   6   2        627.99        728.48        80.98 o                         
   7   6   2       1563.11       1667.52       124.76 o                         
   8   6   2       2162.93       2393.93       161.31 o                         
   9   6   2       1985.56       2059.59       189.50 o                         
  10   6   2        488.80        533.85       153.11 o                         
  -9   7   2       1211.95       1522.17       128.02 o                         
  -8   7   2       1202.11       1282.50       104.66 o                         
  -7   7   2       1169.31       1325.81        79.10 o                         
  -6   7   2        207.69        242.67        51.24 o                         
  -5   7   2        366.66        320.35        35.60 o                         
  -4   7   2       2415.74       2472.91        75.68 o                         
  -3   7   2       4355.71       4360.70       130.07 o                         
  -2   7   2       8638.08       8538.76       213.64 o                         
  -1   7   2       5650.69       5377.61       163.49 o                         
   0   7   2       2134.66       2211.21        66.96 o                         
   1   7   2          7.51         16.86        17.41 o                         
   2   7   2       1529.16       1538.97       148.15 o                         
   3   7   2       3378.30       3289.73       182.11 o                         
   4   7   2       4597.29       4494.51       142.18 o                         
   5   7   2       5079.13       5178.99       163.65 o                         
   6   7   2       1780.62       1863.43       147.80 o                         
   7   7   2        337.44        320.03        65.04 o                         
   8   7   2          9.02         14.70        50.77 o                         
   9   7   2        488.90        615.63        86.58 o                         
  -9   8   2        276.22        271.50        76.82 o                         
  -8   8   2        728.78        781.47       100.32 o                         
  -7   8   2       1376.07       1614.26        97.33 o                         
  -6   8   2       3212.18       3436.59       106.23 o                         
  -5   8   2       2984.25       2863.07        90.41 o                         
  -4   8   2       1528.67       1567.64        86.23 o                         
  -3   8   2        426.19        451.60        80.81 o                         
  -2   8   2       1872.58       1840.78        80.36 o                         
  -1   8   2       3255.19       3214.31       103.64 o                         
   0   8   2       4496.63       4606.80       116.11 o                         
   1   8   2       2424.67       2410.08        84.26 o                         
   2   8   2       3071.34       3040.99       114.64 o                         
   3   8   2         35.15         31.86        26.89 o                         
   4   8   2        580.35        608.28        58.43 o                         
   5   8   2       1616.74       1724.93       107.21 o                         
   6   8   2       2739.68       2920.04       150.37 o                         
   7   8   2       3206.07       2824.40       162.49 o                         
   8   8   2       1136.07       1088.65       116.20 o                         
   9   8   2        297.86        284.53        74.78 o                         
  -8   9   2        290.90        367.07        81.32 o                         
  -7   9   2         27.22        126.89        59.04 o                         
  -6   9   2        962.05        920.79        87.20 o                         
  -5   9   2       2140.30       2194.36       109.21 o                         
  -4   9   2       3940.65       3929.97       159.07 o                         
  -3   9   2       4396.26       4292.34       164.81 o                         
  -2   9   2       1827.65       1787.30       125.27 o                         
  -1   9   2        542.88        550.39       100.05 o                         
   0   9   2        358.92        340.85        52.83 o                         
   1   9   2       1223.95       1435.81       104.64 o                         
   2   9   2       3976.11       4045.03       199.70 o                         
   3   9   2       2061.02       2237.84       111.72 o                         
   4   9   2       1934.67       1996.17        95.43 o                         
   5   9   2        556.16        550.05        73.16 o                         
   6   9   2          1.93        -24.28        46.83 o                         
   7   9   2        390.81        515.18        88.21 o                         
   8   9   2        827.23        836.97       147.44 o                         
  -7  10   2        916.19       1262.30       174.02 o                         
  -6  10   2        444.63        313.44        92.65 o                         
  -5  10   2        142.43         81.60        40.91 o                         
  -4  10   2        208.26        192.09        79.88 o                         
  -3  10   2        739.75        695.43       127.30 o                         
  -2  10   2       2350.30       2257.73       181.23 o                         
  -1  10   2       3103.82       2960.80       175.31 o                         
   0  10   2       1778.24       1783.67       126.06 o                         
   1  10   2        200.88        198.85        57.73 o                         
   2  10   2        356.96        383.94        80.88 o                         
   3  10   2       1113.58       1031.12       226.56 o                         
   4  10   2       1109.23        962.32        94.60 o                         
   5  10   2       2189.28       2077.50       147.53 o                         
   6  10   2       1902.52       1603.05       220.72 o                         
   7  10   2        404.31        522.18       119.11 o                         
  -6  11   2       1520.04       1801.44       183.70 o                         
  -5  11   2       2002.60       2419.06       220.04 o                         
  -4  11   2       1021.46        910.74       126.61 o                         
  -3  11   2        548.06        531.97       100.58 o                         
  -2  11   2         17.80         82.32        59.02 o                         
  -1  11   2        512.83        582.50        98.13 o                         
   0  11   2       1377.91       1411.91       120.49 o                         
   1  11   2       1244.24       1519.72       161.06 o                         
   2  11   2        965.32        914.04       177.51 o                         
   3  11   2        255.36        168.95       111.34 o                         
   4  11   2          9.20         45.94        96.54 o                         
   5  11   2        303.97        313.05       108.70 o                         
   6  11   2        713.82        719.59       228.12 o                         
  -4  12   2       1699.66       1988.26       189.01 o                         
  -3  12   2        786.67        673.78       114.62 o                         
  -2  12   2       1471.02       1457.42       161.93 o                         
  -1  12   2        714.80        567.39       110.72 o                         
   0  12   2          3.09        -60.73        67.74 o                         
   1  12   2        594.54        447.42       106.59 o                         
   2  12   2        725.77        655.46       126.45 o                         
   3  12   2       1325.78       1177.72       163.89 o                         
   4  12   2       1120.05        851.69       219.95 o                         
  -2  13   2        976.11       1213.57       152.05 o                         
  -1  13   2       1022.69        737.30       161.94 o                         
   0  13   2        977.87        643.10       159.61 o                         
   1  13   2        277.81        437.55       147.93 o                         
   2  13   2         22.51         46.30        82.48 o                         
  -3 -12   3        337.73        195.10       114.30 o                         
  -2 -12   3          3.83         15.16        70.13 o                         
  -1 -12   3        271.74        282.58        82.32 o                         
   0 -12   3        695.71        605.56        95.00 o                         
   1 -12   3       1373.60       1305.47       154.71 o                         
   2 -12   3        755.29        717.27       122.90 o                         
   3 -12   3        721.50        898.47       210.99 o                         
   4 -12   3         45.14         85.64       107.44 o                         
  -5 -11   3        232.21        249.13        93.75 o                         
  -4 -11   3       1335.75       1247.81       127.57 o                         
  -3 -11   3       2074.01       2157.58       214.46 o                         
  -2 -11   3       1913.65       1674.10       145.68 o                         
  -1 -11   3       1210.45       1412.65       202.86 o                         
   0 -11   3        618.81        520.96        72.09 o                         
   1 -11   3         13.76         56.13        62.34 o                         
   2 -11   3        398.28        318.15        90.92 o                         
   3 -11   3       1738.28       1998.38       186.26 o                         
   4 -11   3        553.80        542.66       154.93 o                         
   5 -11   3        908.28        962.79       165.83 o                         
   6 -11   3        205.17        229.85       102.83 o                         
  -6 -10   3        552.07        277.42        85.09 o                         
  -5 -10   3        548.83        456.43        91.97 o                         
  -4 -10   3         24.21        -13.35        63.98 o                         
  -3 -10   3        391.30        304.64       106.06 o                         
  -2 -10   3       1047.05        977.89       105.16 o                         
  -1 -10   3       2625.30       2741.97       139.28 o                         
   0 -10   3       2230.96       2302.41       125.25 o                         
   1 -10   3       1152.60       1187.32        79.21 o                         
   2 -10   3        507.79        584.23       103.16 o                         
   3 -10   3         42.25         35.18        47.91 o                         
   4 -10   3        463.23        553.56       172.06 o                         
   5 -10   3       1128.84       1248.52       173.23 o                         
   6 -10   3       1459.67       1778.43       440.67 o                         
   7 -10   3       1744.05       1960.62       258.48 o                         
  -7  -9   3          6.98         86.69        81.62 o                         
  -6  -9   3        372.30        128.63        65.08 o                         
  -5  -9   3       2515.34       2452.00       267.44 o                         
  -4  -9   3       2857.38       2992.24       174.03 o                         
  -3  -9   3       1309.28       1431.76       102.83 o                         
  -2  -9   3        888.96       1160.36       111.73 o                         
  -1  -9   3         10.20         -4.73        48.00 o                         
   0  -9   3        298.82        268.20        52.48 o                         
   1  -9   3       1689.79       1760.78        89.88 o                         
   2  -9   3       2452.56       2445.61       197.12 o                         
   3  -9   3       1832.03       1801.10       116.43 o                         
   4  -9   3        187.19        163.50        40.45 o                         
   5  -9   3         29.45         24.32        36.06 o                         
   6  -9   3        447.65        580.84        68.29 o                         
   7  -9   3       1424.66       1422.63       165.31 o                         
   8  -9   3       1428.98       1572.24       115.28 o                         
  -8  -8   3        951.63        848.09       102.04 o                         
  -7  -8   3        861.54       1026.27       101.29 o                         
  -6  -8   3         60.34        119.71        54.64 o                         
  -5  -8   3        120.48        107.40        43.54 o                         
  -4  -8   3       1675.78       1714.14        95.10 o                         
  -3  -8   3       5452.75       5686.18       183.54 o                         
  -2  -8   3       4390.42       4489.81       183.25 o                         
  -1  -8   3       3599.61       3341.28       127.77 o                         
   0  -8   3       1985.67       1831.16       150.02 o                         
   1  -8   3        507.81        510.41        48.97 o                         
   2  -8   3        234.65        172.90        38.20 o                         
   3  -8   3       1969.45       2053.11        83.06 o                         
   4  -8   3       2426.46       2431.45        95.76 o                         
   5  -8   3       2284.36       2289.58        88.77 o                         
   6  -8   3       1547.29       1611.77        88.90 o                         
   7  -8   3        251.10        252.97        60.10 o                         
   8  -8   3         11.02        -19.73        43.21 o                         
   9  -8   3        658.06        613.25       126.24 o                         
  -9  -7   3          1.21        -12.60        60.59 o                         
  -8  -7   3        295.70        284.97        73.58 o                         
  -7  -7   3       1225.27       1236.36       104.69 o                         
  -6  -7   3       2224.68       2049.13       155.30 o                         
  -5  -7   3       2371.43       2304.05       117.46 o                         
  -4  -7   3       1209.06       1116.05        78.20 o                         
  -3  -7   3         59.87         80.55        28.01 o                         
  -2  -7   3         90.06         99.49        25.75 o                         
  -1  -7   3       6656.02       6325.70       197.11 o                         
   0  -7   3       5125.99       5251.16       159.43 o                         
   1  -7   3       4427.68       4300.76       120.50 o                         
   2  -7   3       2234.07       2301.53        72.55 o                         
   3  -7   3        613.85        609.91        49.31 o                         
   4  -7   3        543.40        628.06        42.82 o                         
   5  -7   3       2658.50       2681.99        83.54 o                         
   6  -7   3       3749.21       3955.17       124.94 o                         
   7  -7   3       3374.97       3314.92       161.22 o                         
   8  -7   3       2052.48       2187.92       196.32 o                         
   9  -7   3        454.25        607.12        83.50 o                         
  -9  -6   3       1068.54       1021.02       112.49 o                         
  -8  -6   3        391.07        421.15        74.26 o                         
  -7  -6   3          3.69         34.86        45.71 o                         
  -6  -6   3        593.84        567.99       114.85 o                         
  -5  -6   3       3412.67       3500.20       131.43 o                         
  -4  -6   3      10371.49      10337.45       268.88 o                         
  -3  -6   3       7128.66       6952.31       171.79 o                         
  -2  -6   3       3882.58       3814.99       103.18 o                         
  -1  -6   3        896.74        919.25        77.16 o                         
   0  -6   3        314.67        263.79        38.39 o                         
   1  -6   3       3366.00       3484.23       112.05 o                         
   2  -6   3       2870.59       2992.19       103.18 o                         
   3  -6   3       3317.52       3432.81        78.33 o                         
   4  -6   3       3992.81       3889.07        97.23 o                         
   5  -6   3       1109.39       1192.10        60.04 o                         
   6  -6   3         15.02         62.86        31.03 o                         
   7  -6   3       1046.57       1149.74        78.07 o                         
   8  -6   3       2388.21       2611.29       129.36 o                         
   9  -6   3       1871.96       2074.46       297.55 o                         
  10  -6   3       1188.65       1264.34       155.54 o                         
 -10  -5   3         21.89        -25.97        68.99 o                         
  -9  -5   3        447.20        498.97       103.25 o                         
  -8  -5   3       1652.12       1662.45       131.26 o                         
  -7  -5   3       2059.48       2168.95       120.84 o                         
  -6  -5   3        985.05       1047.87        82.33 o                         
  -5  -5   3         30.35         52.76        33.97 o                         
  -4  -5   3        640.05        556.37        47.13 o                         
  -3  -5   3       3726.31       3793.27       105.19 o                         
  -2  -5   3       9258.10       9231.12       158.49 o                         
  -1  -5   3      10734.41      10894.70       206.11 o                         
   0  -5   3       9577.84       9792.95       238.86 o                         
   1  -5   3       1921.34       1996.69        50.21 o                         
   2  -5   3          3.33         10.52        12.58 o                         
   3  -5   3       3211.61       3259.76        68.22 o                         
   4  -5   3       5247.59       5298.47       119.45 o                         
   5  -5   3       4848.34       4815.49       116.42 o                         
   6  -5   3       4859.19       4857.52       123.28 o                         
   7  -5   3       2224.21       2343.35       108.36 o                         
   8  -5   3         31.13         62.32        40.90 o                         
   9  -5   3         59.97         91.16        48.77 o                         
  10  -5   3        290.69        252.75       158.62 o                         
 -10  -4   3        727.63        740.30       126.26 o                         
  -9  -4   3         54.31         54.04        46.36 o                         
  -8  -4   3        138.83        112.21        46.95 o                         
  -7  -4   3       1118.83       1083.80        78.20 o                         
  -6  -4   3       4389.27       4267.43       133.72 o                         
  -5  -4   3       5727.75       5616.58       149.97 o                         
  -4  -4   3       4674.95       4705.70       115.50 o                         
  -3  -4   3       1482.51       1370.96        45.48 o                         
  -2  -4   3         12.46         17.84        13.10 o                         
  -1  -4   3       2780.33       2855.89        62.36 o                         
   0  -4   3       4668.76       4702.95       126.55 o                         
   1  -4   3       5635.61       5493.10       108.85 o                         
   2  -4   3       4837.00       4654.48        83.58 o                         
   3  -4   3        948.00        960.69        32.52 o                         
   4  -4   3        121.47        120.52        21.86 o                         
   5  -4   3       2235.26       2118.25        61.69 o                         
   6  -4   3       3512.92       3540.15        90.08 o                         
   7  -4   3       5429.75       5699.84       160.89 o                         
   8  -4   3       3731.62       3836.23       133.69 o                         
   9  -4   3       2184.92       2151.74       118.55 o                         
  10  -4   3        158.14        155.03        65.25 o                         
  11  -4   3          9.38         -0.47        61.78 o                         
 -10  -3   3        720.78        735.22       123.38 o                         
  -9  -3   3        909.10        913.89       103.28 o                         
  -8  -3   3        710.22        755.58        69.68 o                         
  -7  -3   3         44.03         34.80        31.78 o                         
  -6  -3   3        112.43         95.42        27.81 o                         
  -5  -3   3       2182.19       2083.48        66.50 o                         
  -4  -3   3       8202.08       8220.41       157.28 o                         
  -3  -3   3      18787.25      19062.28       345.99 o                         
  -2  -3   3      10545.58      10541.88       171.05 o                         
  -1  -3   3       1690.12       1585.48        39.56 o                         
   0  -3   3       1308.20       1210.53        36.16 o                         
   1  -3   3        730.52        700.45        32.27 o                         
   2  -3   3       4396.73       4165.95        70.00 o                         
   3  -3   3       7173.09       7124.00       129.63 o                         
   4  -3   3      12611.10      12373.80       216.37 o                         
   5  -3   3        678.00        727.92        39.05 o                         
   6  -3   3         30.83         41.13        20.33 o                         
   7  -3   3        135.24        146.31        30.20 o                         
   8  -3   3        698.77        729.57        59.55 o                         
   9  -3   3       2729.08       3057.33       131.81 o                         
  10  -3   3       1451.96       1625.22       135.97 o                         
  11  -3   3        572.06        685.29       222.28 o                         
 -10  -2   3          1.46        -36.39        55.76 o                         
  -9  -2   3        174.90        128.24        56.08 o                         
  -8  -2   3       1616.69       1741.52        89.44 o                         
  -7  -2   3       3318.91       3151.46       102.14 o                         
  -6  -2   3       4114.19       4001.09       102.20 o                         
  -5  -2   3         66.48         50.55        22.00 o                         
  -4  -2   3        544.87        554.47        32.45 o                         
  -3  -2   3       2967.74       2811.59        66.10 o                         
  -2  -2   3      11902.71      12337.81       209.24 o                         
  -1  -2   3       8646.92       8945.23       134.25 o                         
   0  -2   3       8047.10       8299.38       131.01 o                         
   1  -2   3       1994.33       2012.56        38.31 o                         
   2  -2   3        452.42        424.76        19.75 o                         
   3  -2   3        415.31        483.13        24.82 o                         
   4  -2   3       6025.06       5866.55       124.96 o                         
   5  -2   3       9878.56      10096.48       202.95 o                         
   6  -2   3       7948.44       8199.06       178.03 o                         
   7  -2   3       3745.99       3916.22       111.40 o                         
   8  -2   3       1248.73       1249.74        74.04 o                         
   9  -2   3        106.48         38.67        39.92 o                         
  10  -2   3        319.20        301.65        61.60 o                         
  11  -2   3        655.13        408.72       106.80 o                         
 -11  -1   3        990.34       1038.71       129.17 o                         
 -10  -1   3       1137.09       1311.49       130.93 o                         
  -9  -1   3        508.80        533.10        65.88 o                         
  -8  -1   3         83.22          7.18        36.92 o                         
  -7  -1   3        799.07        794.30        57.82 o                         
  -6  -1   3       4091.91       4051.40        97.50 o                         
  -5  -1   3       4877.88       4741.46        96.80 o                         
  -4  -1   3      18031.32      18021.23       306.90 o                         
  -3  -1   3       8392.69       8360.73       151.23 o                         
  -2  -1   3       5943.63       5672.60        92.58 o                         
  -1  -1   3       1139.70       1132.58        34.76 o                         
   0  -1   3      12304.24      11738.41       435.27 o                         
   1  -1   3       3847.95       3756.43        64.01 o                         
   2  -1   3       8808.47       8717.18       130.03 o                         
   3  -1   3       5859.96       5695.12        99.08 o                         
   4  -1   3        765.95        793.16        37.02 o                         
   5  -1   3        496.84        447.00        32.23 o                         
   6  -1   3       1626.79       1616.07        70.50 o                         
   7  -1   3       5574.41       5510.97       150.37 o                         
   8  -1   3       3524.10       3740.46       125.20 o                         
   9  -1   3       2336.67       2458.13       115.45 o                         
  10  -1   3        580.68        453.78        84.13 o                         
  11  -1   3        234.44        130.61        79.42 o                         
 -11   0   3         20.87        -14.20        60.91 o                         
 -10   0   3        734.27        591.51        78.89 o                         
  -9   0   3       1725.31       1568.83       110.44 o                         
  -8   0   3       1849.92       2004.44       117.90 o                         
  -7   0   3       1409.04       1423.74        91.59 o                         
  -6   0   3        362.43        360.89        39.65 o                         
  -5   0   3        875.59        855.53        38.43 o                         
  -4   0   3       8871.07       8548.77       146.75 o                         
  -3   0   3      15067.50      15333.93       240.25 o                         
  -2   0   3      23053.30      24268.46       364.94 o                         
  -1   0   3       3430.81       3584.49        59.38 o                         
   0   0   3       9819.71       9213.81       167.46 o                         
   1   0   3       4277.56       4233.36        65.70 o                         
   2   0   3       1274.95       1340.43        33.30 o                         
   3   0   3       9664.87       9682.53       181.99 o                         
   4   0   3       8473.03       8082.94       176.08 o                         
   5   0   3       9822.71       9854.33       197.79 o                         
   6   0   3       3584.61       3397.10        98.05 o                         
   7   0   3        337.35        286.43        41.05 o                         
   8   0   3         14.11         23.44        33.58 o                         
   9   0   3       1312.93       1312.48        87.41 o                         
  10   0   3       1361.80       1507.20       112.35 o                         
  11   0   3        693.62        568.16        89.94 o                         
 -11   1   3        786.42        936.33       104.17 o                         
 -10   1   3        178.84        265.33        72.96 o                         
  -9   1   3         90.35         81.51        50.28 o                         
  -8   1   3       1141.36       1069.03       108.33 o                         
  -7   1   3       3229.35       3399.90       104.00 o                         
  -6   1   3       7248.13       7018.82       157.38 o                         
  -5   1   3       5526.05       5274.06       103.55 o                         
  -4   1   3       5814.96       5844.59       106.95 o                         
  -3   1   3         73.30         72.32        14.67 o                         
  -2   1   3       4274.70       4423.71        77.88 o                         
  -1   1   3       4210.48       4045.03        65.35 o                         
   0   1   3      23711.82      24038.28       586.23 o                         
   1   1   3      15965.93      16239.43       243.42 o                         
   2   1   3       7940.95       7885.02       126.02 o                         
   3   1   3       1894.32       1929.35        52.28 o                         
   4   1   3        720.76        645.57        36.27 o                         
   5   1   3       5974.80       5968.60       132.64 o                         
   6   1   3       6662.10       6270.24       144.93 o                         
   7   1   3       6391.70       6402.96       169.87 o                         
   8   1   3       3008.94       3133.67       112.44 o                         
   9   1   3        927.96        964.45        76.55 o                         
  10   1   3          9.95         50.55        47.08 o                         
  11   1   3        193.58         86.32        64.44 o                         
 -11   2   3        725.54        645.36       102.94 o                         
 -10   2   3       2243.05       1964.42       150.88 o                         
  -9   2   3        736.38        761.74        83.93 o                         
  -8   2   3        177.03        179.55        45.45 o                         
  -7   2   3        254.29        233.16        36.30 o                         
  -6   2   3       2002.84       2182.73        76.52 o                         
  -5   2   3       6467.44       6269.18       138.77 o                         
  -4   2   3      17575.24      18022.73       305.65 o                         
  -3   2   3      16590.76      17549.48       316.16 o                         
  -2   2   3       9295.67       9294.54       172.01 o                         
  -1   2   3         25.60         23.35        10.07 o                         
   0   2   3        450.70        456.30        23.03 o                         
   1   2   3        184.84        225.23        11.91 o                         
   2   2   3      10888.28      10855.38       181.25 o                         
   3   2   3      12915.07      13357.41       225.26 o                         
   4   2   3       4783.33       4724.00       104.75 o                         
   5   2   3        518.53        490.42        36.22 o                         
   6   2   3        101.83         73.23        29.33 o                         
   7   2   3       1525.28       1580.06        84.26 o                         
   8   2   3       2411.51       2531.28       112.67 o                         
   9   2   3       3237.74       3121.58       136.02 o                         
  10   2   3        894.56       1005.56        96.74 o                         
  11   2   3        174.00        155.74        76.12 o                         
 -10   3   3        611.62        405.24       111.30 o                         
  -9   3   3        629.45        556.10        71.23 o                         
  -8   3   3       2626.32       2627.26       158.09 o                         
  -7   3   3       1380.63       1339.82        70.18 o                         
  -6   3   3       2353.63       2421.39        82.82 o                         
  -5   3   3         95.81        122.50        25.62 o                         
  -4   3   3       2545.59       2462.51        68.87 o                         
  -3   3   3       6736.88       6491.65       131.45 o                         
  -2   3   3      16820.56      16948.12       260.96 o                         
  -1   3   3      14173.18      14312.37       254.44 o                         
   0   3   3       4240.11       4117.73        90.47 o                         
   1   3   3         88.48         93.45        14.21 o                         
   2   3   3         99.07        102.98        14.05 o                         
   3   3   3       5753.08       6016.20       104.94 o                         
   4   3   3      10852.12      10752.24       206.71 o                         
   5   3   3      13432.52      13421.67       283.64 o                         
   6   3   3       2232.50       2168.88        82.36 o                         
   7   3   3       1695.43       1759.60        89.30 o                         
   8   3   3        204.22        161.34        42.66 o                         
   9   3   3        322.85        268.96        54.78 o                         
  10   3   3        696.95        828.04       101.87 o                         
  11   3   3        768.61        891.74       112.98 o                         
 -10   4   3        251.75        238.30        84.70 o                         
  -9   4   3         38.02         29.75        60.49 o                         
  -8   4   3       1269.66       1283.19        81.36 o                         
  -7   4   3       2692.16       2682.66        93.45 o                         
  -6   4   3       6681.09       6732.30       156.21 o                         
  -5   4   3       5876.37       5856.87       134.53 o                         
  -4   4   3       3309.17       3289.54        78.15 o                         
  -3   4   3        984.77        906.48        35.95 o                         
  -2   4   3         81.99        121.35        14.69 o                         
  -1   4   3       4201.89       4222.84        95.94 o                         
   0   4   3       7752.55       7351.44       187.06 o                         
   1   4   3       8359.94       8404.27       173.33 o                         
   2   4   3       5582.80       5412.98       128.42 o                         
   3   4   3         35.42         34.90        12.11 o                         
   4   4   3         25.16         34.91        16.50 o                         
   5   4   3       1900.54       1819.15        63.41 o                         
   6   4   3       4436.16       4456.28       115.59 o                         
   7   4   3       8909.13       9026.08       202.15 o                         
   8   4   3       2036.32       2229.75       125.73 o                         
   9   4   3        568.91        590.32        71.17 o                         
  10   4   3        174.65        136.84        61.97 o                         
  11   4   3         98.82         54.80        78.65 o                         
 -10   5   3        973.26       1085.49       139.17 o                         
  -9   5   3        670.88        569.20        89.79 o                         
  -8   5   3        481.59        473.51        51.71 o                         
  -7   5   3         56.85         81.22        31.97 o                         
  -6   5   3        612.55        624.03        52.33 o                         
  -5   5   3       3715.24       3519.72        88.78 o                         
  -4   5   3       6958.83       6808.45       135.29 o                         
  -3   5   3      10492.52      10512.62       175.21 o                         
  -2   5   3      12696.91      12860.90       250.90 o                         
  -1   5   3        654.95        676.16        42.78 o                         
   0   5   3        626.09        666.44        32.77 o                         
   1   5   3       3148.65       3197.46       104.93 o                         
   2   5   3       4950.46       4768.56       174.53 o                         
   3   5   3       9114.99       8938.01       149.82 o                         
   4   5   3       4609.01       4662.22        99.61 o                         
   5   5   3       2230.28       2206.95        79.31 o                         
   6   5   3        265.12        267.65        44.55 o                         
   7   5   3        628.75        598.45        64.60 o                         
   8   5   3       1257.01       1286.13        98.59 o                         
   9   5   3       1265.57       1329.87       123.05 o                         
  10   5   3        878.45        889.81       114.90 o                         
 -10   6   3         52.25         43.75       105.11 o                         
  -9   6   3        606.31        592.58        92.48 o                         
  -8   6   3       2235.53       2299.98       136.30 o                         
  -7   6   3       1888.67       1975.20        92.37 o                         
  -6   6   3       3123.27       3118.07        96.41 o                         
  -5   6   3       1558.99       1597.61        71.20 o                         
  -4   6   3        477.16        436.52        35.49 o                         
  -3   6   3       2225.88       2170.51        63.16 o                         
  -2   6   3       2958.51       3096.53        95.25 o                         
  -1   6   3       4366.76       4401.64       120.35 o                         
   0   6   3       6552.16       6381.84       142.43 o                         
   1   6   3       1629.14       1543.42        59.32 o                         
   2   6   3          3.33         -9.42        19.20 o                         
   3   6   3       1790.70       1719.31        63.64 o                         
   4   6   3       3108.07       3091.22       106.64 o                         
   5   6   3       6734.01       6986.94       195.66 o                         
   6   6   3       4476.32       4809.80       155.59 o                         
   7   6   3       2141.20       2141.57       142.94 o                         
   8   6   3        485.86        538.79        71.21 o                         
   9   6   3          1.54         27.10        47.68 o                         
  10   6   3        263.96        294.07        83.41 o                         
  -9   7   3        223.91        239.30        73.65 o                         
  -8   7   3         36.21         14.30        43.63 o                         
  -7   7   3       1136.88       1239.45        73.92 o                         
  -6   7   3       2800.42       2747.24        98.48 o                         
  -5   7   3       3685.39       3596.70       101.03 o                         
  -4   7   3       5952.76       5838.60       133.84 o                         
  -3   7   3       4965.33       4997.69       113.60 o                         
  -2   7   3        267.69        240.01        31.55 o                         
  -1   7   3        776.36        828.60        57.76 o                         
   0   7   3       1879.98       1840.58        60.52 o                         
   1   7   3       5586.04       5460.05       148.04 o                         
   2   7   3       2693.37       2657.76       102.93 o                         
   3   7   3       2155.33       2099.71        99.56 o                         
   4   7   3        347.53        319.23        45.80 o                         
   5   7   3        214.46        122.73        45.96 o                         
   6   7   3        974.73        978.67       118.00 o                         
   7   7   3       1564.67       1470.42       117.07 o                         
   8   7   3       1724.30       1628.59       207.41 o                         
   9   7   3        808.70        687.69       101.17 o                         
  -9   8   3       1039.78       1371.41       381.89 o                         
  -8   8   3       1147.51       1215.84       204.50 o                         
  -7   8   3        411.89        378.86        56.14 o                         
  -6   8   3          6.73         -0.53        29.85 o                         
  -5   8   3        269.91        289.11        39.72 o                         
  -4   8   3       1988.49       1914.24        78.47 o                         
  -3   8   3       3652.94       3447.40       138.14 o                         
  -2   8   3       5536.66       5756.77       193.21 o                         
  -1   8   3       2835.42       2825.34       116.94 o                         
   0   8   3         68.19         41.41        29.06 o                         
   1   8   3        836.55        880.53        55.43 o                         
   2   8   3         52.68         35.22        30.51 o                         
   3   8   3       4063.98       4037.24       150.57 o                         
   4   8   3       5711.71       5811.17       172.36 o                         
   5   8   3       2571.32       2763.69       122.62 o                         
   6   8   3        617.47        646.55        96.28 o                         
   7   8   3         64.69         58.69        54.02 o                         
   8   8   3        128.23        161.18        66.61 o                         
   9   8   3        309.16        326.52        80.09 o                         
  -8   9   3        745.61        898.57       110.03 o                         
  -7   9   3       1924.72       2346.48       198.61 o                         
  -6   9   3       2362.37       2490.57       133.73 o                         
  -5   9   3       1840.15       2150.21       117.79 o                         
  -4   9   3        563.43        560.61        59.59 o                         
  -3   9   3          4.39         -0.45        33.78 o                         
  -2   9   3        936.14        844.85        78.90 o                         
  -1   9   3       2951.94       2912.97       148.54 o                         
   0   9   3       3279.18       3197.30       110.72 o                         
   1   9   3       1009.74        977.08        99.02 o                         
   2   9   3        590.37        655.53       113.40 o                         
   3   9   3         71.04         40.89        33.00 o                         
   4   9   3        812.11        880.20       119.68 o                         
   5   9   3       1829.58       1792.04       111.86 o                         
   6   9   3       2148.96       1882.45       124.77 o                         
   7   9   3       1433.94       1443.52       180.22 o                         
   8   9   3        536.13        406.14        86.72 o                         
  -7  10   3        310.76        287.33        73.49 o                         
  -6  10   3       1399.32       1568.93       194.75 o                         
  -5  10   3       1633.34       1815.05       238.91 o                         
  -4  10   3       2629.64       2645.12       144.65 o                         
  -3  10   3       2464.61       2354.26       165.56 o                         
  -2  10   3        817.34        934.93       116.36 o                         
  -1  10   3          0.96        -23.19        44.33 o                         
   0  10   3        639.12        602.30        95.51 o                         
   1  10   3       2230.03       2158.96       239.80 o                         
   2  10   3       2404.04       2375.41       253.81 o                         
   3  10   3       1784.68       2222.81       258.48 o                         
   4  10   3        850.87        664.90       147.93 o                         
   5  10   3        139.09        126.47        76.47 o                         
   6  10   3         45.60        -59.95       100.44 o                         
   7  10   3        783.64        663.85       105.47 o                         
  -6  11   3        249.15        350.12       106.53 o                         
  -5  11   3          5.51         66.84        56.08 o                         
  -4  11   3        463.74        535.27       102.73 o                         
  -3  11   3       2404.66       2910.42       221.63 o                         
  -2  11   3       2556.21       2476.75       228.12 o                         
  -1  11   3       1325.23       1532.42       249.53 o                         
   0  11   3        475.11        394.64        82.85 o                         
   1  11   3          2.95         90.31        89.54 o                         
   2  11   3        530.09        639.98       152.60 o                         
   3  11   3       1560.88       1412.32       214.11 o                         
   4  11   3       2189.58       2085.78       267.05 o                         
   5  11   3       1729.45       1528.80       205.54 o                         
   6  11   3       1151.40       1020.70       185.30 o                         
  -4  12   3       1132.23       1131.65       146.89 o                         
  -3  12   3         15.04          5.54        62.45 o                         
  -2  12   3        187.68        182.17       108.61 o                         
  -1  12   3        618.07        664.46       155.71 o                         
   0  12   3       1422.54       1701.95       232.79 o                         
   1  12   3       1723.19       1816.30       184.55 o                         
   2  12   3        669.38        728.25       131.55 o                         
   3  12   3        155.91        135.29        91.33 o                         
   4  12   3        124.19        128.33        95.11 o                         
  -2  13   3       1212.11       1219.10       156.97 o                         
  -1  13   3         23.92        -35.81       101.99 o                         
   0  13   3        165.18        144.81       121.46 o                         
   1  13   3        636.39        861.09       192.31 o                         
   2  13   3        978.74       1063.90       154.89 o                         
  -2 -12   4       1241.03       1466.45       193.99 o                         
  -1 -12   4        858.90        896.50       144.33 o                         
   0 -12   4        856.49        684.77       100.96 o                         
   1 -12   4        150.81         96.04        74.85 o                         
   2 -12   4         10.55        -47.49       108.22 o                         
   3 -12   4        463.74        386.17       152.60 o                         
  -4 -11   4        906.01        878.36       114.43 o                         
  -3 -11   4        347.63        284.39       114.77 o                         
  -2 -11   4          1.95         -1.86        65.42 o                         
  -1 -11   4        715.40        704.81       102.62 o                         
   0 -11   4        763.52        814.26        86.29 o                         
   1 -11   4       1509.34       1524.91       156.32 o                         
   2 -11   4        916.92        928.93       122.60 o                         
   3 -11   4        113.32         31.92       111.34 o                         
   4 -11   4         50.96        -23.36        73.19 o                         
   5 -11   4        320.29        335.75       100.61 o                         
  -6 -10   4        337.99        211.06        79.16 o                         
  -5 -10   4       1007.49        797.03       109.88 o                         
  -4 -10   4       1845.25       1563.65       167.80 o                         
  -3 -10   4       3086.34       3071.61       176.73 o                         
  -2 -10   4       2261.58       2537.76       172.67 o                         
  -1 -10   4        784.25        779.44        81.28 o                         
   0 -10   4        142.96        110.29        42.64 o                         
   1 -10   4       1215.69       1280.38        85.24 o                         
   2 -10   4       1414.96       1669.21       120.51 o                         
   3 -10   4       1690.77       1769.46       162.90 o                         
   4 -10   4       2645.14       2845.47       159.51 o                         
   5 -10   4       1285.01       1168.02       109.41 o                         
   6 -10   4         26.38         31.05        68.03 o                         
   7 -10   4        133.75        159.28        83.22 o                         
  -7  -9   4       1097.68        855.33       121.94 o                         
  -6  -9   4       1417.26       1485.57       332.50 o                         
  -5  -9   4        277.37        234.95        78.66 o                         
  -4  -9   4          9.92         99.12        67.63 o                         
  -3  -9   4       1470.07       1652.21       127.08 o                         
  -2  -9   4       1663.68       1662.91       129.31 o                         
  -1  -9   4       2785.05       2613.43       125.98 o                         
   0  -9   4       2612.01       2824.47       130.04 o                         
   1  -9   4        441.55        465.08        51.28 o                         
   2  -9   4          6.09        -27.82        35.65 o                         
   3  -9   4        358.58        325.88        56.90 o                         
   4  -9   4       2409.48       2473.17       135.02 o                         
   5  -9   4       4109.43       4230.37       153.07 o                         
   6  -9   4       2361.60       2598.47       131.01 o                         
   7  -9   4       1514.59       1677.97       116.10 o                         
   8  -9   4        560.94        642.24       133.05 o                         
  -8  -8   4         22.91        -44.16        61.21 o                         
  -7  -8   4        375.34        287.41        86.31 o                         
  -6  -8   4       2780.18       2813.34       143.38 o                         
  -5  -8   4       3365.95       3146.87       138.89 o                         
  -4  -8   4       3830.17       3848.94       140.52 o                         
  -3  -8   4       1072.42       1302.35       108.55 o                         
  -2  -8   4        795.95       1049.71       100.29 o                         
  -1  -8   4         27.44         12.66        34.55 o                         
   0  -8   4       1066.33       1122.84        82.15 o                         
   1  -8   4       3391.52       3611.29       114.86 o                         
   2  -8   4       3331.49       3258.40       157.21 o                         
   3  -8   4       1473.92       1547.18        66.55 o                         
   4  -8   4        189.04        237.27        37.08 o                         
   5  -8   4        240.44        187.97        36.29 o                         
   6  -8   4       1092.21       1092.84        83.98 o                         
   7  -8   4       2089.28       2168.89       111.95 o                         
   8  -8   4       1484.95       1458.25       141.71 o                         
   9  -8   4       1335.51       1435.38       117.26 o                         
  -8  -7   4        742.44        700.91        95.75 o                         
  -7  -7   4        211.67        271.77        65.75 o                         
  -6  -7   4         29.40        -37.09        44.81 o                         
  -5  -7   4        571.79        635.85        70.53 o                         
  -4  -7   4       1914.01       2081.14       105.28 o                         
  -3  -7   4       5297.79       5628.06       167.79 o                         
  -2  -7   4       5806.30       5822.92       139.68 o                         
  -1  -7   4       1942.90       1905.13        95.29 o                         
   0  -7   4         50.29         79.51        33.34 o                         
   1  -7   4         10.37         43.90        29.13 o                         
   2  -7   4       1330.64       1344.93        58.20 o                         
   3  -7   4       5074.53       5106.64       116.63 o                         
   4  -7   4       3919.92       4008.29       102.56 o                         
   5  -7   4       2553.39       2539.04        95.70 o                         
   6  -7   4       1700.50       1847.35        90.74 o                         
   7  -7   4        162.01        139.47        51.14 o                         
   8  -7   4        202.00        227.09        56.21 o                         
   9  -7   4        734.01        783.16        87.67 o                         
  -9  -6   4        175.42         72.52        65.19 o                         
  -8  -6   4        742.53        654.16        87.89 o                         
  -7  -6   4       1770.77       1633.66       123.66 o                         
  -6  -6   4       3501.15       3394.19       143.06 o                         
  -5  -6   4       1392.05       1582.86        99.53 o                         
  -4  -6   4       1915.89       1715.90        92.98 o                         
  -3  -6   4         30.10         49.00        30.40 o                         
  -2  -6   4       1126.76       1199.91        59.19 o                         
  -1  -6   4       3046.00       3138.86       112.14 o                         
   0  -6   4       1641.99       1606.09        79.10 o                         
   1  -6   4       3915.88       3778.92       120.41 o                         
   2  -6   4        967.95        934.53        52.95 o                         
   3  -6   4        288.57        266.38        25.32 o                         
   4  -6   4       1826.97       1825.53       105.71 o                         
   5  -6   4       4846.63       4915.47       121.04 o                         
   6  -6   4       4970.22       5144.07       147.16 o                         
   7  -6   4       2399.24       2426.46       108.46 o                         
   8  -6   4       1014.23       1018.16        81.94 o                         
   9  -6   4        310.84        233.51        62.87 o                         
  10  -6   4        105.30         99.86        53.46 o                         
  -9  -5   4        402.58        401.32       110.01 o                         
  -8  -5   4        185.90        197.03        62.36 o                         
  -7  -5   4        671.04        604.14       109.79 o                         
  -6  -5   4       1991.36       2015.22       109.94 o                         
  -5  -5   4       4325.77       4263.75       146.27 o                         
  -4  -5   4       9504.46       9437.15       246.73 o                         
  -3  -5   4       4959.44       4814.59       127.14 o                         
  -2  -5   4       1439.76       1441.13        55.33 o                         
  -1  -5   4        133.85        149.15        15.35 o                         
   0  -5   4         70.66         64.48        26.26 o                         
   1  -5   4       5379.55       5371.32       110.48 o                         
   2  -5   4       7832.19       7751.15       125.96 o                         
   3  -5   4       3112.03       3124.70        68.09 o                         
   4  -5   4        856.79        991.40        49.18 o                         
   5  -5   4        829.77        830.12        47.91 o                         
   6  -5   4        159.67        153.71        36.15 o                         
   7  -5   4       1275.49       1254.07        80.57 o                         
   8  -5   4       1981.37       2081.47       111.11 o                         
   9  -5   4       1866.19       1990.72       131.30 o                         
  10  -5   4        429.33        269.15       106.75 o                         
 -10  -4   4        340.49        407.62       113.37 o                         
  -9  -4   4        892.61        962.08       180.15 o                         
  -8  -4   4       2166.28       2131.88       133.23 o                         
  -7  -4   4       1004.79        986.49        85.93 o                         
  -6  -4   4       1543.37       1516.04        87.59 o                         
  -5  -4   4         36.59         58.63        35.17 o                         
  -4  -4   4       1554.25       1578.61        72.19 o                         
  -3  -4   4       3778.24       3815.00        94.53 o                         
  -2  -4   4       8135.31       7906.00       137.89 o                         
  -1  -4   4       8932.52       8937.56       141.16 o                         
   0  -4   4       2353.98       2264.45        49.25 o                         
   1  -4   4        174.72        164.51        13.96 o                         
   2  -4   4       1316.54       1333.52        39.82 o                         
   3  -4   4       7843.48       7810.00       125.40 o                         
   4  -4   4       8375.20       8239.19       153.69 o                         
   5  -4   4      11598.03      11468.52       209.82 o                         
   6  -4   4       3059.64       3048.56        97.05 o                         
   7  -4   4       1757.10       1808.56        93.55 o                         
   8  -4   4          4.85         -2.89        34.37 o                         
   9  -4   4        320.44        354.05        59.85 o                         
  10  -4   4        756.73        699.37       103.26 o                         
  11  -4   4        516.37        440.04        99.08 o                         
 -10  -3   4        159.97        226.23        96.60 o                         
  -9  -3   4        131.64        121.41        61.86 o                         
  -8  -3   4       1268.22       1254.22       109.85 o                         
  -7  -3   4       2111.78       2239.20       100.64 o                         
  -6  -3   4       7788.43       7834.76       198.02 o                         
  -5  -3   4      13944.97      13976.08       255.10 o                         
  -4  -3   4       4150.22       3981.09        92.74 o                         
  -3  -3   4         18.86         30.15        17.32 o                         
  -2  -3   4        115.74        104.77        16.01 o                         
  -1  -3   4       1740.84       1585.00        37.98 o                         
   0  -3   4       8592.20       8651.09       146.18 o                         
   1  -3   4       7741.87       7624.98       125.52 o                         
   2  -3   4       4037.92       4040.27        66.34 o                         
   3  -3   4        991.08        987.97        32.20 o                         
   4  -3   4        215.55        196.17        20.26 o                         
   5  -3   4       5507.42       5540.59       115.24 o                         
   6  -3   4       3447.18       3475.25        86.92 o                         
   7  -3   4       6525.37       6519.15       158.49 o                         
   8  -3   4       2859.01       3070.29       104.17 o                         
   9  -3   4       1280.23       1358.17       101.46 o                         
  10  -3   4         18.07         31.33        47.08 o                         
  11  -3   4        181.53        133.40        86.17 o                         
 -10  -2   4       1384.33       1232.77       124.56 o                         
  -9  -2   4        797.44        771.47        91.25 o                         
  -8  -2   4        505.80        375.99        50.55 o                         
  -7  -2   4         12.37        -27.63        27.63 o                         
  -6  -2   4        577.42        490.77        42.31 o                         
  -5  -2   4       7630.80       7682.30       155.54 o                         
  -4  -2   4       9026.66       9010.01       159.10 o                         
  -3  -2   4      14301.18      14405.60       248.18 o                         
  -2  -2   4       9353.99       9492.42       167.24 o                         
  -1  -2   4       3139.46       3084.59        59.50 o                         
   0  -2   4         21.90         23.34        12.53 o                         
   1  -2   4       2097.08       2069.85        40.29 o                         
   2  -2   4      24529.85      25245.69       389.81 o                         
   3  -2   4      21035.49      21916.89       334.58 o                         
   4  -2   4       5022.37       4800.45        97.21 o                         
   5  -2   4       3630.02       3456.65       105.76 o                         
   6  -2   4       1278.97       1158.77        59.71 o                         
   7  -2   4        862.69        858.27        57.35 o                         
   8  -2   4       1724.40       1731.53        85.63 o                         
   9  -2   4       1259.72       1186.57        96.51 o                         
  10  -2   4        926.00        857.05        84.73 o                         
  11  -2   4        452.70        280.63        95.52 o                         
 -10  -1   4        285.88        160.93        77.19 o                         
  -9  -1   4        804.25        720.38        72.58 o                         
  -8  -1   4       3773.38       3889.42       134.83 o                         
  -7  -1   4       4289.03       4207.94       123.86 o                         
  -6  -1   4       4647.46       4542.73       111.04 o                         
  -5  -1   4        549.54        536.96        30.76 o                         
  -4  -1   4         11.16          3.87        12.20 o                         
  -3  -1   4       2831.19       2655.56        59.97 o                         
  -2  -1   4      13432.81      13372.13       211.08 o                         
  -1  -1   4      13102.98      12942.71       189.47 o                         
   0  -1   4        480.88        494.59        24.06 o                         
   1  -1   4        978.19        922.38        27.47 o                         
   2  -1   4        164.98        176.26        16.19 o                         
   3  -1   4       5009.24       4935.22        94.86 o                         
   4  -1   4       7889.72       7656.30       155.08 o                         
   5  -1   4      12237.34      12247.52       220.92 o                         
   6  -1   4       9241.24       9343.08       197.42 o                         
   7  -1   4       4900.76       5014.82       130.09 o                         
   8  -1   4        251.48        210.89        42.45 o                         
   9  -1   4         57.82         97.23        39.69 o                         
  10  -1   4        296.27        301.39        61.28 o                         
  11  -1   4        921.68        703.53       100.04 o                         
 -10   0   4        304.91        328.38        69.41 o                         
  -9   0   4         84.63        123.38        46.83 o                         
  -8   0   4        613.60        558.04        69.91 o                         
  -7   0   4       2436.49       2257.04       112.53 o                         
  -6   0   4       5761.05       5850.75       130.56 o                         
  -5   0   4      10657.69      10566.29       182.67 o                         
  -4   0   4      11364.65      11318.92       188.22 o                         
  -3   0   4       2989.14       2908.40        60.43 o                         
  -2   0   4         14.44          7.75        10.18 o                         
  -1   0   4        263.58        254.50        18.40 o                         
   0   0   4       3913.93       4018.10        78.93 o                         
   1   0   4      25284.59      25663.02       360.58 o                         
   2   0   4       7015.88       6753.41       111.48 o                         
   3   0   4       4307.02       4263.42        91.97 o                         
   4   0   4        125.84         89.17        19.87 o                         
   5   0   4       1531.75       1500.15        60.80 o                         
   6   0   4       3331.83       3415.13        95.68 o                         
   7   0   4       4363.46       4491.03       136.64 o                         
   8   0   4       2103.35       2209.28       106.47 o                         
   9   0   4       1141.69       1103.16        82.83 o                         
  10   0   4        230.72        227.11        53.33 o                         
  11   0   4        212.67        110.05        64.72 o                         
 -10   1   4        534.22        475.91        74.96 o                         
  -9   1   4       1103.08       1360.02       107.24 o                         
  -8   1   4       2255.08       2414.53       130.71 o                         
  -7   1   4        657.90        697.66        66.41 o                         
  -6   1   4        364.25        271.20        30.42 o                         
  -5   1   4       1409.28       1383.19        48.98 o                         
  -4   1   4       7019.63       7007.20       125.16 o                         
  -3   1   4      13340.66      12907.86       206.17 o                         
  -2   1   4       3727.16       3585.52        67.32 o                         
  -1   1   4       1086.62       1038.29        27.15 o                         
   0   1   4        320.51        336.88        21.39 o                         
   1   1   4      13741.91      14253.29       203.94 o                         
   2   1   4       4848.76       4811.95        77.93 o                         
   3   1   4      18391.02      18557.68       331.12 o                         
   4   1   4       9584.53       9396.81       183.66 o                         
   5   1   4       6639.91       6805.14       146.48 o                         
   6   1   4       1854.27       1745.27        70.23 o                         
   7   1   4         60.66         50.63        30.98 o                         
   8   1   4        489.50        494.68        54.40 o                         
   9   1   4       1466.05       1350.35       120.55 o                         
  10   1   4       1354.92       1396.84       113.58 o                         
  11   1   4        362.18        446.26        89.60 o                         
 -10   2   4         24.37         23.85        64.53 o                         
  -9   2   4       1032.31        894.38        88.72 o                         
  -8   2   4       2052.22       2014.39       117.85 o                         
  -7   2   4       3686.31       3701.71       123.10 o                         
  -6   2   4       5830.39       5999.46       141.91 o                         
  -5   2   4       6261.30       6326.55       140.89 o                         
  -4   2   4         98.01        105.20        20.03 o                         
  -3   2   4         39.86         80.21        16.82 o                         
  -2   2   4        953.70        864.22        31.20 o                         
  -1   2   4      12978.41      13496.12       221.86 o                         
   0   2   4      14569.39      14765.93       242.50 o                         
   1   2   4       1745.11       1878.35        37.89 o                         
   2   2   4       2734.76       2635.41        55.08 o                         
   3   2   4        798.83        837.45        33.31 o                         
   4   2   4       7191.09       7189.26       146.39 o                         
   5   2   4      11667.98      11965.48       233.81 o                         
   6   2   4       6172.41       6245.72       159.38 o                         
   7   2   4       3411.64       3519.33       115.43 o                         
   8   2   4        741.91        775.11        84.28 o                         
   9   2   4         22.17         38.21        40.60 o                         
  10   2   4        141.46         90.47        56.83 o                         
  11   2   4        863.47        960.47       117.90 o                         
 -10   3   4       1298.30       1297.58       130.54 o                         
  -9   3   4        168.68        135.67        69.62 o                         
  -8   3   4          1.73          6.56        34.80 o                         
  -7   3   4        941.46        981.07        87.46 o                         
  -6   3   4       3899.53       3745.42       103.33 o                         
  -5   3   4       8959.62       8557.82       179.76 o                         
  -4   3   4      11568.34      11628.90       224.59 o                         
  -3   3   4       8409.27       8300.19       162.88 o                         
  -2   3   4        114.13        138.07        15.01 o                         
  -1   3   4        924.83        925.55        28.08 o                         
   0   3   4        744.24        736.67        36.58 o                         
   1   3   4       5406.82       5103.45       126.88 o                         
   2   3   4      13696.65      13897.98       202.26 o                         
   3   3   4      10291.51      10301.82       178.75 o                         
   4   3   4       3902.94       3853.60        90.41 o                         
   5   3   4         26.06         49.19        29.34 o                         
   6   3   4        387.76        407.82        42.84 o                         
   7   3   4       1457.58       1569.06        83.62 o                         
   8   3   4       2033.15       1980.13       102.27 o                         
   9   3   4       1629.90       1558.95       105.36 o                         
  10   3   4        335.59        411.08        71.38 o                         
  11   3   4          5.98        -20.81        61.79 o                         
 -10   4   4        987.20       1403.76       228.90 o                         
  -9   4   4       1202.76       1178.00       139.28 o                         
  -8   4   4       3319.03       3248.06       137.97 o                         
  -7   4   4       2568.19       2567.98        94.18 o                         
  -6   4   4        296.47        308.93        37.76 o                         
  -5   4   4         15.44         21.74        21.75 o                         
  -4   4   4        513.57        587.81        38.26 o                         
  -3   4   4       7087.19       7016.52       123.95 o                         
  -2   4   4      12290.36      12033.38       192.58 o                         
  -1   4   4       5891.36       5767.55       113.89 o                         
   0   4   4       2539.65       2526.03        72.99 o                         
   1   4   4        400.28        474.41        25.98 o                         
   2   4   4       2221.55       2087.27        44.85 o                         
   3   4   4      12768.41      13183.57       198.02 o                         
   4   4   4      10194.55      10448.64       188.06 o                         
   5   4   4       7233.74       7495.94       160.19 o                         
   6   4   4       4652.65       4920.37       123.69 o                         
   7   4   4        834.53        817.98        56.57 o                         
   8   4   4          5.29         27.61        39.64 o                         
   9   4   4        664.28        535.89        71.60 o                         
  10   4   4        543.74        554.45        88.64 o                         
  11   4   4        725.26        637.20       105.62 o                         
 -10   5   4         35.45        101.38        63.92 o                         
  -9   5   4         84.50         99.74        51.10 o                         
  -8   5   4       1615.14       1672.33       110.87 o                         
  -7   5   4       5187.66       5270.10       139.58 o                         
  -6   5   4       6096.37       5902.85       133.46 o                         
  -5   5   4       5680.01       5706.99       124.70 o                         
  -4   5   4       6189.89       6261.22       127.75 o                         
  -3   5   4         35.25         23.60        14.25 o                         
  -2   5   4       1716.30       1744.88        44.08 o                         
  -1   5   4       3818.86       3765.08        90.80 o                         
   0   5   4       2886.65       2522.09       120.76 o                         
   1   5   4       5994.53       6008.99       203.96 o                         
   2   5   4       5235.07       5109.78       126.97 o                         
   3   5   4        107.24         79.41        15.82 o                         
   4   5   4         75.71         61.88        18.55 o                         
   5   5   4       2629.11       2652.47        74.84 o                         
   6   5   4       4373.83       4584.16       146.41 o                         
   7   5   4       3002.35       2876.17       119.49 o                         
   8   5   4       2001.28       2183.26       126.99 o                         
   9   5   4        170.45        208.18        57.52 o                         
  10   5   4         24.18        -13.18        59.85 o                         
  -9   6   4        998.74       1106.18       114.49 o                         
  -8   6   4        279.26        213.95        47.02 o                         
  -7   6   4         43.47         33.71        30.36 o                         
  -6   6   4        582.62        648.34        55.16 o                         
  -5   6   4       2392.55       2364.09        77.87 o                         
  -4   6   4       9455.09       9280.46       191.24 o                         
  -3   6   4       4315.43       4328.22       101.46 o                         
  -2   6   4       3650.77       3639.76       106.83 o                         
  -1   6   4         21.14         31.91        17.72 o                         
   0   6   4        129.06        133.68        18.71 o                         
   1   6   4       6351.39       6446.13       164.37 o                         
   2   6   4       8453.42       8424.91       239.09 o                         
   3   6   4       9256.80       9031.67       197.79 o                         
   4   6   4       6418.93       6507.61       177.78 o                         
   5   6   4        446.01        466.22        50.79 o                         
   6   6   4          9.34         34.54        33.04 o                         
   7   6   4         42.36         90.62        39.05 o                         
   8   6   4        796.93        877.00        84.23 o                         
   9   6   4       1556.54       1514.83       113.60 o                         
  10   6   4        383.87        343.65        71.04 o                         
  -9   7   4       1437.82       1766.70       266.66 o                         
  -8   7   4       1852.79       1941.78       107.16 o                         
  -7   7   4       2544.89       2648.83       123.66 o                         
  -6   7   4       2216.47       2311.53        87.83 o                         
  -5   7   4        319.32        293.36        35.47 o                         
  -4   7   4        390.95        473.53        38.16 o                         
  -3   7   4       1764.71       1813.27        59.75 o                         
  -2   7   4       4568.06       4741.78       135.20 o                         
  -1   7   4       1964.70       1928.98        72.83 o                         
   0   7   4       2140.76       2184.23        66.11 o                         
   1   7   4         67.36         54.71        22.06 o                         
   2   7   4        477.79        511.22        49.41 o                         
   3   7   4       2682.67       2473.96       105.38 o                         
   4   7   4       4163.13       4154.40       133.88 o                         
   5   7   4       5483.95       5548.58       171.60 o                         
   6   7   4       3589.56       3877.34       164.27 o                         
   7   7   4        800.29        835.09       114.44 o                         
   8   7   4         94.03        121.76        63.66 o                         
   9   7   4        262.83        223.06       109.46 o                         
  -8   8   4        398.19        547.64        92.20 o                         
  -7   8   4       1004.65       1080.98        81.79 o                         
  -6   8   4       3464.58       3581.09       123.51 o                         
  -5   8   4       3721.12       3536.15       114.88 o                         
  -4   8   4       2951.82       2988.02       101.44 o                         
  -3   8   4        702.97        704.75        93.99 o                         
  -2   8   4         22.54         -8.96        28.83 o                         
  -1   8   4       2941.80       2799.88       141.16 o                         
   0   8   4       3334.48       3400.68       109.01 o                         
   1   8   4       3949.45       3935.07       133.79 o                         
   2   8   4       3573.80       3581.40       138.18 o                         
   3   8   4       1026.03       1139.27        80.12 o                         
   4   8   4          6.26        -23.17        27.25 o                         
   5   8   4        745.93        892.99        74.05 o                         
   6   8   4       1341.57       1448.93       115.75 o                         
   7   8   4       1725.56       1686.93       130.57 o                         
   8   8   4        994.98        943.64       111.41 o                         
   9   8   4        136.46        101.87        68.13 o                         
  -8   9   4        497.45        500.96       123.05 o                         
  -7   9   4        156.60         74.88        45.40 o                         
  -6   9   4         42.55         17.03        39.53 o                         
  -5   9   4       1299.95       1548.21        99.68 o                         
  -4   9   4       2376.54       2482.19       110.18 o                         
  -3   9   4       2167.48       2274.12       127.94 o                         
  -2   9   4       2161.07       1966.56       123.16 o                         
  -1   9   4         36.32         69.26        32.46 o                         
   0   9   4         11.62         -4.21        26.42 o                         
   1   9   4       1390.99       1301.35        73.85 o                         
   2   9   4       3743.43       3936.59       141.19 o                         
   3   9   4       4256.83       4308.76       220.17 o                         
   4   9   4       3554.92       3724.54       151.17 o                         
   5   9   4       1716.51       1741.96       107.88 o                         
   6   9   4        369.30        469.42        77.59 o                         
   7   9   4         39.48         14.07        60.15 o                         
   8   9   4        359.89        509.46       113.08 o                         
  -7  10   4       1724.75       2011.96       154.71 o                         
  -6  10   4       1903.29       2184.61       169.11 o                         
  -5  10   4        629.16        669.94       121.81 o                         
  -4  10   4        389.65        418.64        57.95 o                         
  -3  10   4        357.59        316.06        59.49 o                         
  -2  10   4       1773.73       1919.86       130.28 o                         
  -1  10   4       1566.42       1507.34       147.04 o                         
   0  10   4       2459.21       2475.35       174.53 o                         
   1  10   4        965.29        942.84       158.83 o                         
   2  10   4         29.36         71.63        69.29 o                         
   3  10   4        507.48        558.23       133.91 o                         
   4  10   4        895.46        687.47       151.82 o                         
   5  10   4       1643.95       1757.99       124.23 o                         
   6  10   4       1776.29       1851.71       439.89 o                         
   7  10   4       1061.69       1067.28       413.81 o                         
  -6  11   4       1363.44       1918.64       348.43 o                         
  -5  11   4       1695.16       1830.83       170.21 o                         
  -4  11   4       1837.30       1985.32       235.91 o                         
  -3  11   4        664.13        498.53        98.94 o                         
  -2  11   4        168.16        187.30        76.12 o                         
  -1  11   4        373.85        382.99        91.87 o                         
   0  11   4       1105.77        986.44       168.17 o                         
   1  11   4       1276.44       1186.54       180.63 o                         
   2  11   4       2352.65       1959.65       246.03 o                         
   3  11   4       2045.71       1543.90       220.33 o                         
   4  11   4        511.68        723.29       167.39 o                         
   5  11   4          6.79        -45.10        67.42 o                         
   6  11   4         81.75        -21.02       123.01 o                         
  -4  12   4        523.39        672.90       121.85 o                         
  -3  12   4        903.16        976.94       139.09 o                         
  -2  12   4       1181.17       1093.94       142.82 o                         
  -1  12   4        981.91       1181.68       332.06 o                         
   0  12   4         68.99         52.16        92.65 o                         
   1  12   4        183.11         35.04        90.31 o                         
   2  12   4        644.80        468.70       138.58 o                         
   3  12   4       1050.45        696.04       167.39 o                         
   4  12   4       1870.74       1797.71       262.38 o                         
   5  12   4       1219.23        718.62       175.96 o                         
  -2  13   4        218.24        129.59        75.46 o                         
  -1  13   4       1033.55       1159.29       203.21 o                         
   0  13   4        897.71       1248.04       208.66 o                         
   1  13   4        649.63        636.87       175.96 o                         
   2  13   4        345.69        277.69        88.54 o                         
  -2 -12   5        170.83        255.48       123.42 o                         
  -1 -12   5        102.88        -29.35        77.79 o                         
   0 -12   5        369.75        406.46        83.07 o                         
   1 -12   5        853.65        664.81       136.64 o                         
   2 -12   5       1261.92       1359.38       249.92 o                         
   3 -12   5       1121.96       1140.60       221.89 o                         
  -4 -11   5        387.90        275.07        93.26 o                         
  -3 -11   5        990.37        793.74       109.98 o                         
  -2 -11   5       1263.08       1375.73       222.67 o                         
  -1 -11   5       1033.20        891.39       111.06 o                         
   0 -11   5        340.97        293.83        74.53 o                         
   1 -11   5         24.60         -1.10        96.15 o                         
   2 -11   5        661.55        688.14       182.57 o                         
   3 -11   5       1542.95       1681.70       263.16 o                         
   4 -11   5       1586.00       1540.00       253.03 o                         
   5 -11   5       1696.08       2155.14       343.74 o                         
  -6 -10   5       1783.96       1722.78       200.07 o                         
  -5 -10   5       1486.66       1488.91       146.50 o                         
  -4 -10   5        417.73        344.26        79.95 o                         
  -3 -10   5        182.61        162.20        72.19 o                         
  -2 -10   5         79.94        168.08       149.10 o                         
  -1 -10   5       1059.88       1037.71       117.62 o                         
   0 -10   5       1869.05       2175.31       115.39 o                         
   1 -10   5       1590.95       1740.80        99.93 o                         
   2 -10   5        720.01        789.88        85.65 o                         
   3 -10   5         66.60         62.45        57.79 o                         
   4 -10   5         41.25        109.81        50.76 o                         
   5 -10   5        596.69        580.86        84.04 o                         
   6 -10   5       1244.01       1674.40       139.36 o                         
   7 -10   5       1828.45       2031.62       199.07 o                         
  -7  -9   5          2.65         -4.22        70.59 o                         
  -6  -9   5         33.56         24.83        70.49 o                         
  -5  -9   5       1663.93       1365.62       129.34 o                         
  -4  -9   5       2677.25       2733.08       267.30 o                         
  -3  -9   5       1854.26       1914.89       143.46 o                         
  -2  -9   5        582.07        613.27        71.75 o                         
  -1  -9   5        675.10        646.36        74.39 o                         
   0  -9   5         58.93          1.28        60.68 o                         
   1  -9   5       1414.31       1675.39        93.11 o                         
   2  -9   5       3221.98       3303.02       146.45 o                         
   3  -9   5       2968.11       3309.13       147.72 o                         
   4  -9   5       1926.88       1962.85       121.73 o                         
   5  -9   5        737.43        756.51        88.52 o                         
   6  -9   5         44.13         73.40        42.99 o                         
   7  -9   5        277.76        144.89        54.90 o                         
   8  -9   5        553.17        435.52        74.26 o                         
  -7  -8   5       1303.29       1212.04       156.43 o                         
  -6  -8   5       1794.86       1957.44       129.74 o                         
  -5  -8   5         96.46         65.66        67.16 o                         
  -4  -8   5         36.37         58.65        46.04 o                         
  -3  -8   5        933.40        912.95       115.32 o                         
  -2  -8   5       2406.78       2567.67       120.73 o                         
  -1  -8   5       2273.81       2268.75       112.18 o                         
   0  -8   5       1159.40       1383.99       109.68 o                         
   1  -8   5        813.25        861.36        63.70 o                         
   2  -8   5        102.26         89.21        32.45 o                         
   3  -8   5       2458.16       2379.83        99.48 o                         
   4  -8   5       2597.30       2782.59       104.96 o                         
   5  -8   5       2981.43       3116.13       105.84 o                         
   6  -8   5       2191.46       2482.72       107.41 o                         
   7  -8   5       1257.55       1325.34        87.40 o                         
   8  -8   5         41.68         32.14        46.76 o                         
  -8  -7   5        232.32        242.11        74.22 o                         
  -7  -7   5       1119.96       1061.76       101.83 o                         
  -6  -7   5       3324.85       3295.02       161.71 o                         
  -5  -7   5       3255.50       3065.05       184.03 o                         
  -4  -7   5       2304.17       2474.69       115.40 o                         
  -3  -7   5        859.79        840.60        80.91 o                         
  -2  -7   5          3.97         23.87        22.97 o                         
  -1  -7   5        958.41        979.14        63.58 o                         
   0  -7   5       5275.73       5060.13       164.25 o                         
   1  -7   5       4486.59       4649.87       148.14 o                         
   2  -7   5       2186.70       2322.18        71.44 o                         
   3  -7   5       2463.35       2269.52        99.27 o                         
   4  -7   5        220.48        213.80        28.71 o                         
   5  -7   5        935.96        967.45        62.87 o                         
   6  -7   5       1362.83       1492.08       111.53 o                         
   7  -7   5       2751.04       2779.85       114.93 o                         
   8  -7   5       1202.78       1240.50        99.95 o                         
   9  -7   5        419.37        444.68        96.19 o                         
  -9  -6   5       1129.95       1089.88       113.34 o                         
  -8  -6   5       1068.15       1208.28       110.09 o                         
  -7  -6   5        157.30         83.88        53.53 o                         
  -6  -6   5        122.93         75.80        45.65 o                         
  -5  -6   5       1311.63       1142.59        87.19 o                         
  -4  -6   5       3522.42       3543.63       132.21 o                         
  -3  -6   5       4894.09       5016.91       155.03 o                         
  -2  -6   5       2755.21       2724.30        86.92 o                         
  -1  -6   5       1534.20       1579.39        55.96 o                         
   0  -6   5         40.19         45.10        34.05 o                         
   1  -6   5       3511.90       3406.77        92.07 o                         
   2  -6   5       3830.96       3962.94        96.69 o                         
   3  -6   5       9000.62       8861.26       166.63 o                         
   4  -6   5       6452.93       6429.17       142.25 o                         
   5  -6   5       3832.62       3779.27       114.87 o                         
   6  -6   5        637.27        721.71        60.46 o                         
   7  -6   5        129.78        124.53        36.96 o                         
   8  -6   5        565.74        609.39        67.87 o                         
   9  -6   5        857.45        761.27        87.65 o                         
  10  -6   5       1040.65       1063.80       102.97 o                         
  -9  -5   5        472.67        587.49        96.01 o                         
  -8  -5   5       1957.62       2263.87       141.53 o                         
  -7  -5   5       4515.57       4565.23       171.77 o                         
  -6  -5   5       3190.90       3040.10       129.35 o                         
  -5  -5   5       1290.13       1364.32        91.75 o                         
  -4  -5   5         85.03         77.14        37.11 o                         
  -3  -5   5        640.62        613.25        46.97 o                         
  -2  -5   5       1911.24       1855.59        62.33 o                         
  -1  -5   5       6618.87       6620.69       120.53 o                         
   0  -5   5       8045.44       7897.61       307.12 o                         
   1  -5   5       2052.89       1985.36        46.46 o                         
   2  -5   5        132.37        113.70        17.01 o                         
   3  -5   5       1770.48       1867.20        54.60 o                         
   4  -5   5       2342.99       2224.06        87.39 o                         
   5  -5   5       5636.82       5751.94       149.89 o                         
   6  -5   5       5478.55       5684.42       155.88 o                         
   7  -5   5       3175.44       3394.26       118.65 o                         
   8  -5   5        249.79        224.14        48.10 o                         
   9  -5   5         26.46          1.64        46.26 o                         
  10  -5   5        304.07        307.45        76.50 o                         
 -10  -4   5        826.12        929.17       179.07 o                         
  -9  -4   5        114.39        170.43       149.76 o                         
  -8  -4   5          0.16         26.63        54.84 o                         
  -7  -4   5        776.85        756.63        80.68 o                         
  -6  -4   5       3059.40       3228.07       138.11 o                         
  -5  -4   5       7514.85       7503.56       190.20 o                         
  -4  -4   5       5375.98       5557.58       146.86 o                         
  -3  -4   5       1889.34       2012.83        75.24 o                         
  -2  -4   5        712.27        753.63        35.04 o                         
  -1  -4   5        771.01        749.66        30.56 o                         
   0  -4   5       4435.00       4029.93       129.43 o                         
   1  -4   5      12499.24      12630.17       202.93 o                         
   2  -4   5       8840.60       8664.46       146.47 o                         
   3  -4   5       6594.03       6627.31       110.43 o                         
   4  -4   5       1580.56       1446.80        46.90 o                         
   5  -4   5        192.20        183.31        23.98 o                         
   6  -4   5        625.63        632.58        60.69 o                         
   7  -4   5       2392.67       2314.84       103.83 o                         
   8  -4   5       2127.03       1975.49       146.66 o                         
   9  -4   5        889.63        863.49        81.04 o                         
  10  -4   5        259.90        287.23        75.41 o                         
 -10  -3   5       1117.23       1340.63       172.45 o                         
  -9  -3   5       1345.38       1061.14       118.73 o                         
  -8  -3   5       2746.32       2841.29       150.40 o                         
  -7  -3   5       1429.05       1416.48        81.06 o                         
  -6  -3   5        310.14        385.40        44.86 o                         
  -5  -3   5          9.15         11.95        21.53 o                         
  -4  -3   5       1423.13       1433.55        60.41 o                         
  -3  -3   5       7865.19       7714.47       159.89 o                         
  -2  -3   5       3825.07       3534.81        78.18 o                         
  -1  -3   5       1309.91       1132.88        36.48 o                         
   0  -3   5       2762.87       2597.09        60.33 o                         
   1  -3   5       1264.42       1321.15        38.52 o                         
   2  -3   5       2298.03       2164.41        43.12 o                         
   3  -3   5      13177.01      13149.05       209.90 o                         
   4  -3   5       9505.20       9394.80       170.64 o                         
   5  -3   5       9074.17       9140.61       171.80 o                         
   6  -3   5        677.04        809.31        52.09 o                         
   7  -3   5        364.27        363.75        42.78 o                         
   8  -3   5         28.54         70.04        33.50 o                         
   9  -3   5       1058.19       1016.96        90.91 o                         
  10  -3   5       1443.34       1668.18       138.50 o                         
  11  -3   5        650.14        639.00       125.57 o                         
 -10  -2   5          2.56         86.23        66.35 o                         
  -9  -2   5        232.84        168.35        65.50 o                         
  -8  -2   5       1422.34       1556.15       108.82 o                         
  -7  -2   5       4760.43       4703.46       123.58 o                         
  -6  -2   5       4936.72       5137.80       123.61 o                         
  -5  -2   5       4869.96       4981.23       114.70 o                         
  -4  -2   5       2654.80       2588.95        70.80 o                         
  -3  -2   5         29.50         19.17        17.97 o                         
  -2  -2   5        763.39        751.56        37.14 o                         
  -1  -2   5       8921.54       8785.44       144.56 o                         
   0  -2   5       7093.42       6663.06       129.50 o                         
   1  -2   5       5259.22       4983.20        97.74 o                         
   2  -2   5       4511.99       4458.01        79.80 o                         
   3  -2   5         13.99         10.42        11.04 o                         
   4  -2   5        344.86        302.30        20.78 o                         
   5  -2   5       4890.33       4743.13       101.19 o                         
   6  -2   5       2830.70       2804.45        86.00 o                         
   7  -2   5       2872.23       2855.90        93.39 o                         
   8  -2   5       1331.12       1284.40        74.66 o                         
   9  -2   5         76.42         48.38        41.02 o                         
  10  -2   5        344.35        414.60        69.43 o                         
  11  -2   5        637.48        712.79       126.02 o                         
 -10  -1   5       1144.42       1347.62       135.18 o                         
  -9  -1   5        847.54        820.38        78.34 o                         
  -8  -1   5        633.25        620.88        64.46 o                         
  -7  -1   5        156.25        144.85        36.56 o                         
  -6  -1   5       1236.43       1232.45        61.96 o                         
  -5  -1   5       4552.77       4652.67       108.02 o                         
  -4  -1   5       5840.63       5790.63       103.02 o                         
  -3  -1   5       6310.97       6109.63       112.04 o                         
  -2  -1   5       4125.60       4089.02        84.16 o                         
  -1  -1   5       1636.45       1697.65        38.38 o                         
   0  -1   5        437.76        461.87        24.69 o                         
   1  -1   5      14180.18      14844.77       245.85 o                         
   2  -1   5      12871.27      13052.94       219.01 o                         
   3  -1   5      15368.22      15444.82       279.56 o                         
   4  -1   5       8256.38       8343.71       155.14 o                         
   5  -1   5       1358.61       1286.67        66.46 o                         
   6  -1   5         21.53         58.53        24.67 o                         
   7  -1   5        851.80        865.29        56.92 o                         
   8  -1   5       2297.82       2548.73       107.96 o                         
   9  -1   5       1358.88       1394.78        92.78 o                         
  10  -1   5        219.47        232.57        60.15 o                         
  11  -1   5        317.56        270.48        77.74 o                         
 -10   0   5        585.48        402.83        78.21 o                         
  -9   0   5       2276.76       2214.57       120.40 o                         
  -8   0   5       4428.83       4421.01       147.39 o                         
  -7   0   5       4057.75       3996.82       129.82 o                         
  -6   0   5       3492.02       3181.97        95.85 o                         
  -5   0   5         72.63         85.04        18.86 o                         
  -4   0   5        623.12        664.49        31.56 o                         
  -3   0   5       4798.75       4835.03        84.68 o                         
  -2   0   5       5926.13       5748.77       101.83 o                         
  -1   0   5       9546.70       9487.51       164.51 o                         
   0   0   5       6101.47       6021.60       112.47 o                         
   1   0   5         11.54          9.45        12.90 o                         
   2   0   5       1302.47       1358.96        37.81 o                         
   3   0   5       9010.65       8855.27       156.63 o                         
   4   0   5      12075.96      12125.02       229.99 o                         
   5   0   5       8572.70       8352.41       173.04 o                         
   6   0   5       4677.60       4585.54       115.70 o                         
   7   0   5       1627.50       1676.09       110.45 o                         
   8   0   5          0.06          7.45        31.17 o                         
   9   0   5        741.19        755.83        70.12 o                         
  10   0   5       1167.65       1067.72       103.05 o                         
  11   0   5       1877.92       2280.90       164.33 o                         
 -10   1   5        181.80        157.16        84.31 o                         
  -9   1   5        228.46        136.35        49.99 o                         
  -8   1   5        725.18        813.52        79.62 o                         
  -7   1   5       2757.95       2790.83       120.64 o                         
  -6   1   5       8012.44       8064.49       178.61 o                         
  -5   1   5       8781.58       8811.21       158.19 o                         
  -4   1   5       7179.07       7456.94       133.11 o                         
  -3   1   5         13.36         23.58        13.00 o                         
  -2   1   5       1090.02       1161.04        33.76 o                         
  -1   1   5       6343.99       6123.40       103.58 o                         
   0   1   5       3139.55       3255.47        94.59 o                         
   1   1   5      66658.71      72859.06      1006.21 o                         
   2   1   5      16051.50      16539.34       238.99 o                         
   3   1   5        456.18        456.02        24.36 o                         
   4   1   5         76.46         73.09        19.70 o                         
   5   1   5         72.51         57.39        21.65 o                         
   6   1   5       4820.35       4843.34       120.71 o                         
   7   1   5       4191.62       4180.93       127.49 o                         
   8   1   5       1963.56       1935.12        99.89 o                         
   9   1   5        532.73        573.51        61.22 o                         
  10   1   5          6.64        -26.35        40.30 o                         
  11   1   5        439.79        468.08        85.70 o                         
 -10   2   5       1855.37       1823.72       149.06 o                         
  -9   2   5       2306.52       2490.05       144.77 o                         
  -8   2   5       1463.46       1540.81       128.11 o                         
  -7   2   5        418.51        406.76        49.55 o                         
  -6   2   5         44.95         46.90        24.60 o                         
  -5   2   5       3649.74       3639.86        95.14 o                         
  -4   2   5       8285.62       8222.75       144.31 o                         
  -3   2   5       8113.65       7731.23       132.64 o                         
  -2   2   5       6848.65       6967.60       125.42 o                         
  -1   2   5        849.65        936.50        35.68 o                         
   0   2   5         82.46         69.29        17.48 o                         
   1   2   5       9287.90      10047.66       158.36 o                         
   2   2   5      15918.44      15899.90       261.31 o                         
   3   2   5      23918.78      24453.63       429.95 o                         
   4   2   5      11674.78      11728.81       223.27 o                         
   5   2   5       4733.61       4700.16       111.59 o                         
   6   2   5        531.06        581.20        49.29 o                         
   7   2   5         22.09         44.09        30.28 o                         
   8   2   5       1755.95       1822.06       116.96 o                         
   9   2   5       2199.22       2105.83       138.21 o                         
  10   2   5       1184.01       1129.96       102.56 o                         
  11   2   5        560.68        601.79       114.11 o                         
 -10   3   5        204.31        144.34        68.37 o                         
  -9   3   5       2537.55       2440.07       159.59 o                         
  -8   3   5       3217.34       3242.56       159.06 o                         
  -7   3   5       3816.37       3728.42       125.22 o                         
  -6   3   5       5683.63       5603.41       136.82 o                         
  -5   3   5       1747.27       1616.96        64.20 o                         
  -4   3   5         20.93         26.57        18.50 o                         
  -3   3   5       2769.02       2644.30        68.59 o                         
  -2   3   5       4754.17       4749.65        91.66 o                         
  -1   3   5       7367.61       7195.11       117.16 o                         
   0   3   5      14760.89      14629.01       264.39 o                         
   1   3   5       3851.35       3831.93        73.48 o                         
   2   3   5          1.77         -3.35         9.10 o                         
   3   3   5        651.10        654.98        32.14 o                         
   4   3   5       6174.39       6253.96       131.33 o                         
   5   3   5       8756.73       9185.20       206.03 o                         
   6   3   5       3650.23       3718.60       112.31 o                         
   7   3   5       1343.00       1277.26        90.59 o                         
   8   3   5        117.23        101.38        39.55 o                         
   9   3   5         58.87        -11.15        41.26 o                         
  10   3   5       1237.86       1123.00       110.35 o                         
  11   3   5       1154.66       1046.16       120.93 o                         
 -10   4   5        571.81        631.85       124.96 o                         
  -9   4   5        135.12         67.68        85.64 o                         
  -8   4   5          3.74        -35.31        35.31 o                         
  -7   4   5       1222.39       1189.98        76.77 o                         
  -6   4   5       3951.72       3738.78       117.44 o                         
  -5   4   5       4891.78       4670.23       123.95 o                         
  -4   4   5       5352.83       5268.78       120.19 o                         
  -3   4   5       1124.63       1181.29        45.46 o                         
  -2   4   5         42.78         56.20        13.86 o                         
  -1   4   5       3898.24       3944.30        73.27 o                         
   0   4   5       9407.84       9692.76       201.23 o                         
   1   4   5      11128.17      10999.02       290.04 o                         
   2   4   5      11848.70      11885.23       176.62 o                         
   3   4   5       6426.43       6475.49       106.51 o                         
   4   4   5        638.04        687.64        35.86 o                         
   5   4   5         59.79         41.92        19.77 o                         
   6   4   5        535.96        572.82        45.12 o                         
   7   4   5       3324.14       3299.44       102.17 o                         
   8   4   5       1505.60       1417.99        98.77 o                         
   9   4   5        714.19        681.07        79.96 o                         
  10   4   5         14.96         23.00        49.33 o                         
  11   4   5          5.73         -1.11        48.95 o                         
 -10   5   5       1009.72        805.94       131.97 o                         
  -9   5   5       1509.77       1464.47       119.79 o                         
  -8   5   5       2170.30       2207.91       143.50 o                         
  -7   5   5       1812.72       1825.06        98.65 o                         
  -6   5   5        388.67        394.84        38.37 o                         
  -5   5   5       1532.18       1577.87        63.90 o                         
  -4   5   5       1654.76       1636.08        54.31 o                         
  -3   5   5       1630.44       1605.97        50.59 o                         
  -2   5   5       4567.53       4521.77        86.71 o                         
  -1   5   5       3352.86       3318.90        75.24 o                         
   0   5   5        361.07        434.78        23.83 o                         
   1   5   5        602.87        689.78        58.33 o                         
   2   5   5       5517.57       5435.05       156.01 o                         
   3   5   5       9907.82       9842.30       163.73 o                         
   4   5   5       6280.68       6248.02       124.10 o                         
   5   5   5       3404.90       3611.51        87.82 o                         
   6   5   5       1527.41       1439.39        84.64 o                         
   7   5   5        192.82        157.79        42.79 o                         
   8   5   5        659.96        626.08        71.33 o                         
   9   5   5       1144.03       1163.34        97.81 o                         
  10   5   5        880.68        756.08       103.57 o                         
  -9   6   5        467.85        353.47        90.13 o                         
  -8   6   5       1787.64       1800.20       115.56 o                         
  -7   6   5       2559.02       2580.75        99.64 o                         
  -6   6   5       4612.13       4501.42       122.54 o                         
  -5   6   5       2030.97       2006.70        72.23 o                         
  -4   6   5        670.81        700.85        44.77 o                         
  -3   6   5       1285.09       1372.00        55.09 o                         
  -2   6   5       2217.83       2197.50        67.23 o                         
  -1   6   5       4705.88       4597.38       125.01 o                         
   0   6   5       6423.10       6127.39       201.10 o                         
   1   6   5       6737.70       6595.15       189.72 o                         
   2   6   5        689.20        741.12        86.98 o                         
   3   6   5          0.30         19.52        20.53 o                         
   4   6   5        655.39        618.13        50.81 o                         
   5   6   5       1828.44       1913.98        77.66 o                         
   6   6   5       3197.06       3391.25       124.10 o                         
   7   6   5       1182.75       1154.00        86.88 o                         
   8   6   5        203.20        242.82        53.86 o                         
   9   6   5          2.08        -19.86        43.79 o                         
  10   6   5        389.87        463.79        86.87 o                         
  -9   7   5        604.48        490.87       108.38 o                         
  -8   7   5        137.55         60.54        56.50 o                         
  -7   7   5         49.64         60.20        37.43 o                         
  -6   7   5        929.96       1057.25        65.98 o                         
  -5   7   5       1903.89       1956.98        80.65 o                         
  -4   7   5       5573.62       5535.47       130.66 o                         
  -3   7   5       1588.85       1545.70        80.26 o                         
  -2   7   5        153.02        148.52        36.37 o                         
  -1   7   5        337.42        277.96        58.54 o                         
   0   7   5       2104.81       2099.88        94.59 o                         
   1   7   5       5460.70       5306.10       163.80 o                         
   2   7   5       9863.05       9837.06       276.34 o                         
   3   7   5       7058.13       6993.64       216.01 o                         
   4   7   5       1833.06       1728.33       117.10 o                         
   5   7   5        454.84        431.60        53.32 o                         
   6   7   5         92.09         59.12        45.00 o                         
   7   7   5       1013.74       1094.69       131.58 o                         
   8   7   5        783.01        788.98        98.86 o                         
   9   7   5       1213.83       1090.79       119.37 o                         
  -8   8   5       2959.52       3102.94       272.63 o                         
  -7   8   5       1977.92       2117.87       152.23 o                         
  -6   8   5        713.79        677.66        63.58 o                         
  -5   8   5         86.49         54.10        30.67 o                         
  -4   8   5        846.03        853.58        76.30 o                         
  -3   8   5       2178.92       2181.24        91.61 o                         
  -2   8   5       3888.59       3950.62       153.34 o                         
  -1   8   5       3689.35       3410.94       223.69 o                         
   0   8   5        647.64        646.15        67.00 o                         
   1   8   5          4.68          7.28        26.31 o                         
   2   8   5        204.91        182.95        37.26 o                         
   3   8   5       1819.55       1824.50        93.41 o                         
   4   8   5       4426.72       4495.45       144.19 o                         
   5   8   5       3817.06       3521.41       195.31 o                         
   6   8   5        807.79        845.78       164.85 o                         
   7   8   5        165.33        235.61        88.89 o                         
   8   8   5         13.78         17.76        58.54 o                         
   9   8   5        702.57        642.78       141.41 o                         
  -8   9   5        892.97        958.77       118.82 o                         
  -7   9   5       1316.71       1707.27       184.97 o                         
  -6   9   5       1730.33       1672.54       112.49 o                         
  -5   9   5       2599.30       2726.34       123.33 o                         
  -4   9   5       1026.63       1189.29       105.86 o                         
  -3   9   5         33.74         31.26        40.48 o                         
  -2   9   5        495.84        508.95        66.66 o                         
  -1   9   5       3414.12       3329.98       136.88 o                         
   0   9   5       5292.08       5179.51       179.97 o                         
   1   9   5       3570.70       3508.64       158.19 o                         
   2   9   5       3675.56       3680.43       197.37 o                         
   3   9   5       1153.57       1192.33       100.59 o                         
   4   9   5          3.90         11.77        36.17 o                         
   5   9   5        846.13        979.58       124.27 o                         
   6   9   5        527.17        589.96       126.52 o                         
   7   9   5       1257.90       1302.96       139.23 o                         
   8   9   5        508.14        567.97       167.78 o                         
  -7  10   5        109.31        234.30        69.25 o                         
  -6  10   5        231.48        217.89        57.59 o                         
  -5  10   5        993.24       1030.84        88.22 o                         
  -4  10   5       1433.32       1491.43       100.29 o                         
  -3  10   5       1980.95       2054.62       138.81 o                         
  -2  10   5        656.11        695.52        74.88 o                         
  -1  10   5          6.96         36.51        34.85 o                         
   0  10   5        443.25        406.75        85.25 o                         
   1  10   5       1186.23       1480.05       197.76 o                         
   2  10   5       3378.69       3523.01       280.28 o                         
   3  10   5       3286.73       3311.24       274.06 o                         
   4  10   5       2231.13       2342.36       144.64 o                         
   5  10   5        466.13        457.06        71.76 o                         
   6  10   5         75.74         47.06        57.58 o                         
   7  10   5        229.31        210.40        74.64 o                         
  -6  11   5        932.66       1126.31       138.03 o                         
  -5  11   5        132.91        142.32        95.74 o                         
  -4  11   5         75.51         61.64        61.55 o                         
  -3  11   5        898.69        949.44       129.45 o                         
  -2  11   5       1536.66       1597.95       174.79 o                         
  -1  11   5       1883.36       1802.47       207.88 o                         
   0  11   5       1545.86       1654.45       226.56 o                         
   1  11   5        545.77        688.25       139.36 o                         
   2  11   5          1.90         67.74        94.21 o                         
   3  11   5        669.46        513.08       139.36 o                         
   4  11   5        864.91        629.08       154.16 o                         
   5  11   5       1170.19        840.81       123.11 o                         
   6  11   5        626.31        443.00       160.38 o                         
  -4  12   5       1003.96        751.58       123.66 o                         
  -3  12   5         38.70        146.29       101.60 o                         
  -2  12   5        580.24        425.15       100.32 o                         
  -1  12   5        814.65        847.86       175.96 o                         
   0  12   5       1200.44       1137.49       195.42 o                         
   1  12   5       2384.49       1967.44       249.92 o                         
   2  12   5       1849.82       2079.55       270.94 o                         
   3  12   5        629.41        406.41       147.15 o                         
   4  12   5        215.59        312.98       137.03 o                         
   5  12   5        238.09        118.34       127.68 o                         
  -2  13   5        389.79        207.10       112.11 o                         
  -1  13   5        170.79        109.78       105.89 o                         
   0  13   5         20.72         -0.78       106.66 o                         
   1  13   5        561.48        271.72       127.68 o                         
   2  13   5        717.32        590.85       114.60 o                         
  -1 -12   6       1478.21       1405.53       262.77 o                         
   0 -12   6        761.76        743.91       139.32 o                         
   1 -12   6        428.99        287.29       146.37 o                         
   2 -12   6         56.92         66.18       118.34 o                         
  -4 -11   6       1027.95       1034.21       208.95 o                         
  -3 -11   6        657.59        655.92       105.54 o                         
  -2 -11   6         44.54         68.48        96.79 o                         
  -1 -11   6        233.21        174.94        91.14 o                         
   0 -11   6        850.10        837.90        91.34 o                         
   1 -11   6       1631.15       1765.86       141.53 o                         
   2 -11   6       1345.93       1087.66       222.67 o                         
   3 -11   6       1197.69        705.38       183.74 o                         
   4 -11   6        155.50        132.87       100.44 o                         
   5 -11   6          2.64          9.06        65.79 o                         
  -5 -10   6        195.21         98.71        89.64 o                         
  -4 -10   6        503.12        494.90       121.55 o                         
  -3 -10   6       1524.04       1538.97       135.02 o                         
  -2 -10   6       1385.33       1344.72       124.58 o                         
  -1 -10   6        751.46        659.93        97.80 o                         
   0 -10   6         92.15         89.98        53.83 o                         
   1 -10   6        202.46        121.10        39.43 o                         
   2 -10   6       1256.80       1118.66       104.11 o                         
   3 -10   6       3015.57       3330.05       200.93 o                         
   4 -10   6       1765.03       1774.96       166.30 o                         
   5 -10   6       1957.09       2252.82       346.37 o                         
   6 -10   6        309.55        281.66        77.68 o                         
  -6  -9   6        811.20        764.36       114.78 o                         
  -5  -9   6        961.83       1004.83       121.30 o                         
  -4  -9   6        209.42        111.48        69.60 o                         
  -3  -9   6        106.50        136.87        74.83 o                         
  -2  -9   6        889.36        779.96       152.83 o                         
  -1  -9   6       1847.59       1606.38       108.60 o                         
   0  -9   6       2613.14       2729.44       137.74 o                         
   1  -9   6       1317.12       1313.35        84.87 o                         
   2  -9   6        168.08        187.07        53.01 o                         
   3  -9   6          3.72         22.55        41.58 o                         
   4  -9   6        366.83        387.94        62.34 o                         
   5  -9   6       3133.50       3187.43       236.36 o                         
   6  -9   6       1573.15       1593.68       117.34 o                         
   7  -9   6        753.76        795.67       112.83 o                         
   8  -9   6        540.54        613.21        79.59 o                         
  -7  -8   6        206.55        197.54        69.17 o                         
  -6  -8   6        308.66        339.44        64.56 o                         
  -5  -8   6       2813.20       2911.67       138.63 o                         
  -4  -8   6       1853.59       1859.89       166.05 o                         
  -3  -8   6       1774.76       1730.26       202.90 o                         
  -2  -8   6        380.78        456.02        77.14 o                         
  -1  -8   6         42.95         42.25        38.28 o                         
   0  -8   6       1178.30       1193.24        85.93 o                         
   1  -8   6       3652.56       3734.69       183.40 o                         
   2  -8   6       4351.23       4483.01       135.46 o                         
   3  -8   6       3846.03       3963.49       134.57 o                         
   4  -8   6       1720.70       1805.43        90.73 o                         
   5  -8   6         68.20         94.42        33.05 o                         
   6  -8   6        340.84        323.03        48.37 o                         
   7  -8   6        501.03        437.51        60.00 o                         
   8  -8   6       1075.38       1123.22       100.16 o                         
  -8  -7   6       1463.07       1372.80       124.44 o                         
  -7  -7   6       1410.69       1378.88       139.91 o                         
  -6  -7   6        777.57        767.03        84.26 o                         
  -5  -7   6         27.34         49.43        50.46 o                         
  -4  -7   6        374.31        301.74        52.37 o                         
  -3  -7   6       2051.68       2156.88       100.94 o                         
  -2  -7   6       3099.78       3124.94       120.34 o                         
  -1  -7   6       2896.58       2941.62       102.15 o                         
   0  -7   6        652.61        578.83        52.31 o                         
   1  -7   6          8.70         27.44        31.25 o                         
   2  -7   6        425.08        440.90        34.33 o                         
   3  -7   6       2244.23       2412.36       102.02 o                         
   4  -7   6       5113.09       5321.48       141.06 o                         
   5  -7   6       3849.80       4059.85       122.53 o                         
   6  -7   6       1436.42       1523.20        95.03 o                         
   7  -7   6        601.84        610.62        63.25 o                         
   8  -7   6         56.71         85.66        47.87 o                         
   9  -7   6        512.98        627.04        82.20 o                         
  -9  -6   6         57.27         28.93        68.80 o                         
  -8  -6   6        529.36        575.04       109.12 o                         
  -7  -6   6       1773.38       1807.28       126.37 o                         
  -6  -6   6       2819.27       2588.28       136.31 o                         
  -5  -6   6       2880.95       3073.55       139.12 o                         
  -4  -6   6       1452.10       1511.12        95.87 o                         
  -3  -6   6        603.06        653.16        60.58 o                         
  -2  -6   6        118.11        100.97        29.24 o                         
  -1  -6   6       3947.05       3990.21       101.04 o                         
   0  -6   6       4206.87       4251.71       200.79 o                         
   1  -6   6       7124.59       7209.89       152.72 o                         
   2  -6   6       3321.66       3359.60        87.88 o                         
   3  -6   6        893.81        847.37        41.49 o                         
   4  -6   6         50.42         74.60        22.40 o                         
   5  -6   6        621.06        725.03        56.19 o                         
   6  -6   6       2524.16       2462.69       123.41 o                         
   7  -6   6       1997.59       2043.78       106.63 o                         
   8  -6   6        807.96        738.22        71.76 o                         
   9  -6   6        190.27        210.06        60.47 o                         
  10  -6   6          0.43          2.89        52.18 o                         
  -9  -5   6       1217.67        950.25       122.48 o                         
  -8  -5   6        794.88        678.63        90.91 o                         
  -7  -5   6        157.78         69.42        54.79 o                         
  -6  -5   6        262.02        205.31        51.82 o                         
  -5  -5   6       1613.39       1679.58       104.85 o                         
  -4  -5   6       3287.90       3355.48       126.26 o                         
  -3  -5   6       5760.06       5529.95       213.13 o                         
  -2  -5   6       2100.34       2085.47        67.50 o                         
  -1  -5   6         50.82         45.57        19.35 o                         
   0  -5   6        260.56        243.01        24.10 o                         
   1  -5   6       3359.91       3312.59        70.81 o                         
   2  -5   6       9575.55       9337.90       172.69 o                         
   3  -5   6       6777.19       6849.41       134.36 o                         
   4  -5   6       3568.44       3708.71        92.34 o                         
   5  -5   6       3357.48       3274.22       103.93 o                         
   6  -5   6        197.02        191.35        36.61 o                         
   7  -5   6        262.92        217.34        42.94 o                         
   8  -5   6       1211.83       1330.43        90.03 o                         
   9  -5   6       1404.13       1308.54       110.24 o                         
  10  -5   6        847.76        852.89       107.93 o                         
  -9  -4   6       1233.30        989.79       144.99 o                         
  -8  -4   6       2057.62       2248.84       144.61 o                         
  -7  -4   6       3901.53       3745.88       155.66 o                         
  -6  -4   6       2491.45       2384.45       136.99 o                         
  -5  -4   6        629.94        623.39        55.77 o                         
  -4  -4   6         40.36          0.86        30.39 o                         
  -3  -4   6       1509.33       1638.97        73.83 o                         
  -2  -4   6       4293.85       4142.80        92.64 o                         
  -1  -4   6       6350.92       6654.97       129.17 o                         
   0  -4   6       8408.02       8013.78       192.67 o                         
   1  -4   6       1371.05       1379.18        41.54 o                         
   2  -4   6          7.00         12.26        12.41 o                         
   3  -4   6       1679.79       1644.63        49.26 o                         
   4  -4   6       5999.77       6152.23       122.22 o                         
   5  -4   6       4479.46       4661.92       128.07 o                         
   6  -4   6       3269.87       3291.40       108.09 o                         
   7  -4   6       1375.04       1643.63        91.32 o                         
   8  -4   6         42.32         34.03        35.20 o                         
   9  -4   6        258.19        278.48        67.52 o                         
  10  -4   6        966.81        906.48       106.30 o                         
 -10  -3   6        931.11        881.27       146.47 o                         
  -9  -3   6          4.93         -9.62        97.71 o                         
  -8  -3   6        224.37        137.29        63.67 o                         
  -7  -3   6       1361.36       1348.86        89.97 o                         
  -6  -3   6       3542.77       3557.84       123.49 o                         
  -5  -3   6       6608.87       6583.74       159.76 o                         
  -4  -3   6       3899.70       3889.29       103.29 o                         
  -3  -3   6        107.69        109.04        24.31 o                         
  -2  -3   6          1.79         -7.17        13.63 o                         
  -1  -3   6       1536.03       1551.82        47.84 o                         
   0  -3   6      13701.02      13558.46       264.60 o                         
   1  -3   6      15487.90      15632.41       263.31 o                         
   2  -3   6       6395.37       6072.49        96.49 o                         
   3  -3   6       5641.38       5398.31        98.13 o                         
   4  -3   6       1265.88       1216.82        37.98 o                         
   5  -3   6        106.46        129.79        25.43 o                         
   6  -3   6       3654.10       3535.05       100.21 o                         
   7  -3   6       2411.46       2344.20        86.38 o                         
   8  -3   6       1537.28       1357.90        95.52 o                         
   9  -3   6       1491.82       1500.02       108.77 o                         
  10  -3   6         76.19         35.43        55.26 o                         
  11  -3   6         95.55        155.20        64.81 o                         
 -10  -2   6       1537.10       1416.99       136.76 o                         
  -9  -2   6       1840.24       1698.16       154.12 o                         
  -8  -2   6       1554.10       1611.87       105.63 o                         
  -7  -2   6        717.19        673.68        54.93 o                         
  -6  -2   6         82.82         72.42        29.67 o                         
  -5  -2   6       1416.95       1406.73        63.46 o                         
  -4  -2   6       5023.01       5021.14       111.80 o                         
  -3  -2   6       5777.22       5899.36       129.99 o                         
  -2  -2   6       8544.26       8594.83       170.42 o                         
  -1  -2   6       2946.56       2830.33        74.25 o                         
   0  -2   6        416.86        451.27        26.09 o                         
   1  -2   6       2641.19       2548.61        84.52 o                         
   2  -2   6       9306.61       9325.98       143.82 o                         
   3  -2   6      18468.88      18705.10       312.41 o                         
   4  -2   6       8284.87       8157.42       139.68 o                         
   5  -2   6       5005.35       5139.79       107.58 o                         
   6  -2   6       1156.88       1122.38        75.39 o                         
   7  -2   6        228.93        152.08        33.39 o                         
   8  -2   6       1558.12       1496.37        81.42 o                         
   9  -2   6       1660.71       1593.01       155.41 o                         
  10  -2   6       1556.52       1465.08       224.76 o                         
  11  -2   6       1291.27       1323.65       161.69 o                         
 -10  -1   6         66.41         58.93        74.43 o                         
  -9  -1   6       1014.46        892.95        91.57 o                         
  -8  -1   6       1919.70       1757.87       105.95 o                         
  -7  -1   6       5204.37       5138.31       140.22 o                         
  -6  -1   6       8357.03       8357.50       175.12 o                         
  -5  -1   6        558.36        580.41        42.43 o                         
  -4  -1   6         85.88         59.49        20.34 o                         
  -3  -1   6        481.09        420.75        28.05 o                         
  -2  -1   6       3074.80       2910.74        68.29 o                         
  -1  -1   6      21346.46      22233.23       340.83 o                         
   0  -1   6      14204.42      13895.16       220.28 o                         
   1  -1   6       5948.31       5669.25        99.56 o                         
   2  -1   6       1656.94       1605.29        43.98 o                         
   3  -1   6        212.62        260.62        22.34 o                         
   4  -1   6       2412.60       2340.80        50.42 o                         
   5  -1   6       5109.43       4882.33       107.19 o                         
   6  -1   6       7012.98       7047.89       159.52 o                         
   7  -1   6       3518.98       3626.01       106.75 o                         
   8  -1   6        127.61        116.40        37.66 o                         
   9  -1   6         29.72         27.63        39.72 o                         
  10  -1   6        603.40        610.58        74.41 o                         
  11  -1   6        832.09        856.78        99.78 o                         
 -10   0   6        915.95        779.00       101.14 o                         
  -9   0   6        805.27        775.58        83.27 o                         
  -8   0   6        126.58        107.73        41.29 o                         
  -7   0   6        853.62        816.55        65.13 o                         
  -6   0   6       2395.52       2394.04        83.45 o                         
  -5   0   6       2516.90       2519.30        69.52 o                         
  -4   0   6       9947.01       9803.70       159.10 o                         
  -3   0   6       2316.04       2218.69        55.96 o                         
  -2   0   6        348.83        346.04        23.49 o                         
  -1   0   6        572.00        689.29        38.58 o                         
   0   0   6       7578.42       7865.49       143.36 o                         
   1   0   6      27538.42      27986.26       487.08 o                         
   2   0   6      19529.33      19699.53       348.66 o                         
   3   0   6       7134.53       7194.38       134.83 o                         
   4   0   6       2471.12       2376.91        66.36 o                         
   5   0   6        634.79        598.95        40.08 o                         
   6   0   6        667.60        708.86        48.10 o                         
   7   0   6       3386.43       3314.13       110.01 o                         
   8   0   6       1914.72       1965.72       100.38 o                         
   9   0   6       1799.61       1768.32       102.34 o                         
  10   0   6        273.81        326.17        76.54 o                         
  11   0   6        164.89        258.48        75.31 o                         
 -10   1   6        706.86        835.43       120.02 o                         
  -9   1   6       1654.33       1717.66       109.33 o                         
  -8   1   6       4515.92       4374.97       147.45 o                         
  -7   1   6       2636.49       2958.38       122.44 o                         
  -6   1   6        790.31        756.54        53.15 o                         
  -5   1   6         19.74         41.51        18.54 o                         
  -4   1   6       2592.31       2701.36        64.20 o                         
  -3   1   6       5188.28       5101.31        95.83 o                         
  -2   1   6       7482.20       7206.25       115.82 o                         
  -1   1   6       5435.40       5430.65       104.73 o                         
   0   1   6       1096.90       1110.59        39.62 o                         
   1   1   6        966.81        964.53        30.04 o                         
   2   1   6       1515.42       1557.72        37.69 o                         
   3   1   6       8262.47       8145.50       135.95 o                         
   4   1   6       7291.71       7169.75       147.77 o                         
   5   1   6       6497.41       6298.82       139.23 o                         
   6   1   6       1679.35       1663.11        70.76 o                         
   7   1   6         62.75         55.22        32.51 o                         
   8   1   6        194.75        269.76        51.68 o                         
   9   1   6       1556.54       1565.00        96.95 o                         
  10   1   6       1714.09       1818.35       125.70 o                         
  11   1   6       1665.68       1536.38       138.65 o                         
 -10   2   6        114.75        129.82        62.86 o                         
  -9   2   6         16.20        -47.12        49.59 o                         
  -8   2   6       1294.09       1148.00        92.66 o                         
  -7   2   6       2530.82       2505.32       107.70 o                         
  -6   2   6       4943.39       4925.20       141.21 o                         
  -5   2   6       4389.85       4451.87       100.62 o                         
  -4   2   6       1222.50       1289.28        66.13 o                         
  -3   2   6        368.62        388.16        24.98 o                         
  -2   2   6        160.43        111.71        15.89 o                         
  -1   2   6       9487.11       9597.83       154.69 o                         
   0   2   6      16664.61      16362.96       453.51 o                         
   1   2   6      15872.79      15911.56       282.16 o                         
   2   2   6       2289.37       2181.14        47.39 o                         
   3   2   6       2548.48       2616.77        62.93 o                         
   4   2   6        157.39        144.90        19.40 o                         
   5   2   6       3889.32       3858.90        97.20 o                         
   6   2   6       2089.12       2122.99        80.78 o                         
   7   2   6       2449.73       2599.89        97.58 o                         
   8   2   6        866.17        830.26        69.65 o                         
   9   2   6         75.17         64.73        46.02 o                         
  10   2   6         55.83         33.56        42.64 o                         
  11   2   6        483.16        409.44        86.51 o                         
 -10   3   6       1953.71       1871.88       236.04 o                         
  -9   3   6       2000.04       2031.01       251.47 o                         
  -8   3   6        686.54        699.09        75.78 o                         
  -7   3   6          3.93         13.74        31.91 o                         
  -6   3   6        373.65        412.80        43.32 o                         
  -5   3   6       2823.86       2741.43        81.54 o                         
  -4   3   6       5398.15       5276.25       120.17 o                         
  -3   3   6       3296.35       3124.95        71.09 o                         
  -2   3   6       4130.12       4272.32        86.22 o                         
  -1   3   6         26.80         15.25        10.78 o                         
   0   3   6       3172.89       3162.15        68.94 o                         
   1   3   6       9121.91       9250.88       173.99 o                         
   2   3   6       5001.76       4647.60        83.65 o                         
   3   3   6      15435.35      15471.94       261.59 o                         
   4   3   6       6366.11       6623.75       137.93 o                         
   5   3   6       1129.85       1264.67        63.07 o                         
   6   3   6         60.85         67.16        28.08 o                         
   7   3   6       1259.63       1344.22        78.24 o                         
   8   3   6       1905.20       2069.07       107.60 o                         
   9   3   6       1811.78       1678.36       115.43 o                         
  10   3   6       1239.70       1197.41       137.06 o                         
  11   3   6        405.59        385.62        93.35 o                         
 -10   4   6        895.66        944.61       136.52 o                         
  -9   4   6       1116.44       1184.66       129.13 o                         
  -8   4   6       2990.06       2903.94       130.55 o                         
  -7   4   6       3555.64       3515.24       136.50 o                         
  -6   4   6       2588.29       2642.02        87.54 o                         
  -5   4   6         39.88         71.19        24.22 o                         
  -4   4   6        353.09        418.21        34.21 o                         
  -3   4   6       5408.46       5341.36       109.29 o                         
  -2   4   6       9277.79       9338.97       167.97 o                         
  -1   4   6       8999.17       8767.92       145.68 o                         
   0   4   6       6013.82       6076.31       106.44 o                         
   1   4   6       2665.69       2747.12        58.51 o                         
   2   4   6        183.73        194.37        15.15 o                         
   3   4   6       4097.39       4066.80        73.70 o                         
   4   4   6       3438.31       3442.44        78.34 o                         
   5   4   6       7108.88       7138.65       154.01 o                         
   6   4   6       1857.94       1854.51        78.25 o                         
   7   4   6        984.91       1084.28        99.14 o                         
   8   4   6        124.11        118.52        40.91 o                         
   9   4   6        533.01        515.33        72.57 o                         
  10   4   6       1236.92       1194.35       117.65 o                         
  11   4   6       1114.28       1043.90       119.55 o                         
 -10   5   6        449.92        421.48       102.11 o                         
  -9   5   6         79.92         31.72        46.52 o                         
  -8   5   6        329.34        230.96        48.30 o                         
  -7   5   6       2048.31       2040.32       102.36 o                         
  -6   5   6       4544.47       4591.97       114.51 o                         
  -5   5   6       3681.02       3524.48        91.54 o                         
  -4   5   6       1769.99       1775.20        58.76 o                         
  -3   5   6        123.65        137.90        21.94 o                         
  -2   5   6        696.46        797.25        34.72 o                         
  -1   5   6       4263.08       4212.39        85.73 o                         
   0   5   6       8097.73       8359.16       293.80 o                         
   1   5   6      19085.82      19102.32       371.44 o                         
   2   5   6      10285.80      10149.96       177.38 o                         
   3   5   6       2449.01       2307.20        50.59 o                         
   4   5   6        131.90        134.67        21.81 o                         
   5   5   6        693.81        758.41        41.69 o                         
   6   5   6        727.17        820.54        64.10 o                         
   7   5   6       5270.41       5368.96       172.34 o                         
   8   5   6       1938.59       2053.92       119.03 o                         
   9   5   6        573.98        635.74        75.52 o                         
  10   5   6          4.41          6.11        51.25 o                         
  -9   6   6       1729.56       1543.86       145.85 o                         
  -8   6   6       1690.72       1711.72       114.25 o                         
  -7   6   6        195.63        179.49        38.94 o                         
  -6   6   6         10.23         12.85        25.03 o                         
  -5   6   6        881.15        945.29        75.44 o                         
  -4   6   6       3566.40       3558.47        95.68 o                         
  -3   6   6      10257.60      10129.81       202.00 o                         
  -2   6   6       1806.50       1760.13        47.85 o                         
  -1   6   6       1083.42       1042.44        51.38 o                         
   0   6   6        148.06        139.25        26.17 o                         
   1   6   6       3279.73       3120.46       109.73 o                         
   2   6   6       5194.24       5013.84       131.66 o                         
   3   6   6       7402.38       6968.54       181.08 o                         
   4   6   6       5904.27       5896.36       164.37 o                         
   5   6   6       1370.39       1612.93        76.89 o                         
   6   6   6         71.39         59.20        32.31 o                         
   7   6   6        241.38        184.94        46.96 o                         
   8   6   6        983.88       1039.99        89.77 o                         
   9   6   6       2189.55       2084.23       192.62 o                         
  10   6   6       1384.39       1547.56       145.94 o                         
  -9   7   6        613.07        660.93       136.87 o                         
  -8   7   6       1808.79       1636.99       163.04 o                         
  -7   7   6       1976.82       2077.76       140.27 o                         
  -6   7   6       2591.11       2698.04       107.18 o                         
  -5   7   6        683.98        766.92        61.78 o                         
  -4   7   6         13.74         22.82        27.52 o                         
  -3   7   6       3552.70       3573.38       104.80 o                         
  -2   7   6       2604.79       2644.40        93.67 o                         
  -1   7   6       5808.27       5468.25       186.98 o                         
   0   7   6       5726.82       5588.76       184.02 o                         
   1   7   6       4150.09       4214.20       137.04 o                         
   2   7   6        760.69        694.41        54.96 o                         
   3   7   6        297.44        242.81        63.10 o                         
   4   7   6       1575.70       1566.83        86.76 o                         
   5   7   6       2678.96       2583.75       105.58 o                         
   6   7   6       1992.30       1978.61       105.03 o                         
   7   7   6        964.07       1023.41       101.05 o                         
   8   7   6         63.73         77.88        55.57 o                         
   9   7   6         25.38         22.08        59.05 o                         
  -8   8   6         18.57         19.96        58.19 o                         
  -7   8   6        117.48        120.03        60.12 o                         
  -6   8   6       1648.40       1684.69       135.48 o                         
  -5   8   6       2228.13       2285.50        98.90 o                         
  -4   8   6       1264.57       1310.44        74.08 o                         
  -3   8   6        787.26        840.71        79.23 o                         
  -2   8   6         54.64         90.20        38.11 o                         
  -1   8   6       1284.50       1382.10       133.56 o                         
   0   8   6       2606.30       2818.96       120.12 o                         
   1   8   6       6084.11       6038.66       235.88 o                         
   2   8   6       4352.61       4332.09       185.07 o                         
   3   8   6       2438.27       2506.44       137.58 o                         
   4   8   6        373.78        407.32        49.73 o                         
   5   8   6          7.81         37.42        35.22 o                         
   6   8   6        821.88        726.20        73.31 o                         
   7   8   6       1360.87       1328.53       120.27 o                         
   8   8   6       1275.66       1205.42       142.13 o                         
   9   8   6        680.75        784.61       223.45 o                         
  -8   9   6        874.84        674.61       131.20 o                         
  -7   9   6        769.66        626.03       102.17 o                         
  -6   9   6        118.17        136.23        42.55 o                         
  -5   9   6        374.48        432.96        62.83 o                         
  -4   9   6       1160.41       1259.52       107.04 o                         
  -3   9   6       2263.95       2620.36       135.20 o                         
  -2   9   6       2193.05       2190.23       164.76 o                         
  -1   9   6       1952.41       1960.28       113.64 o                         
   0   9   6        577.48        575.30        63.38 o                         
   1   9   6        414.04        380.28        56.59 o                         
   2   9   6        488.01        465.61       201.65 o                         
   3   9   6       1805.78       1826.16       247.58 o                         
   4   9   6       1685.09       1923.71       109.04 o                         
   5   9   6       1918.07       1948.54       150.34 o                         
   6   9   6        129.62        101.13        78.34 o                         
   7   9   6         33.33        -28.25       127.68 o                         
   8   9   6        535.34        505.32       111.33 o                         
  -7  10   6       1275.15       1408.61       113.70 o                         
  -6  10   6       1405.16       1415.51       107.84 o                         
  -5  10   6        756.48        877.97       103.05 o                         
  -4  10   6         58.84         44.84        42.77 o                         
  -3  10   6        402.06        491.53        75.10 o                         
  -2  10   6       1620.27       1511.35       133.63 o                         
  -1  10   6       1912.65       2089.82       116.83 o                         
   0  10   6       2949.81       3080.50       216.05 o                         
   1  10   6       3543.50       3542.12       191.14 o                         
   2  10   6       1551.06       1448.98       104.97 o                         
   3  10   6        171.72        127.99        53.72 o                         
   4  10   6        121.20        115.36        51.83 o                         
   5  10   6        592.35        551.40        75.00 o                         
   6  10   6       1242.07       1208.82       198.67 o                         
   7  10   6        906.90        903.16       145.98 o                         
  -6  11   6        356.92        412.81        83.21 o                         
  -5  11   6       1311.16       1376.68       159.35 o                         
  -4  11   6       1113.79       1005.93        90.92 o                         
  -3  11   6        947.12       1047.76       166.22 o                         
  -2  11   6        423.22        494.57       146.76 o                         
  -1  11   6          1.57         -3.07        45.52 o                         
   0  11   6        573.39        617.40       140.92 o                         
   1  11   6       1404.36       1200.55       189.19 o                         
   2  11   6       2414.89       2549.03       292.74 o                         
   3  11   6       1679.81       1476.16       219.56 o                         
   4  11   6        703.35        675.02       161.94 o                         
   5  11   6         55.22         42.09        76.02 o                         
   6  11   6        112.15        198.53       137.03 o                         
  -4  12   6        428.91        332.15        93.84 o                         
  -3  12   6       1413.16       1404.91       162.56 o                         
  -2  12   6       2206.10       2439.21       228.51 o                         
  -1  12   6       1769.85       2492.97       296.63 o                         
   0  12   6        821.18        751.32       168.17 o                         
   1  12   6        231.19        367.48       120.68 o                         
   2  12   6         17.23        -51.39        83.31 o                         
   3  12   6        476.27        664.12       172.84 o                         
   4  12   6        925.71       1048.73       203.98 o                         
   5  12   6       1216.34        984.11       206.32 o                         
  -2  13   6        169.38         14.79        92.65 o                         
  -1  13   6        958.99        797.25       172.06 o                         
   0  13   6       1300.69       1194.32       221.89 o                         
   1  13   6       1488.64       1398.31       217.22 o                         
   2  13   6       1056.27        832.29       182.18 o                         
   0 -12   7        206.27        -48.27       141.70 o                         
   1 -12   7        826.21        565.24       165.83 o                         
  -3 -11   7        482.88        409.98       106.36 o                         
  -2 -11   7       1213.28       1161.31       264.71 o                         
  -1 -11   7        712.00        545.43       161.55 o                         
   0 -11   7        547.01        500.81        80.19 o                         
   1 -11   7        182.15        103.95        59.51 o                         
   2 -11   7         12.26         27.54        79.13 o                         
   3 -11   7        584.34        390.84       163.50 o                         
   4 -11   7       1595.28       1604.19       160.42 o                         
   5 -11   7       1279.21       1102.34       142.88 o                         
  -5 -10   7       1460.51       1307.88       131.70 o                         
  -4 -10   7        600.80        680.36       106.08 o                         
  -3 -10   7         64.61         68.00        67.14 o                         
  -2 -10   7          3.56         18.62        64.09 o                         
  -1 -10   7        903.10        906.38       116.34 o                         
   0 -10   7       2260.17       2047.72       131.54 o                         
   1 -10   7       2688.18       2835.87       130.16 o                         
   2 -10   7       1846.15       2121.98       186.53 o                         
   3 -10   7       1116.23       1113.72       105.39 o                         
   4 -10   7          2.49          5.39        48.81 o                         
   5 -10   7         12.98         72.64        54.00 o                         
   6 -10   7        578.12        542.62        91.62 o                         
  -6  -9   7          3.32        -74.51        74.51 o                         
  -5  -9   7        294.40         89.54        75.97 o                         
  -4  -9   7       1290.70       1158.48       159.28 o                         
  -3  -9   7       1238.93       1169.51       213.81 o                         
  -2  -9   7       1309.29       1400.61       122.18 o                         
  -1  -9   7        554.46        637.75        76.05 o                         
   0  -9   7         52.35         85.20        43.14 o                         
   1  -9   7       1115.34       1060.33        79.60 o                         
   2  -9   7       2809.45       3018.75       143.38 o                         
   3  -9   7       3843.48       3922.93       167.39 o                         
   4  -9   7       2071.98       2316.16       141.99 o                         
   5  -9   7       2289.68       2332.40       143.54 o                         
   6  -9   7        179.49        298.17        72.39 o                         
   7  -9   7         67.68        114.06        49.21 o                         
  -7  -8   7       1830.19       1991.31       238.81 o                         
  -6  -8   7       1758.85       1865.79       146.20 o                         
  -5  -8   7       1112.20       1230.05       128.07 o                         
  -4  -8   7         52.12        -45.85        58.09 o                         
  -3  -8   7        601.41        555.44       126.00 o                         
  -2  -8   7       1930.24       1890.28       144.40 o                         
  -1  -8   7       3206.96       3017.71       130.91 o                         
   0  -8   7       2415.88       2383.04       163.09 o                         
   1  -8   7       1864.30       1837.71        96.11 o                         
   2  -8   7        553.04        617.52        60.76 o                         
   3  -8   7        162.70        166.70        64.80 o                         
   4  -8   7       1056.85       1054.24        74.29 o                         
   5  -8   7       1578.78       1590.06        82.21 o                         
   6  -8   7       1900.96       1944.84       101.52 o                         
   7  -8   7        954.75        934.92        88.43 o                         
   8  -8   7         73.80        133.47        52.42 o                         
  -8  -7   7         17.84        -34.19        64.13 o                         
  -7  -7   7        286.53        274.04        74.54 o                         
  -6  -7   7       1203.10       1098.85       142.04 o                         
  -5  -7   7       2276.46       1990.91       125.78 o                         
  -4  -7   7       1653.35       1678.50       104.43 o                         
  -3  -7   7        582.74        615.23        63.65 o                         
  -2  -7   7        238.85        237.68        48.60 o                         
  -1  -7   7        561.19        553.42        62.95 o                         
   0  -7   7       3204.73       2990.90       105.56 o                         
   1  -7   7       5590.02       5636.40       160.58 o                         
   2  -7   7       6175.58       6293.58       144.37 o                         
   3  -7   7       4895.25       5091.03       123.66 o                         
   4  -7   7        962.68        986.31        69.77 o                         
   5  -7   7          5.39         -9.96        26.66 o                         
   6  -7   7        702.35        680.30        61.34 o                         
   7  -7   7        924.95        950.49        76.19 o                         
   8  -7   7       1051.35        894.90        88.95 o                         
   9  -7   7        878.82        873.53        94.33 o                         
  -8  -6   7       2545.74       2519.93       161.21 o                         
  -7  -6   7        577.98        542.60        79.18 o                         
  -6  -6   7         83.27         -9.53        45.17 o                         
  -5  -6   7         36.97         46.89        43.66 o                         
  -4  -6   7        915.17        957.16        79.53 o                         
  -3  -6   7       2843.73       2901.80       118.11 o                         
  -2  -6   7       2937.97       2880.78       149.09 o                         
  -1  -6   7       3332.09       3290.83        99.22 o                         
   0  -6   7         32.80         28.60        18.12 o                         
   1  -6   7        681.75        690.12        38.38 o                         
   2  -6   7       1987.52       1996.52        66.84 o                         
   3  -6   7       2822.03       2938.92        82.80 o                         
   4  -6   7       5410.19       5309.03       140.65 o                         
   5  -6   7       3529.39       3645.11       115.30 o                         
   6  -6   7        598.23        646.83        59.04 o                         
   7  -6   7          7.35        -15.76        32.22 o                         
   8  -6   7        508.55        569.76        67.78 o                         
   9  -6   7       1143.01       1030.21       100.89 o                         
  10  -6   7       1020.20       1088.15       123.19 o                         
  -9  -5   7        166.91        100.94        81.69 o                         
  -8  -5   7        914.42        798.74       107.52 o                         
  -7  -5   7       2311.69       2353.47       142.80 o                         
  -6  -5   7       3054.60       3218.00       149.44 o                         
  -5  -5   7        909.11        913.05        79.66 o                         
  -4  -5   7        272.65        306.37        52.32 o                         
  -3  -5   7         52.64        102.16        36.35 o                         
  -2  -5   7       1375.16       1395.04        60.36 o                         
  -1  -5   7      10004.65      10033.00       202.40 o                         
   0  -5   7       5166.44       5295.91       111.35 o                         
   1  -5   7       7393.50       7347.79       142.68 o                         
   2  -5   7       1697.11       1773.31        60.95 o                         
   3  -5   7        681.74        625.06        36.38 o                         
   4  -5   7       1265.15       1257.71        60.90 o                         
   5  -5   7       2504.38       2533.32        92.64 o                         
   6  -5   7       2967.29       2853.88       102.85 o                         
   7  -5   7       1574.52       1709.44        96.89 o                         
   8  -5   7        195.01        223.88        49.75 o                         
   9  -5   7          4.81        -29.29        56.19 o                         
  10  -5   7        114.43        135.00        67.97 o                         
  -9  -4   7       1036.84        834.94       143.30 o                         
  -8  -4   7        445.56        417.96        84.37 o                         
  -7  -4   7         13.58        -26.35        53.94 o                         
  -6  -4   7        841.42        917.34        83.79 o                         
  -5  -4   7       3004.34       3106.40       117.62 o                         
  -4  -4   7       3809.27       3718.88       117.62 o                         
  -3  -4   7       1339.35       1594.66        73.70 o                         
  -2  -4   7        409.03        398.32        33.21 o                         
  -1  -4   7         32.97         65.70        20.75 o                         
   0  -4   7       2992.69       2849.98        71.28 o                         
   1  -4   7      10308.34      10396.71       185.65 o                         
   2  -4   7       7475.34       7492.55       133.54 o                         
   3  -4   7       9611.71       9875.49       180.41 o                         
   4  -4   7       2447.32       2503.75        65.51 o                         
   5  -4   7        723.63        650.35        50.63 o                         
   6  -4   7         53.30         68.72        29.86 o                         
   7  -4   7       1163.08       1233.90        87.13 o                         
   8  -4   7       2478.97       2383.86       148.77 o                         
   9  -4   7       1436.12       1515.21       113.35 o                         
  10  -4   7        909.74        869.17       108.26 o                         
  -9  -3   7       2114.86       1941.56       199.16 o                         
  -8  -3   7       2927.95       2860.53       222.25 o                         
  -7  -3   7       2205.55       2280.72       127.08 o                         
  -6  -3   7       1048.45       1057.15        77.58 o                         
  -5  -3   7        131.47         78.17        37.19 o                         
  -4  -3   7        139.35        158.76        30.81 o                         
  -3  -3   7       3317.75       3352.57        91.04 o                         
  -2  -3   7       7548.08       7265.41       139.70 o                         
  -1  -3   7       9497.31       9505.92       171.89 o                         
   0  -3   7       2843.43       2731.35       101.15 o                         
   1  -3   7       1259.23       1200.27        41.65 o                         
   2  -3   7        826.12        817.17        36.19 o                         
   3  -3   7       2748.06       2621.95        64.03 o                         
   4  -3   7       5992.78       5854.66       108.22 o                         
   5  -3   7       7091.63       6997.46       140.48 o                         
   6  -3   7       1488.56       1498.66        71.14 o                         
   7  -3   7        170.13        189.84        36.11 o                         
   8  -3   7        162.40         94.09        40.92 o                         
   9  -3   7        482.79        445.02        71.07 o                         
  10  -3   7       1748.84       1405.21       146.99 o                         
  11  -3   7       1385.99       1364.82       254.89 o                         
 -10  -2   7        446.39        592.32       121.55 o                         
  -9  -2   7          0.01        -10.38        59.58 o                         
  -8  -2   7        382.25        399.98        67.03 o                         
  -7  -2   7       2040.19       2163.23       103.55 o                         
  -6  -2   7       3151.92       3154.18        95.39 o                         
  -5  -2   7       4654.09       4697.32       124.30 o                         
  -4  -2   7       3138.56       3119.78        90.49 o                         
  -3  -2   7        208.32        223.60        28.54 o                         
  -2  -2   7       3899.83       3806.09        93.06 o                         
  -1  -2   7       4493.44       4285.10        92.94 o                         
   0  -2   7       8207.10       7884.43       145.34 o                         
   1  -2   7      19735.53      18925.49       401.75 o                         
   2  -2   7       5092.27       4938.95        92.70 o                         
   3  -2   7       7050.44       7221.22       136.39 o                         
   4  -2   7        698.67        738.27        45.74 o                         
   5  -2   7       1626.76       1600.79        55.83 o                         
   6  -2   7       1905.81       1865.64        94.01 o                         
   7  -2   7       2362.34       2364.04        86.39 o                         
   8  -2   7       1421.27       1196.30        83.97 o                         
   9  -2   7        748.84        695.48        66.55 o                         
  10  -2   7          1.09        -36.86        46.56 o                         
  11  -2   7        150.63        132.97        69.88 o                         
 -10  -1   7       1762.65       1594.07       147.65 o                         
  -9  -1   7       2442.52       2463.00       147.50 o                         
  -8  -1   7       2016.11       1971.01       112.23 o                         
  -7  -1   7        311.64        340.21        46.27 o                         
  -6  -1   7         68.25         96.94        29.92 o                         
  -5  -1   7       1776.29       1832.70        79.06 o                         
  -4  -1   7       1542.73       1601.45        58.96 o                         
  -3  -1   7       8738.46       8762.08       166.46 o                         
  -2  -1   7       3996.22       3831.93        85.44 o                         
  -1  -1   7       4766.06       4734.59        90.02 o                         
   0  -1   7       1178.51       1179.98        39.01 o                         
   1  -1   7       4960.21       4733.71        96.58 o                         
   2  -1   7       7501.17       7201.33       132.45 o                         
   3  -1   7      18417.36      18409.58       308.34 o                         
   4  -1   7       8934.94       8798.01       162.40 o                         
   5  -1   7        890.36        931.92        39.07 o                         
   6  -1   7        193.22        144.02        29.30 o                         
   7  -1   7        254.71        198.73        35.29 o                         
   8  -1   7       2201.60       2239.75       108.00 o                         
   9  -1   7       2426.13       2578.21       124.30 o                         
  10  -1   7       1242.20       1410.91       110.97 o                         
  11  -1   7        599.82        520.19        79.74 o                         
 -10   0   7        219.03        124.39        73.80 o                         
  -9   0   7       1078.29       1062.62        90.63 o                         
  -8   0   7       3167.37       3182.72       132.43 o                         
  -7   0   7       4541.73       4593.68       144.61 o                         
  -6   0   7       3160.63       3259.10       100.74 o                         
  -5   0   7        293.28        300.16        31.89 o                         
  -4   0   7          3.33         -1.86        18.65 o                         
  -3   0   7       4143.70       4005.49        84.67 o                         
  -2   0   7       5357.33       5213.76       106.11 o                         
  -1   0   7      22886.18      22897.89       379.76 o                         
   0   0   7       9601.02       9869.73       177.24 o                         
   1   0   7       2977.75       2774.11        74.95 o                         
   2   0   7         90.53         74.00        10.79 o                         
   3   0   7         41.87         41.02        16.57 o                         
   4   0   7       2353.36       2347.00        61.51 o                         
   5   0   7       6667.81       6498.59       143.14 o                         
   6   0   7       3676.15       3622.06       100.09 o                         
   7   0   7       1346.11       1342.02        97.84 o                         
   8   0   7         22.99         46.73        34.37 o                         
   9   0   7        292.31        266.74        51.99 o                         
  10   0   7       1392.53       1400.34       101.40 o                         
  11   0   7        944.96       1092.24       176.63 o                         
 -10   1   7        734.32        710.70        97.88 o                         
  -9   1   7        135.38        197.98        58.02 o                         
  -8   1   7         11.73         27.52        38.58 o                         
  -7   1   7        525.89        442.25        52.08 o                         
  -6   1   7       3001.08       2822.30        85.57 o                         
  -5   1   7       4978.93       4730.81       120.94 o                         
  -4   1   7       3272.48       3284.42        76.72 o                         
  -3   1   7       1277.40       1276.81        38.74 o                         
  -2   1   7        440.52        483.37        27.64 o                         
  -1   1   7       4685.88       4661.84        96.13 o                         
   0   1   7       7651.81       7570.44       158.85 o                         
   1   1   7      26208.34      26807.91       433.21 o                         
   2   1   7      27992.51      28794.24       434.43 o                         
   3   1   7       5476.96       5186.76        94.05 o                         
   4   1   7        258.95        248.56        27.97 o                         
   5   1   7         66.52         58.84        21.25 o                         
   6   1   7       2165.20       2034.27        73.42 o                         
   7   1   7       4426.82       4380.86       131.15 o                         
   8   1   7       1898.26       1943.95       111.25 o                         
   9   1   7       1344.70       1341.77        92.60 o                         
  10   1   7        306.65        424.97        65.00 o                         
  11   1   7          0.73         49.12        59.28 o                         
 -10   2   7       2015.57       1942.53       153.62 o                         
  -9   2   7       2208.86       2510.15       145.75 o                         
  -8   2   7       2128.60       1996.87       123.40 o                         
  -7   2   7       1979.79       1971.28       120.92 o                         
  -6   2   7          0.28        -14.73        26.08 o                         
  -5   2   7       2171.59       2009.94        63.22 o                         
  -4   2   7       3378.43       3066.94       117.32 o                         
  -3   2   7       9566.73       9799.52       166.23 o                         
  -2   2   7       4383.66       4080.86        80.06 o                         
  -1   2   7       3500.57       3339.07        79.25 o                         
   0   2   7        692.15        663.82        31.46 o                         
   1   2   7       1852.73       1938.37        51.52 o                         
   2   2   7       9347.28       9736.42       169.35 o                         
   3   2   7       9649.93       9553.55       168.80 o                         
   4   2   7       5959.04       5803.81       114.37 o                         
   5   2   7       5341.46       5444.23       124.95 o                         
   6   2   7        536.16        553.63        48.42 o                         
   7   2   7        185.58        187.29        41.45 o                         
   8   2   7       1358.11       1329.18        92.51 o                         
   9   2   7       3030.75       2910.82       244.42 o                         
  10   2   7       2418.65       2428.60       132.54 o                         
  11   2   7       1117.19       1232.98       126.17 o                         
 -10   3   7          0.18         48.53        57.13 o                         
  -9   3   7        808.56        836.50       117.34 o                         
  -8   3   7       1792.63       1935.13       187.00 o                         
  -7   3   7       2685.80       2598.76       107.39 o                         
  -6   3   7       1988.69       2000.74        93.36 o                         
  -5   3   7       2612.55       2494.94        79.85 o                         
  -4   3   7        129.99        104.13        21.11 o                         
  -3   3   7       2399.90       2467.56        62.52 o                         
  -2   3   7       4336.36       4184.00        86.48 o                         
  -1   3   7      16766.32      16642.49       261.04 o                         
   0   3   7      23646.58      23688.45       421.88 o                         
   1   3   7       8151.56       7925.58       144.50 o                         
   2   3   7       1878.74       1899.73        47.03 o                         
   3   3   7         38.28         50.63        15.32 o                         
   4   3   7        328.92        359.38        28.81 o                         
   5   3   7       6085.56       6187.13       151.67 o                         
   6   3   7       5048.30       5149.69       139.51 o                         
   7   3   7       1374.40       1454.14        92.83 o                         
   8   3   7        312.82        276.44        48.98 o                         
   9   3   7          1.72         52.74        44.42 o                         
  10   3   7        400.60        533.58        91.51 o                         
  11   3   7        583.46        570.16       100.69 o                         
 -10   4   7       1545.73       1521.38       170.26 o                         
  -9   4   7        931.40        965.38       111.97 o                         
  -8   4   7        541.42        440.78        59.53 o                         
  -7   4   7        255.72        227.99        44.33 o                         
  -6   4   7       1245.65       1295.69        69.92 o                         
  -5   4   7       4713.52       4275.77       152.00 o                         
  -4   4   7       3250.86       3073.83        85.40 o                         
  -3   4   7       2365.46       2264.00        59.85 o                         
  -2   4   7        306.87        298.41        25.91 o                         
  -1   4   7       1021.14       1019.01        32.97 o                         
   0   4   7       2307.05       2192.89        55.90 o                         
   1   4   7       7686.16       7653.63       151.10 o                         
   2   4   7      12405.76      12909.12       192.65 o                         
   3   4   7       6213.70       6321.36       106.32 o                         
   4   4   7       2835.14       3039.58        78.86 o                         
   5   4   7        214.70        203.57        28.16 o                         
   6   4   7        939.87       1025.36        76.85 o                         
   7   4   7       1662.61       1696.72       125.48 o                         
   8   4   7       3037.26       3304.15       137.29 o                         
   9   4   7       1772.17       1782.72       115.44 o                         
  10   4   7        663.35        713.44       182.57 o                         
  11   4   7        162.20         81.95        61.73 o                         
  -9   5   7       1228.86       1028.23       107.57 o                         
  -8   5   7       2472.68       2704.13       176.66 o                         
  -7   5   7       2082.98       2227.40       102.82 o                         
  -6   5   7       1113.47       1251.11        64.60 o                         
  -5   5   7        566.83        611.50        43.65 o                         
  -4   5   7       1027.70       1123.06        52.67 o                         
  -3   5   7       1326.86       1357.73        52.40 o                         
  -2   5   7       8859.54       8611.01       150.01 o                         
  -1   5   7      12426.05      12142.64       197.60 o                         
   0   5   7       3431.12       3303.22        73.19 o                         
   1   5   7         60.11         65.12        12.56 o                         
   2   5   7        139.50        146.81        18.24 o                         
   3   5   7       4016.58       4029.11        75.32 o                         
   4   5   7       3567.50       3429.25        79.81 o                         
   5   5   7       2712.73       2744.68        73.77 o                         
   6   5   7        711.78        784.23        70.25 o                         
   7   5   7        282.28        243.53        46.26 o                         
   8   5   7        720.01        665.03        72.43 o                         
   9   5   7        849.95        839.49        93.83 o                         
  10   5   7       1071.26       1064.09       113.47 o                         
  -9   6   7          1.37         41.78        61.15 o                         
  -8   6   7        336.14        344.50        64.05 o                         
  -7   6   7       1507.66       1557.70        93.16 o                         
  -6   6   7       2847.15       2836.65       103.46 o                         
  -5   6   7       2253.74       2175.13        90.93 o                         
  -4   6   7        332.53        336.33        34.87 o                         
  -3   6   7         53.66         41.59        19.46 o                         
  -2   6   7       1156.33       1141.69        46.04 o                         
  -1   6   7       4731.48       4616.38       117.84 o                         
   0   6   7       7259.98       6938.33       246.55 o                         
   1   6   7       7053.92       6859.21       136.76 o                         
   2   6   7       4668.02       4664.90       114.10 o                         
   3   6   7        336.04        417.48        41.77 o                         
   4   6   7        166.00        139.96        32.13 o                         
   5   6   7        888.52       1030.76        61.52 o                         
   6   6   7       2946.17       2999.23       103.09 o                         
   7   6   7       2321.20       2528.83       113.66 o                         
   8   6   7        378.49        417.66        62.90 o                         
   9   6   7        310.87        276.11        58.32 o                         
  10   6   7          1.16         15.71        55.76 o                         
  -9   7   7        988.31        842.32       117.04 o                         
  -8   7   7        995.10        905.85       152.41 o                         
  -7   7   7         21.62         49.43        38.36 o                         
  -6   7   7        150.57        136.46        40.79 o                         
  -5   7   7       1568.14       1459.87       136.57 o                         
  -4   7   7       2850.12       2767.17        97.04 o                         
  -3   7   7       3704.26       3657.39       115.90 o                         
  -2   7   7       2364.16       2353.02        79.32 o                         
  -1   7   7         17.31        -20.48        29.33 o                         
   0   7   7         28.58         12.63        28.67 o                         
   1   7   7       2604.42       2660.54       132.50 o                         
   2   7   7       5766.33       5554.32       171.54 o                         
   3   7   7       4753.82       4592.88       134.44 o                         
   4   7   7       2134.61       2127.93        89.11 o                         
   5   7   7        354.26        372.71        48.26 o                         
   6   7   7        164.99        146.48        43.03 o                         
   7   7   7        781.27        810.06        97.89 o                         
   8   7   7       1109.67       1082.25       112.68 o                         
   9   7   7       1240.08       1150.33       123.04 o                         
  10   7   7       1127.78       1167.29       159.90 o                         
  -8   8   7       1842.21       1963.15       154.64 o                         
  -7   8   7       1221.19       1192.71        98.45 o                         
  -6   8   7       1099.82       1098.79        79.30 o                         
  -5   8   7          5.03         55.03        32.15 o                         
  -4   8   7        759.97        804.46        61.41 o                         
  -3   8   7       2117.07       2224.59        84.82 o                         
  -2   8   7       3904.74       3935.99       158.06 o                         
  -1   8   7       5330.81       5334.05       189.47 o                         
   0   8   7       5154.18       5373.73       223.06 o                         
   1   8   7        790.44        989.97       109.78 o                         
   2   8   7          3.48         16.51        32.30 o                         
   3   8   7        389.50        330.67        58.40 o                         
   4   8   7       1781.29       1799.52       102.66 o                         
   5   8   7       2637.25       2876.65       133.43 o                         
   6   8   7       1637.71       1554.99       115.69 o                         
   7   8   7        426.51        534.92       103.24 o                         
   8   8   7          8.48        -57.81        62.48 o                         
   9   8   7        187.87         39.71        85.78 o                         
  -7   9   7        862.62        983.93       206.32 o                         
  -6   9   7       1018.86       1000.52        80.17 o                         
  -5   9   7       1567.65       1651.27       102.82 o                         
  -4   9   7       2185.46       2305.20       114.57 o                         
  -3   9   7        136.88        170.67        53.27 o                         
  -2   9   7        122.22        120.41        46.53 o                         
  -1   9   7       1998.85       1935.08       120.48 o                         
   0   9   7       4613.79       5014.29       222.67 o                         
   1   9   7       4980.55       4948.44       210.67 o                         
   2   9   7       2287.88       2313.59       128.64 o                         
   3   9   7       2530.49       2732.23       147.50 o                         
   4   9   7          3.15         -0.50        33.91 o                         
   5   9   7        492.63        420.11        65.89 o                         
   6   9   7       1235.85       1228.36       108.64 o                         
   7   9   7       1481.72       1306.09       441.84 o                         
   8   9   7       1337.69       1134.65       150.26 o                         
  -7  10   7        189.52        190.38        61.91 o                         
  -6  10   7         52.94        -21.86        43.88 o                         
  -5  10   7       1061.36       1033.76        92.01 o                         
  -4  10   7       2086.43       2127.46       173.73 o                         
  -3  10   7       1677.56       1801.38       160.81 o                         
  -2  10   7       2510.00       2502.57       188.04 o                         
  -1  10   7        759.00        859.05       113.66 o                         
   0  10   7         71.89         23.04        40.76 o                         
   1  10   7        280.28        356.60        82.14 o                         
   2  10   7        822.98        950.98        96.43 o                         
   3  10   7       4008.22       3967.22       188.34 o                         
   4  10   7       1330.08       1441.87       128.50 o                         
   5  10   7        647.31        628.17        99.43 o                         
   6  10   7         43.54         37.79        55.16 o                         
   7  10   7         61.70        130.56        69.75 o                         
  -5  11   7        165.14        214.98        54.89 o                         
  -4  11   7          0.44         15.50        50.22 o                         
  -3  11   7        478.63        442.55        74.35 o                         
  -2  11   7       1816.39       2091.92       186.30 o                         
  -1  11   7       2517.96       2552.14       275.61 o                         
   0  11   7       2760.98       2827.75       251.48 o                         
   1  11   7       1511.34       1708.17       231.23 o                         
   2  11   7        259.11        128.46        96.54 o                         
   3  11   7        144.40         11.68        87.98 o                         
   4  11   7        610.92        473.37       141.70 o                         
   5  11   7        809.89        536.61       150.26 o                         
   6  11   7        812.90        756.97       137.03 o                         
  -4  12   7       1215.99       1559.16       175.36 o                         
  -3  12   7        272.67        419.33       102.09 o                         
  -2  12   7          4.12         51.39        72.41 o                         
  -1  12   7         56.20         39.71        87.20 o                         
   0  12   7        512.78        288.07       109.00 o                         
   1  12   7       1340.93        961.53       184.52 o                         
   2  12   7       1180.16       1058.85       186.08 o                         
   3  12   7       1003.36       1106.34       207.88 o                         
   4  12   7        137.78        192.31       123.79 o                         
   5  12   7          5.56          8.56       105.11 o                         
  -2  13   7        717.80        758.32       171.28 o                         
  -1  13   7        755.71        703.05       164.28 o                         
   0  13   7        434.66        413.42       143.26 o                         
   1  13   7          5.40        -59.95        59.95 o                         
   2  13   7        452.90        377.60       133.13 o                         
  -3 -11   8        585.04        479.08       119.59 o                         
  -2 -11   8        165.30        137.50        83.60 o                         
  -1 -11   8        144.78        218.08       139.75 o                         
   0 -11   8        852.71        837.47       110.24 o                         
   1 -11   8       1430.81       1462.22       137.57 o                         
   2 -11   8       1947.29       2195.00       202.16 o                         
   3 -11   8       1729.97       1652.99       201.26 o                         
   4 -11   8        569.17        652.12       144.13 o                         
  -4 -10   8        299.36        163.44        83.16 o                         
  -3 -10   8        991.90       1041.34       128.55 o                         
  -2 -10   8       1503.73       1384.29       143.50 o                         
  -1 -10   8       1526.61       1655.39       223.11 o                         
   0 -10   8        762.32        535.49        97.92 o                         
   1 -10   8        249.92        177.08        61.26 o                         
   2 -10   8        252.54         95.79        56.92 o                         
   3 -10   8        885.99        873.80        99.31 o                         
   4 -10   8       1640.02       1733.43       196.28 o                         
   5 -10   8        610.33        564.56       140.91 o                         
   6 -10   8        422.40        301.95        75.58 o                         
  -6  -9   8        838.88        679.15       108.99 o                         
  -5  -9   8        419.46        255.17        84.94 o                         
  -4  -9   8        301.52        305.81        94.47 o                         
  -3  -9   8          6.17        -27.45        64.19 o                         
  -2  -9   8       1057.71       1061.03       143.65 o                         
  -1  -9   8       1856.38       1716.74       119.32 o                         
   0  -9   8       2646.91       2722.99       139.36 o                         
   1  -9   8       4066.01       4119.13       159.37 o                         
   2  -9   8       1190.68       1281.90       118.96 o                         
   3  -9   8        452.53        448.94        78.29 o                         
   4  -9   8         10.64         -3.44        49.00 o                         
   5  -9   8        374.55        335.49        77.64 o                         
   6  -9   8        919.81        967.68       109.92 o                         
   7  -9   8        638.47        750.88       106.77 o                         
  -7  -8   8         22.12        -32.47        59.84 o                         
  -6  -8   8         38.41         49.22        60.73 o                         
  -5  -8   8        231.14        289.61        84.65 o                         
  -4  -8   8       1605.43       1520.68       170.63 o                         
  -3  -8   8       2026.37       2143.56       155.72 o                         
  -2  -8   8        199.93        157.36        66.15 o                         
  -1  -8   8        131.63         72.42        54.84 o                         
   0  -8   8        157.74         96.78        50.43 o                         
   1  -8   8       1416.02       1382.58        83.17 o                         
   2  -8   8       1971.40       1751.98        85.07 o                         
   3  -8   8       3596.22       3677.20       160.11 o                         
   4  -8   8       2348.21       2514.78       145.07 o                         
   5  -8   8        115.35         72.69        38.40 o                         
   6  -8   8        209.01        226.18        45.85 o                         
   7  -8   8        382.98        419.31        66.42 o                         
   8  -8   8        888.51        941.65        95.13 o                         
  -7  -7   8       1177.57       1005.94       104.58 o                         
  -6  -7   8        807.80        833.45        90.17 o                         
  -5  -7   8         57.27        147.92        52.20 o                         
  -4  -7   8        178.11        165.02        52.88 o                         
  -3  -7   8       1609.92       1621.22        94.66 o                         
  -2  -7   8       3430.52       3385.48       128.56 o                         
  -1  -7   8       5702.44       5604.35       288.52 o                         
   0  -7   8       2553.11       2603.19       121.45 o                         
   1  -7   8       1207.72       1226.57        90.27 o                         
   2  -7   8        231.31        232.90        34.53 o                         
   3  -7   8        500.16        643.95        78.94 o                         
   4  -7   8       2097.26       2230.95        98.50 o                         
   5  -7   8       1675.81       1683.30        84.07 o                         
   6  -7   8        577.35        518.05        56.18 o                         
   7  -7   8        344.42        365.31        54.10 o                         
   8  -7   8          7.82        -19.45        41.48 o                         
   9  -7   8        212.29        171.62        59.89 o                         
  -8  -6   8         21.02        -12.80        65.06 o                         
  -7  -6   8        372.56        402.03        78.78 o                         
  -6  -6   8       1420.98       1412.25       115.47 o                         
  -5  -6   8       1614.34       1544.35       106.39 o                         
  -4  -6   8        930.58        940.08        82.37 o                         
  -3  -6   8        323.12        362.64        61.02 o                         
  -2  -6   8         77.58         70.62        32.90 o                         
  -1  -6   8       2018.70       2041.43        87.89 o                         
   0  -6   8       6751.15       6462.85       161.34 o                         
   1  -6   8       7363.59       7614.32       236.96 o                         
   2  -6   8       5020.73       5147.72       123.32 o                         
   3  -6   8       2655.44       2773.04        81.59 o                         
   4  -6   8        770.16        702.09        53.17 o                         
   5  -6   8        316.46        417.16        45.95 o                         
   6  -6   8       1611.68       1499.22        86.38 o                         
   7  -6   8       2371.82       2540.91       113.77 o                         
   8  -6   8       1496.93       1561.73       197.67 o                         
   9  -6   8        813.12        970.39       153.96 o                         
  -9  -5   8       1608.67       1351.89       151.94 o                         
  -8  -5   8       1456.22       1440.90       123.19 o                         
  -7  -5   8        776.54        917.04        99.48 o                         
  -6  -5   8          0.60        -44.25        44.25 o                         
  -5  -5   8        795.56        793.93        80.35 o                         
  -4  -5   8       1890.52       1984.79       107.29 o                         
  -3  -5   8       7790.83       7503.70       269.82 o                         
  -2  -5   8       4027.38       3897.69       221.14 o                         
  -1  -5   8       1387.06       1460.27        63.22 o                         
   0  -5   8        208.42        215.73        38.87 o                         
   1  -5   8         22.11         37.09        18.33 o                         
   2  -5   8       4848.18       4829.98       113.83 o                         
   3  -5   8       6447.69       6358.75       130.49 o                         
   4  -5   8       2273.93       2186.71        73.01 o                         
   5  -5   8       1511.25       1472.34        77.98 o                         
   6  -5   8        455.08        414.39        47.68 o                         
   7  -5   8        345.30        370.85        51.69 o                         
   8  -5   8       1236.36       1127.15        84.01 o                         
   9  -5   8       1786.81       1860.79       128.85 o                         
  10  -5   8       1731.70       1544.65       207.19 o                         
  -9  -4   8        285.43        272.98       153.77 o                         
  -8  -4   8        977.48        775.89       207.10 o                         
  -7  -4   8       2542.55       2477.93       144.36 o                         
  -6  -4   8       1955.99       2125.89       128.14 o                         
  -5  -4   8        489.86        588.42        77.94 o                         
  -4  -4   8         10.72         69.54        33.90 o                         
  -3  -4   8       2131.41       2014.02        89.23 o                         
  -2  -4   8       3858.48       3572.03       134.00 o                         
  -1  -4   8      11023.88      10796.51       215.45 o                         
   0  -4   8       9659.71       9366.73       299.88 o                         
   1  -4   8      11144.21      11227.04       385.83 o                         
   2  -4   8       2463.47       2434.15        69.64 o                         
   3  -4   8         26.82         20.60        15.80 o                         
   4  -4   8       1263.46       1425.86        62.02 o                         
   5  -4   8       3081.16       3104.42       100.73 o                         
   6  -4   8       2288.89       2287.18        92.63 o                         
   7  -4   8       1406.61       1406.63        86.16 o                         
   8  -4   8        725.04        732.10        68.69 o                         
   9  -4   8         22.98         -0.20        45.73 o                         
  10  -4   8        673.63        589.30        96.10 o                         
  -9  -3   8       1067.49       1116.87       161.69 o                         
  -8  -3   8         61.48         91.64        73.19 o                         
  -7  -3   8        289.81        276.14        77.84 o                         
  -6  -3   8        382.62        398.18        68.78 o                         
  -5  -3   8       3738.61       3726.79       125.03 o                         
  -4  -3   8       4544.22       4587.91       135.38 o                         
  -3  -3   8       1378.34       1333.90        61.33 o                         
  -2  -3   8         63.51         34.54        17.34 o                         
  -1  -3   8       1269.96       1297.19        46.50 o                         
   0  -3   8       4141.15       4136.66        90.15 o                         
   1  -3   8      12195.80      12713.04       264.96 o                         
   2  -3   8       8066.19       8041.65       163.13 o                         
   3  -3   8       4681.00       4600.46        99.00 o                         
   4  -3   8       1925.19       1919.40        59.32 o                         
   5  -3   8         12.67         11.74        18.99 o                         
   6  -3   8       2175.11       2190.47        79.96 o                         
   7  -3   8       2200.69       2099.31        99.37 o                         
   8  -3   8       3071.34       3296.33       123.93 o                         
   9  -3   8       2119.08       1988.49       243.97 o                         
  10  -3   8       1065.20        880.98       119.18 o                         
  11  -3   8        112.04        116.22        62.02 o                         
 -10  -2   8        845.64        819.67       147.60 o                         
  -9  -2   8       1793.35       1789.08       193.49 o                         
  -8  -2   8       1857.49       1849.05       147.44 o                         
  -7  -2   8        934.49       1038.15        92.41 o                         
  -6  -2   8        229.68        284.62        44.10 o                         
  -5  -2   8        869.84        859.57        74.74 o                         
  -4  -2   8       1584.57       1659.79        75.00 o                         
  -3  -2   8       6392.47       6460.10       145.56 o                         
  -2  -2   8      11366.84      11066.25       218.85 o                         
  -1  -2   8       7490.48       7379.77       140.56 o                         
   0  -2   8       1680.95       1556.15        48.49 o                         
   1  -2   8        141.56        102.22        20.28 o                         
   2  -2   8        198.60        176.54        20.24 o                         
   3  -2   8       5540.67       5455.42       110.86 o                         
   4  -2   8       6062.05       5975.90       122.09 o                         
   5  -2   8       4675.98       4518.54       102.37 o                         
   6  -2   8         56.79         22.49        25.14 o                         
   7  -2   8         79.56         57.69        29.28 o                         
   8  -2   8       1258.74       1267.41        80.59 o                         
   9  -2   8       1026.26        995.49        81.16 o                         
  10  -2   8       2505.42       2605.71       174.18 o                         
  11  -2   8       1531.98       1529.99       224.59 o                         
 -10  -1   8        181.43        194.66       102.49 o                         
  -9  -1   8         96.71         73.79        64.90 o                         
  -8  -1   8        373.60        368.88        89.79 o                         
  -7  -1   8       1601.64       1645.00       129.00 o                         
  -6  -1   8       2875.34       2886.86        92.86 o                         
  -5  -1   8       2061.61       2092.72        75.21 o                         
  -4  -1   8        301.01        281.87        36.12 o                         
  -3  -1   8        386.06        381.05        34.39 o                         
  -2  -1   8       1760.53       1694.97        56.11 o                         
  -1  -1   8      20210.78      20102.57       316.52 o                         
   0  -1   8      20338.97      20560.09       321.85 o                         
   1  -1   8       6395.04       6050.51       181.52 o                         
   2  -1   8       4387.71       4381.01        85.63 o                         
   3  -1   8        294.62        257.80        23.99 o                         
   4  -1   8        423.54        377.37        29.01 o                         
   5  -1   8       2660.01       2498.63        65.16 o                         
   6  -1   8       3573.72       3417.11        98.57 o                         
   7  -1   8       4155.14       4095.42       116.41 o                         
   8  -1   8        816.36        691.14        60.98 o                         
   9  -1   8        198.31        158.57        44.20 o                         
  10  -1   8         50.18         92.53        49.98 o                         
  11  -1   8        348.94        454.16        86.49 o                         
 -10   0   8       1456.81       1400.05       137.71 o                         
  -9   0   8       1217.37       1162.58       104.45 o                         
  -8   0   8       1052.68       1099.82        84.99 o                         
  -7   0   8         45.18         48.83        39.44 o                         
  -6   0   8        451.12        551.97        50.09 o                         
  -5   0   8       4274.54       4226.13       106.59 o                         
  -4   0   8       2137.65       2105.82        63.81 o                         
  -3   0   8       7053.71       6831.46       143.25 o                         
  -2   0   8       2922.46       2866.63        72.42 o                         
  -1   0   8         17.94         13.40        19.55 o                         
   0   0   8        881.57        967.89        44.21 o                         
   1   0   8       6648.16       6423.23       133.28 o                         
   2   0   8      11561.80      11617.23       187.53 o                         
   3   0   8       5762.08       5598.13       111.01 o                         
   4   0   8       2834.63       2715.74        68.42 o                         
   5   0   8        686.72        644.96        42.12 o                         
   6   0   8       1340.02       1340.39        65.13 o                         
   7   0   8       3221.45       3212.73       121.94 o                         
   8   0   8       4056.07       4086.52       134.36 o                         
   9   0   8       2321.87       2725.63       144.72 o                         
  10   0   8       1682.21       1619.34       109.24 o                         
  11   0   8        562.87        626.20        82.64 o                         
 -10   1   8        223.27        256.92        74.78 o                         
  -9   1   8       1004.44        849.93        91.13 o                         
  -8   1   8       2933.05       2965.67       129.70 o                         
  -7   1   8       2233.10       2406.45       115.84 o                         
  -6   1   8       1020.69       1164.56        68.08 o                         
  -5   1   8        115.53        109.76        30.24 o                         
  -4   1   8        592.88        615.50        38.58 o                         
  -3   1   8      10068.04      10039.07       174.28 o                         
  -2   1   8      13862.72      13735.00       241.05 o                         
  -1   1   8      13410.57      13240.65       232.92 o                         
   0   1   8       8830.04       9271.98       178.58 o                         
   1   1   8       4891.53       4877.68       171.31 o                         
   2   1   8         78.76         81.35        13.93 o                         
   3   1   8       1314.28       1254.57        37.34 o                         
   4   1   8       5555.94       5644.50       114.80 o                         
   5   1   8       3564.64       3430.76        91.76 o                         
   6   1   8       1727.27       1714.49        98.81 o                         
   7   1   8        666.36        686.96        57.24 o                         
   8   1   8        155.35        109.62        41.47 o                         
   9   1   8        259.64        252.95        53.11 o                         
  10   1   8       1589.20       1661.66       107.83 o                         
  11   1   8       1686.66       1767.06       189.35 o                         
 -10   2   8       1024.19        990.43       104.62 o                         
  -9   2   8        124.99         85.55        54.98 o                         
  -8   2   8        132.53         80.92        42.94 o                         
  -7   2   8       1222.19       1184.52        80.57 o                         
  -6   2   8       1779.13       1868.60        97.51 o                         
  -5   2   8       3226.85       3226.75        94.75 o                         
  -4   2   8       2724.74       2727.69        71.51 o                         
  -3   2   8        147.74        153.47        18.49 o                         
  -2   2   8        244.18        213.97        22.56 o                         
  -1   2   8       5289.20       5311.68       107.07 o                         
   0   2   8      14388.23      14271.66       265.09 o                         
   1   2   8      16001.65      15849.53       287.53 o                         
   2   2   8       8337.03       8373.41       140.67 o                         
   3   2   8       8555.88       8776.94       148.51 o                         
   4   2   8        245.53        255.93        23.58 o                         
   5   2   8       1010.05        995.86        57.44 o                         
   6   2   8       3900.14       3700.63       112.52 o                         
   7   2   8       3290.20       3198.06       109.55 o                         
   8   2   8       2498.60       2732.84       122.86 o                         
   9   2   8       1589.68       1804.29       124.06 o                         
  10   2   8        229.77        192.84        56.16 o                         
  11   2   8         32.21         63.32        63.88 o                         
 -10   3   8       1212.50       1237.72       114.52 o                         
  -9   3   8       2894.88       3134.95       254.79 o                         
  -8   3   8       1999.84       2170.58       130.06 o                         
  -7   3   8         81.01         62.08        38.10 o                         
  -6   3   8         83.86        106.51        35.83 o                         
  -5   3   8       1520.09       1679.20        68.60 o                         
  -4   3   8       6411.07       6419.69       130.98 o                         
  -3   3   8       9393.07       9357.09       172.94 o                         
  -2   3   8       9052.78       9148.02       167.01 o                         
  -1   3   8       4501.06       4485.11        99.82 o                         
   0   3   8        110.65         98.01        27.35 o                         
   1   3   8       1753.20       1670.60        47.32 o                         
   2   3   8        353.40        334.58        29.00 o                         
   3   3   8       6886.17       7001.93       141.85 o                         
   4   3   8       5270.51       5417.08       118.96 o                         
   5   3   8       2055.40       2168.50        68.38 o                         
   6   3   8        238.68        223.44        36.44 o                         
   7   3   8        538.66        540.58        79.05 o                         
   8   3   8       2014.51       2181.63       109.53 o                         
   9   3   8       2223.29       2396.34       136.24 o                         
  10   3   8       2222.52       2168.76       201.60 o                         
  11   3   8       1014.16       1042.34       119.58 o                         
  -9   4   8        908.20        683.49        95.39 o                         
  -8   4   8        986.08        823.61       102.37 o                         
  -7   4   8       2439.38       2320.51       150.69 o                         
  -6   4   8       1309.42       1328.13       103.23 o                         
  -5   4   8         88.78         39.90        25.55 o                         
  -4   4   8        351.81        348.10        34.74 o                         
  -3   4   8       1398.04       1424.03        49.91 o                         
  -2   4   8       8312.79       8377.66       146.17 o                         
  -1   4   8      16211.71      16425.65       263.97 o                         
   0   4   8      12732.96      12280.11       206.18 o                         
   1   4   8       5982.54       5986.28       139.23 o                         
   2   4   8       1219.59       1169.60        32.56 o                         
   3   4   8         77.08         90.45        15.58 o                         
   4   4   8       3321.16       3517.87        87.93 o                         
   5   4   8       4453.39       4476.46       109.54 o                         
   6   4   8       3459.92       3412.03       107.37 o                         
   7   4   8        962.86       1039.47        69.18 o                         
   8   4   8         82.63         79.48        42.18 o                         
   9   4   8          1.61        -18.07        37.42 o                         
  10   4   8        408.77        440.66        77.60 o                         
  11   4   8        789.75        747.72       102.61 o                         
  -9   5   8        151.39        119.30        59.20 o                         
  -8   5   8        184.34        304.05        71.13 o                         
  -7   5   8        786.50        795.14        63.09 o                         
  -6   5   8       2161.57       2113.17        92.10 o                         
  -5   5   8       3199.87       3119.60        87.53 o                         
  -4   5   8       3296.27       3472.29        89.57 o                         
  -3   5   8       1401.41       1546.70        57.10 o                         
  -2   5   8        109.19        119.13        18.98 o                         
  -1   5   8        955.92       1059.69        59.15 o                         
   0   5   8       5773.62       5650.11       113.09 o                         
   1   5   8       8653.30       8590.51       170.79 o                         
   2   5   8       5601.95       5562.43       111.27 o                         
   3   5   8       3567.90       3574.92        75.51 o                         
   4   5   8         18.20          4.90        15.45 o                         
   5   5   8        146.49        171.90        24.65 o                         
   6   5   8       1882.85       1993.66        72.63 o                         
   7   5   8       3311.28       3317.84       126.97 o                         
   8   5   8       4650.41       4728.05       168.27 o                         
   9   5   8       1725.00       1767.41       145.88 o                         
  10   5   8        278.68        349.48        72.30 o                         
  -9   6   8        987.01       1018.44       260.82 o                         
  -8   6   8       1412.28       1228.51       121.09 o                         
  -7   6   8        280.32        192.88        46.39 o                         
  -6   6   8         22.47         12.77        29.12 o                         
  -5   6   8        743.53        763.05        57.52 o                         
  -4   6   8       4224.41       4278.37       116.70 o                         
  -3   6   8       6571.28       6735.74       153.54 o                         
  -2   6   8       5717.87       5568.90       128.03 o                         
  -1   6   8       6460.86       6290.94       127.82 o                         
   0   6   8       1079.39       1177.31        51.26 o                         
   1   6   8          4.18         10.52        20.37 o                         
   2   6   8       2120.86       2125.32        59.88 o                         
   3   6   8       4284.74       4262.13       116.01 o                         
   4   6   8       3235.22       3328.31        95.84 o                         
   5   6   8       2008.10       1938.10        82.32 o                         
   6   6   8         68.91        109.87        31.47 o                         
   7   6   8        114.81         88.90        40.71 o                         
   8   6   8        966.47        977.15        86.34 o                         
   9   6   8       1681.66       1694.93       118.76 o                         
  10   6   8       1216.51       1243.13       152.86 o                         
  -8   7   8        843.91        692.24       108.66 o                         
  -7   7   8       1608.39       1616.71       133.29 o                         
  -6   7   8        961.26        963.28       121.24 o                         
  -5   7   8        909.76        876.87        96.25 o                         
  -4   7   8        163.37        142.87        35.17 o                         
  -3   7   8       1647.58       1606.75        77.46 o                         
  -2   7   8       4559.76       4520.34       123.46 o                         
  -1   7   8       4644.09       4445.23       135.84 o                         
   0   7   8       4867.36       4221.53       675.02 o                         
   1   7   8       7555.35       7592.16       284.35 o                         
   2   7   8        805.44        785.51       142.09 o                         
   3   7   8          1.22        -23.14        25.54 o                         
   4   7   8        865.65        905.29        76.56 o                         
   5   7   8       2655.61       2710.67       107.86 o                         
   6   7   8       2704.50       2698.61       115.18 o                         
   7   7   8       1820.44       2073.16       141.16 o                         
   8   7   8        867.28        732.46       102.15 o                         
   9   7   8         75.50         49.86        80.03 o                         
  -8   8   8         76.52        103.58        52.49 o                         
  -7   8   8         20.88         27.84        42.76 o                         
  -6   8   8        770.23        880.06        74.15 o                         
  -5   8   8       2106.65       2213.48       107.56 o                         
  -4   8   8       2495.30       2491.89        99.39 o                         
  -3   8   8       2259.01       2250.57        87.64 o                         
  -2   8   8       2051.25       1913.58        96.61 o                         
  -1   8   8         26.72         48.67        36.55 o                         
   0   8   8       1007.26        966.86       158.44 o                         
   1   8   8       2424.42       2501.87       139.75 o                         
   2   8   8       2601.99       2738.00       141.67 o                         
   3   8   8       2730.45       2674.34       115.86 o                         
   4   8   8        609.28        773.16       115.80 o                         
   5   8   8         25.91        -22.22        36.19 o                         
   6   8   8        543.50        519.77        93.88 o                         
   7   8   8       1460.71       1619.46       158.14 o                         
   8   8   8       1703.32       1556.08       384.61 o                         
   9   8   8       1351.21       1310.94       258.09 o                         
  -7   9   8       1063.82       1149.25       164.40 o                         
  -6   9   8        176.08        217.35        49.26 o                         
  -5   9   8        191.12        152.06        42.28 o                         
  -4   9   8       1289.36       1352.47       132.49 o                         
  -3   9   8       2241.55       2190.77       113.81 o                         
  -2   9   8       3432.23       3514.99       157.36 o                         
  -1   9   8       4457.02       4267.37       248.09 o                         
   0   9   8       2405.14       2202.38       133.02 o                         
   1   9   8        284.39        225.39        55.15 o                         
   2   9   8        282.90        258.53        58.00 o                         
   3   9   8        179.39        245.14        55.25 o                         
   4   9   8       1194.83       1476.80       156.02 o                         
   5   9   8       2400.58       2554.93       135.32 o                         
   6   9   8        747.67        702.59        84.93 o                         
   7   9   8         11.24         -2.00       104.72 o                         
   8   9   8         17.15         69.25        75.58 o                         
  -6  10   8       1299.32       1294.66       105.10 o                         
  -5  10   8        823.19        726.24       103.39 o                         
  -4  10   8        315.27        353.14        68.66 o                         
  -3  10   8        112.47        100.10        43.49 o                         
  -2  10   8        132.35        110.02        46.67 o                         
  -1  10   8       1572.85       1837.57       150.37 o                         
   0  10   8       2160.88       2120.17       160.77 o                         
   1  10   8       3787.10       3775.19       456.63 o                         
   2  10   8       1050.76       1165.24       107.91 o                         
   3  10   8        121.05        109.02        47.77 o                         
   4  10   8         97.30         57.26        40.87 o                         
   5  10   8        674.73        699.23        84.62 o                         
   6  10   8       1148.98       1236.74       160.67 o                         
   7  10   8       1388.06       1392.88       392.40 o                         
  -5  11   8       1445.70       1587.05       120.11 o                         
  -4  11   8       1541.78       1631.20       115.57 o                         
  -3  11   8       1931.15       1708.08       187.34 o                         
  -2  11   8       1238.39       1354.14       115.10 o                         
  -1  11   8        303.64        336.30        68.99 o                         
   0  11   8         35.25        -43.60        76.30 o                         
   1  11   8        513.01        520.08       131.58 o                         
   2  11   8        989.96       1308.77       201.65 o                         
   3  11   8       1176.60       1388.18       219.56 o                         
   4  11   8        670.93        856.42       175.18 o                         
   5  11   8        111.77         52.43        57.29 o                         
   6  11   8          5.89         13.42        55.57 o                         
  -4  12   8         99.21         65.15        77.62 o                         
  -3  12   8       1041.48        772.74       127.12 o                         
  -2  12   8       1572.03       1286.19       213.33 o                         
  -1  12   8       2363.00       2387.08       286.51 o                         
   0  12   8       1787.45       1930.84       257.71 o                         
   1  12   8        464.16        655.55       165.06 o                         
   2  12   8         13.65        116.78       101.99 o                         
   3  12   8        312.70        264.71       123.79 o                         
   4  12   8        834.56        606.50       168.95 o                         
   5  12   8       1189.35       1004.62       136.66 o                         
  -1  13   8        585.59        811.27       177.51 o                         
   0  13   8        637.62        583.15       133.91 o                         
   1  13   8        918.65        550.45       146.37 o                         
   2  13   8       1113.25       1148.39       214.88 o                         
  -2 -11   9        968.74        897.63       131.73 o                         
  -1 -11   9       1902.97       1974.07       183.61 o                         
   0 -11   9        839.16        785.30        95.03 o                         
   1 -11   9       1278.67       1145.49       147.44 o                         
   2 -11   9        159.88        178.43        68.53 o                         
   3 -11   9         67.84        133.64        65.83 o                         
   4 -11   9        422.83        393.99        83.03 o                         
  -4 -10   9        681.71        706.35       143.83 o                         
  -3 -10   9        356.99        298.57        88.80 o                         
  -2 -10   9         52.12          6.65        73.10 o                         
  -1 -10   9        159.65        316.18        87.92 o                         
   0 -10   9       1023.93       1250.21       110.23 o                         
   1 -10   9       1776.65       1704.68       124.22 o                         
   2 -10   9       1683.47       1727.06       133.84 o                         
   3 -10   9        871.50        926.23       100.98 o                         
   4 -10   9        103.80         44.06        60.22 o                         
   5 -10   9         98.39         34.55        62.42 o                         
   6 -10   9        344.20        324.76        66.83 o                         
  -5  -9   9        333.02        311.54        99.88 o                         
  -4  -9   9       1154.94       1058.18       164.58 o                         
  -3  -9   9       2029.77       1739.10       148.58 o                         
  -2  -9   9       2044.16       1982.51       267.81 o                         
  -1  -9   9       2066.95       1968.03       152.29 o                         
   0  -9   9        604.62        623.77        80.43 o                         
   1  -9   9         17.05         -4.76        41.69 o                         
   2  -9   9       1180.27       1234.99        99.10 o                         
   3  -9   9       1509.58       1644.12       166.94 o                         
   4  -9   9       1198.59       1234.22       116.02 o                         
   5  -9   9        970.31       1076.95       114.39 o                         
   6  -9   9        367.69        562.74       133.92 o                         
   7  -9   9         14.43         55.83        83.63 o                         
  -6  -8   9        928.51        807.76       116.26 o                         
  -5  -8   9        699.55        555.71       107.21 o                         
  -4  -8   9         11.21        -26.23        67.27 o                         
  -3  -8   9        157.19        203.23        66.24 o                         
  -2  -8   9       1943.10       2045.39       149.62 o                         
  -1  -8   9       3406.29       3721.49       152.19 o                         
   0  -8   9       3569.25       3564.27       149.18 o                         
   1  -8   9       3368.34       3434.45       145.33 o                         
   2  -8   9       1212.14       1156.31       150.51 o                         
   3  -8   9          1.22         14.23        45.31 o                         
   4  -8   9        496.46        468.30        79.19 o                         
   5  -8   9       1325.72       1483.59        96.43 o                         
   6  -8   9       2369.59       2583.19       109.72 o                         
   7  -8   9       1440.14       1452.84       119.79 o                         
   8  -8   9        469.58        505.33        77.88 o                         
  -7  -7   9         54.70         47.85        57.22 o                         
  -6  -7   9        168.36         43.52        57.70 o                         
  -5  -7   9       2772.35       2952.25       186.86 o                         
  -4  -7   9       2023.46       2074.55       166.77 o                         
  -3  -7   9       2307.26       2279.30       118.99 o                         
  -2  -7   9        644.25        717.52        77.43 o                         
  -1  -7   9        147.10        160.95        46.53 o                         
   0  -7   9        811.06        769.93        74.15 o                         
   1  -7   9       2369.81       2583.26       138.67 o                         
   2  -7   9       4121.46       4273.80       163.37 o                         
   3  -7   9       2372.18       2507.10        97.58 o                         
   4  -7   9        775.35        759.98        64.82 o                         
   5  -7   9         15.77        -16.70        30.09 o                         
   6  -7   9        508.85        444.98        55.72 o                         
   7  -7   9       1217.17       1256.86        91.69 o                         
   8  -7   9       2029.80       1912.97       172.05 o                         
   9  -7   9       1316.82       1323.71       115.45 o                         
  -8  -6   9       1138.70       1062.54       169.80 o                         
  -7  -6   9        852.19       1024.75       107.51 o                         
  -6  -6   9        145.96        109.71        63.49 o                         
  -5  -6   9        149.39        158.74        57.01 o                         
  -4  -6   9        619.78        586.52        73.55 o                         
  -3  -6   9       3808.72       4070.80       148.68 o                         
  -2  -6   9       5420.36       5484.46       174.70 o                         
  -1  -6   9       4730.82       4799.27       210.58 o                         
   0  -6   9       2955.56       2756.61        93.47 o                         
   1  -6   9        435.08        426.09        41.33 o                         
   2  -6   9        153.47        186.64        28.42 o                         
   3  -6   9        850.82        952.75        62.15 o                         
   4  -6   9       2963.42       3125.69       110.35 o                         
   5  -6   9       2334.31       2416.67        97.62 o                         
   6  -6   9        889.25        965.86        72.76 o                         
   7  -6   9        279.67        224.58        52.21 o                         
   8  -6   9         89.71         93.99        46.85 o                         
   9  -6   9        370.00        324.89        68.84 o                         
  -8  -5   9        103.30        101.01        81.06 o                         
  -7  -5   9       1050.78       1103.80       106.67 o                         
  -6  -5   9       1227.80       1369.80       109.15 o                         
  -5  -5   9       1484.53       1449.40       109.39 o                         
  -4  -5   9        460.34        454.62        61.28 o                         
  -3  -5   9        132.42        132.44        43.89 o                         
  -2  -5   9        344.68        381.75        51.95 o                         
  -1  -5   9       2434.17       2498.06        88.58 o                         
   0  -5   9       7871.65       7669.57       195.14 o                         
   1  -5   9       3069.49       3092.93       102.37 o                         
   2  -5   9       3090.27       3105.22       100.95 o                         
   3  -5   9       1074.27       1150.91        65.80 o                         
   4  -5   9        732.95        752.56        50.82 o                         
   5  -5   9       1490.25       1423.14        77.98 o                         
   6  -5   9       2415.84       2371.21       146.11 o                         
   7  -5   9       2907.06       2975.69       118.16 o                         
   8  -5   9       1423.48       1485.38        97.17 o                         
   9  -5   9        577.39        522.38        77.59 o                         
  10  -5   9         79.88         81.86        61.73 o                         
  -9  -4   9        908.70       1140.01       161.99 o                         
  -8  -4   9        526.27        567.56       102.20 o                         
  -7  -4   9         39.91          4.49        54.25 o                         
  -6  -4   9        274.01        285.83        63.18 o                         
  -5  -4   9       1962.67       1924.29       117.23 o                         
  -4  -4   9       3649.39       3646.03       125.20 o                         
  -3  -4   9       5609.36       5364.24       151.71 o                         
  -2  -4   9       3596.69       3443.71       131.21 o                         
  -1  -4   9       1244.87       1186.36        56.74 o                         
   0  -4   9         79.26         63.44        23.76 o                         
   1  -4   9        288.75        352.08        33.81 o                         
   2  -4   9       3492.92       3468.12       114.81 o                         
   3  -4   9       5360.01       5436.96       128.30 o                         
   4  -4   9       1605.67       1643.10        75.61 o                         
   5  -4   9        142.20        183.08        35.27 o                         
   6  -4   9         71.06         38.14        31.10 o                         
   7  -4   9        574.43        453.08        59.10 o                         
   8  -4   9       1928.88       1889.45       160.71 o                         
   9  -4   9       2079.93       1952.47       126.10 o                         
  10  -4   9       1668.91       1639.75       194.50 o                         
  -9  -3   9        462.92        421.70       224.62 o                         
  -8  -3   9        940.02        994.05       119.59 o                         
  -7  -3   9       1687.89       1886.89       129.57 o                         
  -6  -3   9        526.23        518.23        63.90 o                         
  -5  -3   9        202.71        147.88        43.85 o                         
  -4  -3   9        467.10        493.70        62.29 o                         
  -3  -3   9       3186.00       3190.49       107.51 o                         
  -2  -3   9       7416.18       7135.94       160.67 o                         
  -1  -3   9       8656.99       8487.30       188.87 o                         
   0  -3   9       8257.02       8204.63       156.85 o                         
   1  -3   9       3178.05       3166.83        85.05 o                         
   2  -3   9        137.42        107.22        23.14 o                         
   3  -3   9        555.66        586.66        36.09 o                         
   4  -3   9       4575.09       4725.33       105.72 o                         
   5  -3   9       4275.08       4021.02        97.28 o                         
   6  -3   9       3395.79       3260.51       109.37 o                         
   7  -3   9        868.56        824.15        66.68 o                         
   8  -3   9        128.33        107.66        42.64 o                         
   9  -3   9         18.68          5.62        46.09 o                         
  10  -3   9        464.91        503.05        88.99 o                         
  11  -3   9        881.08        716.29        98.72 o                         
  -9  -2   9        127.14        260.19        95.86 o                         
  -8  -2   9          8.35        -51.19        67.11 o                         
  -7  -2   9       1339.05       1513.14       136.65 o                         
  -6  -2   9       1994.75       1957.77       105.56 o                         
  -5  -2   9       3300.07       3493.65       109.37 o                         
  -4  -2   9       5334.44       5423.84       137.23 o                         
  -3  -2   9       2231.25       2273.57        76.64 o                         
  -2  -2   9        143.66         85.72        26.61 o                         
  -1  -2   9       1119.20       1098.94        44.73 o                         
   0  -2   9       4239.09       4016.53        90.04 o                         
   1  -2   9       8689.84       8105.40       214.06 o                         
   2  -2   9       7323.50       7425.78       143.49 o                         
   3  -2   9       3080.34       3092.44        75.79 o                         
   4  -2   9          9.86          9.72        18.26 o                         
   5  -2   9        397.47        419.43        34.82 o                         
   6  -2   9       5140.36       4963.01       127.73 o                         
   7  -2   9       3254.34       3143.33       101.57 o                         
   8  -2   9       3663.29       3584.06       117.64 o                         
   9  -2   9       2169.56       2016.52       126.00 o                         
  10  -2   9        893.78        742.68        99.31 o                         
  11  -2   9         19.15         48.36        62.49 o                         
  -9  -1   9       1480.08       1446.43       262.77 o                         
  -8  -1   9       1395.52       1320.22       129.14 o                         
  -7  -1   9        136.99        129.48        40.95 o                         
  -6  -1   9        126.26        151.18        43.74 o                         
  -5  -1   9        580.01        580.57        51.86 o                         
  -4  -1   9       7855.96       8204.00       182.42 o                         
  -3  -1   9      11262.08      11371.88       213.41 o                         
  -2  -1   9      11839.93      11612.02       213.50 o                         
  -1  -1   9       8012.46       7474.68       150.19 o                         
   0  -1   9       1618.63       1684.80        49.95 o                         
   1  -1   9         58.48         38.66        17.71 o                         
   2  -1   9       1725.09       1695.19        49.10 o                         
   3  -1   9       8692.58       9018.66       167.44 o                         
   4  -1   9       6934.30       6955.81       137.90 o                         
   5  -1   9       2629.09       2608.45        72.83 o                         
   6  -1   9         25.42         50.04        26.78 o                         
   7  -1   9        128.81         74.46        30.00 o                         
   8  -1   9       1332.04       1237.64        80.54 o                         
   9  -1   9       2635.85       2925.51       237.58 o                         
  10  -1   9       1474.76       1641.27       118.83 o                         
  11  -1   9        733.92        579.46        90.36 o                         
 -10   0   9         63.70         32.93       134.69 o                         
  -9   0   9        211.73        152.90        75.90 o                         
  -8   0   9       1007.92       1039.85        82.08 o                         
  -7   0   9       2798.32       2861.72       117.63 o                         
  -6   0   9       2449.72       2662.90       100.02 o                         
  -5   0   9       1658.69       1761.60        74.99 o                         
  -4   0   9         75.21         78.62        24.23 o                         
  -3   0   9        898.18        929.81        49.06 o                         
  -2   0   9       6006.09       5595.56       118.93 o                         
  -1   0   9      11939.52      11162.04       206.89 o                         
   0   0   9      13387.29      13900.65       244.67 o                         
   1   0   9       9090.54       8550.92       172.42 o                         
   2   0   9       1571.56       1640.86        44.21 o                         
   3   0   9         10.10         -4.11        16.17 o                         
   4   0   9       3521.01       3347.63        80.46 o                         
   5   0   9       7007.36       6907.68       140.48 o                         
   6   0   9       4376.53       4070.16       125.89 o                         
   7   0   9       4444.40       4449.72       219.25 o                         
   8   0   9       2081.47       2179.78       111.55 o                         
   9   0   9         98.21         11.42        39.60 o                         
  10   0   9        134.71        169.89        55.43 o                         
  11   0   9        241.76        201.94        74.14 o                         
 -10   1   9       1106.16       1005.61       109.55 o                         
  -9   1   9        442.85        582.36        77.94 o                         
  -8   1   9         81.79         51.18        42.69 o                         
  -7   1   9        549.38        581.33        62.09 o                         
  -6   1   9       2249.78       2416.58        93.52 o                         
  -5   1   9       4212.54       4388.48       110.74 o                         
  -4   1   9       6541.52       6610.55       131.62 o                         
  -3   1   9       7763.74       7582.11       141.01 o                         
  -2   1   9       1203.81       1296.18        58.07 o                         
  -1   1   9         51.02         72.64        21.15 o                         
   0   1   9        853.84        840.25        41.80 o                         
   1   1   9       6050.01       5929.05       126.67 o                         
   2   1   9       9192.98       9286.62       156.41 o                         
   3   1   9       6046.72       6147.85       111.22 o                         
   4   1   9        152.23        201.62        24.97 o                         
   5   1   9        271.43        268.91        31.61 o                         
   6   1   9       1591.18       1563.85        78.06 o                         
   7   1   9       3479.02       3554.35       129.08 o                         
   8   1   9       4108.60       4252.22       151.45 o                         
   9   1   9       2316.32       2437.17       161.14 o                         
  10   1   9       1046.47       1198.12        94.01 o                         
  11   1   9        348.10        410.42        74.37 o                         
 -10   2   9        564.08        684.62        91.40 o                         
  -9   2   9        912.83        872.34       104.47 o                         
  -8   2   9        801.76        701.31        70.56 o                         
  -7   2   9        907.52       1036.06        79.62 o                         
  -6   2   9        156.65        184.35        36.48 o                         
  -5   2   9       1053.90        994.79        55.20 o                         
  -4   2   9       3498.27       3710.78        92.73 o                         
  -3   2   9       7851.91       7941.77       145.43 o                         
  -2   2   9      12995.55      12749.73       228.53 o                         
  -1   2   9       9253.65       8941.68       167.14 o                         
   0   2   9        959.85       1015.07        50.75 o                         
   1   2   9       1524.17       1498.94        46.35 o                         
   2   2   9       1309.97       1283.69        39.63 o                         
   3   2   9       5666.94       5690.58       104.91 o                         
   4   2   9       6082.62       6146.39       121.76 o                         
   5   2   9       3973.21       4119.59       114.92 o                         
   6   2   9       1341.48       1422.80        73.49 o                         
   7   2   9         71.70         77.44        33.24 o                         
   8   2   9        127.35        109.17        39.73 o                         
   9   2   9        799.33        847.85        82.95 o                         
  10   2   9       1258.61       1126.09       107.65 o                         
  11   2   9       1113.60       1119.94       107.39 o                         
  -9   3   9         14.43         -5.09        49.74 o                         
  -8   3   9        552.13        500.30        63.53 o                         
  -7   3   9       1490.75       1522.88        92.85 o                         
  -6   3   9       2595.78       2641.82       137.67 o                         
  -5   3   9       2285.71       2363.69        93.70 o                         
  -4   3   9       1180.47       1206.00        60.57 o                         
  -3   3   9        196.50        234.83        25.24 o                         
  -2   3   9       1592.94       1592.68        49.45 o                         
  -1   3   9       3415.65       3336.41        83.10 o                         
   0   3   9       5567.83       5463.13       130.62 o                         
   1   3   9      18107.06      19154.56       420.73 o                         
   2   3   9        138.74        212.68        20.15 o                         
   3   3   9         21.60         16.23        14.58 o                         
   4   3   9        454.89        422.93        31.65 o                         
   5   3   9       5233.22       5378.25       124.64 o                         
   6   3   9       7953.87       8153.85       197.32 o                         
   7   3   9       3396.29       3289.88       112.85 o                         
   8   3   9       1803.27       1899.78       100.45 o                         
   9   3   9        552.95        498.61        70.48 o                         
  10   3   9         21.50         -1.08        44.03 o                         
  11   3   9         98.14         64.94        73.63 o                         
  -9   4   9       1263.83       1224.81       186.54 o                         
  -8   4   9        137.64         59.86        54.59 o                         
  -7   4   9         85.73         78.89        39.92 o                         
  -6   4   9       1607.94       1409.41        84.11 o                         
  -5   4   9       3340.58       3366.64        99.47 o                         
  -4   4   9       5161.76       5210.01       114.36 o                         
  -3   4   9       8796.10       8773.55       167.05 o                         
  -2   4   9       5589.68       5455.57       105.55 o                         
  -1   4   9        426.96        409.50        25.91 o                         
   0   4   9         37.78         25.54        17.04 o                         
   1   4   9       3815.59       3773.61       112.99 o                         
   2   4   9       2666.70       2544.22        57.48 o                         
   3   4   9       6386.15       6598.08       137.73 o                         
   4   4   9       1511.06       1556.51        56.10 o                         
   5   4   9        258.18        311.83        34.82 o                         
   6   4   9        283.51        248.13        38.02 o                         
   7   4   9       1557.25       1618.11       136.54 o                         
   8   4   9       2385.98       2385.98       172.48 o                         
   9   4   9       1795.90       1716.92       159.22 o                         
  10   4   9       1220.39       1301.37       177.36 o                         
  11   4   9        317.43        215.36        78.90 o                         
  -9   5   9        844.61        837.58       128.51 o                         
  -8   5   9        697.70        649.98        76.27 o                         
  -7   5   9       1652.70       1696.07       102.20 o                         
  -6   5   9       1071.64       1092.93        74.44 o                         
  -5   5   9          7.92         21.97        23.44 o                         
  -4   5   9       1099.68       1134.41        56.30 o                         
  -3   5   9       3254.03       3262.67        83.58 o                         
  -2   5   9       5453.31       5519.40       114.92 o                         
  -1   5   9      12760.06      12439.49       267.16 o                         
   0   5   9       4885.56       4754.31       112.04 o                         
   1   5   9        830.45        910.72        54.43 o                         
   2   5   9          6.06         -2.89        10.99 o                         
   3   5   9       1527.12       1530.20        52.46 o                         
   4   5   9       5671.18       6007.60       121.78 o                         
   5   5   9       5247.28       5249.77       114.58 o                         
   6   5   9       2406.99       2466.61        83.35 o                         
   7   5   9       1305.47       1398.63        92.28 o                         
   8   5   9        188.08        148.51        46.22 o                         
   9   5   9         57.51         40.00        46.21 o                         
  10   5   9        588.98        502.13        84.41 o                         
  -9   6   9        123.41        194.75        87.98 o                         
  -8   6   9        100.90         76.45        59.85 o                         
  -7   6   9       1457.30       1528.37       113.70 o                         
  -6   6   9       3148.99       3144.59       135.85 o                         
  -5   6   9       4159.74       4208.55       131.87 o                         
  -4   6   9       2045.51       2071.18        82.26 o                         
  -3   6   9       1664.05       1816.62        84.61 o                         
  -2   6   9        145.14        118.05        27.26 o                         
  -1   6   9       1989.95       2049.88       100.19 o                         
   0   6   9       2664.36       2671.72       123.05 o                         
   1   6   9       4308.14       4208.93       113.68 o                         
   2   6   9       3622.68       3717.81       116.15 o                         
   3   6   9       1201.52       1490.54        78.41 o                         
   4   6   9        160.36         95.52        30.03 o                         
   5   6   9        938.22        865.55        63.32 o                         
   6   6   9       2488.33       2445.45       114.99 o                         
   7   6   9       3631.08       3726.79       137.99 o                         
   8   6   9       2002.29       1939.61       143.84 o                         
   9   6   9       1403.57       1432.91       131.51 o                         
  10   6   9        242.94        193.59       103.24 o                         
  -8   7   9        602.90        649.65       141.75 o                         
  -7   7   9         86.44        -23.22        48.86 o                         
  -6   7   9        350.24        298.28        49.98 o                         
  -5   7   9       1967.57       1964.96        99.37 o                         
  -4   7   9       1759.74       1871.12        93.39 o                         
  -3   7   9       8447.59       8160.29       198.64 o                         
  -2   7   9       6247.36       6275.52       159.78 o                         
  -1   7   9       2698.81       2667.18        87.92 o                         
   0   7   9         56.53         79.04        32.60 o                         
   1   7   9         77.04         64.43        37.39 o                         
   2   7   9       1964.80       2165.01       101.77 o                         
   3   7   9       3817.51       3837.65       145.47 o                         
   4   7   9       3017.89       3177.49       132.20 o                         
   5   7   9       1564.83       1604.58       117.62 o                         
   6   7   9         54.99         13.60        44.32 o                         
   7   7   9        353.09        338.44        93.04 o                         
   8   7   9        242.34        308.77        95.96 o                         
   9   7   9        596.85        535.82       152.60 o                         
  -8   8   9        909.82        965.33       119.63 o                         
  -7   8   9       1261.83       1006.66       109.95 o                         
  -6   8   9       1098.21       1154.95        85.92 o                         
  -5   8   9        491.06        528.62        98.80 o                         
  -4   8   9         34.72         -1.64        31.48 o                         
  -3   8   9       1661.28       1762.36        85.24 o                         
  -2   8   9       1571.98       1528.05        75.99 o                         
  -1   8   9       5215.91       5328.11       420.43 o                         
   0   8   9       2599.24       2506.75       163.11 o                         
   1   8   9       1484.47       1516.54       133.13 o                         
   2   8   9         57.71         -5.43        31.66 o                         
   3   8   9        355.16        310.71        48.93 o                         
   4   8   9       2206.91       2473.43       170.90 o                         
   5   8   9       3174.01       3239.03       155.20 o                         
   6   8   9       3321.14       3294.42       202.48 o                         
   7   8   9       1348.74       1294.30       142.55 o                         
   8   8   9        397.41        180.58        84.78 o                         
   9   8   9        104.89         -7.80       114.06 o                         
  -7   9   9        844.22        843.56       110.02 o                         
  -6   9   9       1113.45       1282.21       105.21 o                         
  -5   9   9       2562.08       2558.58       117.12 o                         
  -4   9   9       2703.36       2861.27       113.45 o                         
  -3   9   9       1073.53       1103.59        85.08 o                         
  -2   9   9        641.68        607.12        64.54 o                         
  -1   9   9         32.55         72.11        48.88 o                         
   0   9   9       1272.27       1254.82       130.80 o                         
   1   9   9       2513.03       2558.53       155.32 o                         
   2   9   9       2030.56       2016.27       166.22 o                         
   3   9   9        803.37        753.81        94.10 o                         
   4   9   9         74.82         49.51        60.08 o                         
   5   9   9        194.89        157.54        70.22 o                         
   6   9   9       1343.37       1242.42       111.27 o                         
   7   9   9       1326.91       1491.56       284.96 o                         
   8   9   9       1361.19       1479.68       169.34 o                         
  -6  10   9          8.66         24.78        45.11 o                         
  -5  10   9        365.50        458.81        70.60 o                         
  -4  10   9       1449.96       1583.01       127.38 o                         
  -3  10   9       2916.51       2956.38       152.49 o                         
  -2  10   9       2748.52       2683.98       153.31 o                         
  -1  10   9       2111.08       2104.45       150.02 o                         
   0  10   9        154.62        202.18        57.58 o                         
   1  10   9         43.83         55.21        45.63 o                         
   2  10   9        685.08        720.74       210.60 o                         
   3  10   9       1945.24       1748.81       158.44 o                         
   4  10   9       2639.35       2725.79       137.51 o                         
   5  10   9       1153.43       1240.24       126.08 o                         
   6  10   9        304.99        232.89        65.01 o                         
   7  10   9         98.18         28.13        72.73 o                         
  -5  11   9        911.73       1142.32       106.22 o                         
  -4  11   9         94.90        104.67        54.50 o                         
  -3  11   9          7.67         18.48        43.40 o                         
  -2  11   9        413.18        367.57        79.78 o                         
  -1  11   9       1572.10       1453.87       133.93 o                         
   0  11   9       1190.68       1436.97       130.94 o                         
   1  11   9        978.44       1193.03       297.41 o                         
   2  11   9        637.90        683.56        91.05 o                         
   3  11   9         92.90        118.05        73.57 o                         
   4  11   9       1212.91       1144.58       158.44 o                         
   5  11   9       1203.79       1336.74       139.82 o                         
   6  11   9       1125.93       1028.23       149.68 o                         
  -4  12   9       1384.65       1493.38       176.37 o                         
  -3  12   9       1581.25       1884.13       268.61 o                         
  -2  12   9        609.60        644.65       151.82 o                         
  -1  12   9        118.86        108.22       101.99 o                         
   0  12   9        124.00        277.95       121.46 o                         
   1  12   9        620.46        725.62       169.73 o                         
   2  12   9       1071.90        885.23       181.41 o                         
   3  12   9        741.96        641.54       165.83 o                         
   4  12   9        476.54        309.09       130.80 o                         
   5  12   9         27.41         32.98        76.44 o                         
  -1  13   9        880.52        570.69       142.48 o                         
   0  13   9        678.59        468.70       126.13 o                         
   1  13   9         70.86        -70.85        70.85 o                         
   2  13   9        202.83        151.82       131.58 o                         
  -1 -11  10        223.67         50.90        82.99 o                         
   0 -11  10        448.04        620.92       118.89 o                         
   1 -11  10        561.01        276.84        75.75 o                         
   2 -11  10        812.79        706.30       104.20 o                         
   3 -11  10        870.58        810.22       103.95 o                         
  -3 -10  10        736.37        469.49       108.98 o                         
  -2 -10  10       1730.13       1657.43       279.09 o                         
  -1 -10  10       1992.76       2020.86       253.03 o                         
   0 -10  10       1249.58       1223.83       135.48 o                         
   1 -10  10        428.52        317.69        71.80 o                         
   2 -10  10          0.30        -16.58        58.05 o                         
   3 -10  10        476.02        405.58       105.90 o                         
   4 -10  10       1192.06       1263.36       124.83 o                         
   5 -10  10        960.02        843.45       106.23 o                         
  -5  -9  10       1074.63        979.70       144.54 o                         
  -4  -9  10        926.56        717.24       167.00 o                         
  -3  -9  10        132.09         79.41        78.49 o                         
  -2  -9  10         25.82         85.91        79.57 o                         
  -1  -9  10        351.46        270.40        83.40 o                         
   0  -9  10       1562.17       1662.21       119.33 o                         
   1  -9  10       2205.36       2077.42       115.40 o                         
   2  -9  10       1473.70       1325.73       105.59 o                         
   3  -9  10        389.92        323.99        75.91 o                         
   4  -9  10         21.43          5.41        56.79 o                         
   5  -9  10        105.09         74.30        58.66 o                         
   6  -9  10        867.73       1069.50       198.50 o                         
   7  -9  10       1054.39        827.26       114.79 o                         
  -6  -8  10         61.16          2.98        60.02 o                         
  -5  -8  10        122.53         97.90        78.68 o                         
  -4  -8  10       1522.59       1505.26       145.13 o                         
  -3  -8  10       2956.90       2870.67       265.33 o                         
  -2  -8  10       2202.87       2194.72       160.09 o                         
  -1  -8  10        825.84        960.40       171.87 o                         
   0  -8  10        536.25        584.27        75.29 o                         
   1  -8  10         51.36         52.92        50.40 o                         
   2  -8  10       1604.07       1423.16       132.66 o                         
   3  -8  10       2070.16       2008.72       144.98 o                         
   4  -8  10       1100.47       1183.76       111.39 o                         
   5  -8  10        852.37        966.89       105.02 o                         
   6  -8  10          7.14         -4.33        54.73 o                         
   7  -8  10         18.61         34.53        44.88 o                         
   8  -8  10        505.79        411.09        70.67 o                         
  -7  -7  10        868.13        690.24        98.78 o                         
  -6  -7  10        480.40        539.63        87.35 o                         
  -5  -7  10        974.46       1053.69       101.62 o                         
  -4  -7  10          1.66         41.31        54.72 o                         
  -3  -7  10        455.74        443.89        65.87 o                         
  -2  -7  10       2421.63       2439.39       161.62 o                         
  -1  -7  10       3489.81       3499.96       388.24 o                         
   0  -7  10       3142.87       3201.11       154.51 o                         
   1  -7  10       1034.88       1123.25        89.29 o                         
   2  -7  10        307.49        287.65        59.67 o                         
   3  -7  10         11.49         24.34        27.12 o                         
   4  -7  10       1599.51       1530.18        89.19 o                         
   5  -7  10       2443.74       2564.25       157.90 o                         
   6  -7  10       1124.34       1139.29        85.62 o                         
   7  -7  10       1232.42       1308.99       118.16 o                         
   8  -7  10        771.30        689.67        93.72 o                         
   9  -7  10          3.17        -47.09        51.92 o                         
  -7  -6  10        207.97        216.91        76.65 o                         
  -6  -6  10        884.47        957.22       118.78 o                         
  -5  -6  10       3051.62       3147.77       156.86 o                         
  -4  -6  10       1830.17       1864.60       138.45 o                         
  -3  -6  10       1676.21       1720.57       168.68 o                         
  -2  -6  10        356.15        380.38        55.51 o                         
  -1  -6  10         11.89          4.93        28.47 o                         
   0  -6  10       1303.57       1371.06        94.60 o                         
   1  -6  10       4444.66       4449.03       128.45 o                         
   2  -6  10       3524.12       3394.89       110.34 o                         
   3  -6  10       1601.27       1631.74        93.10 o                         
   4  -6  10        210.99        138.68        39.11 o                         
   5  -6  10         47.83         31.32        31.99 o                         
   6  -6  10       1369.78       1539.92        96.94 o                         
   7  -6  10       1522.17       1549.45        97.05 o                         
   8  -6  10       2338.34       2662.40       147.26 o                         
   9  -6  10       1188.91       1246.18       111.20 o                         
  -8  -5  10        955.52        986.73       129.05 o                         
  -7  -5  10        588.39        529.09        86.90 o                         
  -6  -5  10          3.43        -41.75        52.12 o                         
  -5  -5  10        703.48        696.68        82.60 o                         
  -4  -5  10       1987.23       2039.62       247.23 o                         
  -3  -5  10       4537.12       4755.89       165.65 o                         
  -2  -5  10       6296.49       6114.64       293.64 o                         
  -1  -5  10       4354.34       4507.14       180.47 o                         
   0  -5  10        827.51        885.76        59.68 o                         
   1  -5  10         72.60         48.29        27.06 o                         
   2  -5  10       2261.32       2116.39        93.72 o                         
   3  -5  10       3201.22       3281.27       105.85 o                         
   4  -5  10       2927.65       2844.37        89.89 o                         
   5  -5  10       2260.66       2299.97        97.47 o                         
   6  -5  10       1372.47       1268.76        78.47 o                         
   7  -5  10        192.78        227.55        45.98 o                         
   8  -5  10        498.98        458.79        65.11 o                         
   9  -5  10        880.52        888.33        94.94 o                         
  10  -5  10        912.00        711.39       127.85 o                         
  -8  -4  10        378.79        225.73        95.59 o                         
  -7  -4  10       1170.46        945.80       102.78 o                         
  -6  -4  10       2678.95       2702.00       148.09 o                         
  -5  -4  10       1900.34       2164.52       131.06 o                         
  -4  -4  10        212.67        205.40        52.75 o                         
  -3  -4  10         10.99        -14.60        31.94 o                         
  -2  -4  10       2537.35       2451.34        95.46 o                         
  -1  -4  10       4531.16       4398.03       113.25 o                         
   0  -4  10       4678.37       4658.54       117.21 o                         
   1  -4  10      10224.69      10358.86       214.39 o                         
   2  -4  10       1123.06       1073.82       104.23 o                         
   3  -4  10         12.93          2.56        23.19 o                         
   4  -4  10       2286.94       2184.60        79.71 o                         
   5  -4  10       2723.36       2625.80        95.70 o                         
   6  -4  10       4507.54       4397.54       156.16 o                         
   7  -4  10       3386.52       3511.21       123.94 o                         
   8  -4  10       1958.62       2084.48       114.90 o                         
   9  -4  10        286.52        115.04        61.46 o                         
  10  -4  10         12.32         30.43        59.38 o                         
  -9  -3  10        822.22        920.69       147.79 o                         
  -8  -3  10         75.21         45.31        70.99 o                         
  -7  -3  10         66.47         22.79        61.26 o                         
  -6  -3  10       1347.67       1489.08       111.75 o                         
  -5  -3  10       3466.41       3399.79       129.09 o                         
  -4  -3  10       7281.24       7608.57       200.64 o                         
  -3  -3  10       6314.27       6064.84       166.51 o                         
  -2  -3  10        419.89        507.21        51.21 o                         
  -1  -3  10        596.08        583.34        41.82 o                         
   0  -3  10         22.55          5.23        18.30 o                         
   1  -3  10       5787.95       5848.86       171.54 o                         
   2  -3  10       6374.03       6238.92       184.34 o                         
   3  -3  10       4179.75       4149.42        96.74 o                         
   4  -3  10       1303.30       1314.60        57.25 o                         
   5  -3  10        192.35        234.39        33.78 o                         
   6  -3  10        300.96        338.50        46.13 o                         
   7  -3  10       1281.50       1079.22        75.75 o                         
   8  -3  10       2592.03       2516.56       116.99 o                         
   9  -3  10       2413.84       2301.56       157.85 o                         
  10  -3  10       1194.93       1153.09       123.39 o                         
  -9  -2  10       1280.01       1273.96       205.15 o                         
  -8  -2  10       1042.32        960.77       138.56 o                         
  -7  -2  10       1320.31       1426.64       112.81 o                         
  -6  -2  10        128.40        168.40        52.31 o                         
  -5  -2  10          6.06        -31.82        36.21 o                         
  -4  -2  10        660.88        674.88        53.38 o                         
  -3  -2  10       3278.96       3381.20       100.44 o                         
  -2  -2  10       7942.95       7591.42       328.11 o                         
  -1  -2  10      11191.64      10764.84       236.00 o                         
   0  -2  10       2610.85       2482.59        68.09 o                         
   1  -2  10       1014.57       1004.21        47.34 o                         
   2  -2  10        573.71        607.86        42.91 o                         
   3  -2  10       3335.94       3199.43        84.72 o                         
   4  -2  10       6491.87       6574.38       135.93 o                         
   5  -2  10       4150.40       4252.19       102.10 o                         
   6  -2  10       3916.27       3940.98       100.68 o                         
   7  -2  10        320.95        287.70        40.74 o                         
   8  -2  10         12.73         33.98        34.26 o                         
   9  -2  10        135.30        178.55        48.86 o                         
  10  -2  10        754.45        472.38        86.67 o                         
  11  -2  10        764.01        588.81        90.48 o                         
  -9  -1  10          2.61          5.12        80.89 o                         
  -8  -1  10        191.85        137.68        67.92 o                         
  -7  -1  10       1035.00       1049.82        98.08 o                         
  -6  -1  10       3193.96       3100.84       121.37 o                         
  -5  -1  10       5301.71       5367.17       143.42 o                         
  -4  -1  10       1224.37       1339.52        71.14 o                         
  -3  -1  10        671.33        638.98        48.83 o                         
  -2  -1  10         20.54         65.26        26.12 o                         
  -1  -1  10       3047.42       2814.33        75.50 o                         
   0  -1  10       6136.88       6159.98       117.44 o                         
   1  -1  10       4543.27       4055.48       128.20 o                         
   2  -1  10       1675.08       1499.87        51.28 o                         
   3  -1  10       1799.45       1845.54        57.96 o                         
   4  -1  10        332.43        331.71        33.38 o                         
   5  -1  10       1760.12       1645.85        78.01 o                         
   6  -1  10       4950.42       4830.25       125.82 o                         
   7  -1  10       2784.44       2636.36        93.05 o                         
   8  -1  10       2815.78       2723.59       112.38 o                         
   9  -1  10       1059.59       1014.64        81.53 o                         
  10  -1  10         89.86         50.63        53.15 o                         
  11  -1  10         71.73        -13.08        61.33 o                         
  -9   0  10        954.52        899.98       147.98 o                         
  -8   0  10        420.96        322.14        59.89 o                         
  -7   0  10        167.58        122.80        47.59 o                         
  -6   0  10        626.71        581.27        55.83 o                         
  -5   0  10       3186.11       3110.41       125.11 o                         
  -4   0  10       3849.67       4114.28       106.41 o                         
  -3   0  10       7079.39       7178.80       150.71 o                         
  -2   0  10       5852.51       5632.10       123.48 o                         
  -1   0  10       5000.18       4534.49       145.54 o                         
   0   0  10          4.72         -1.09        18.37 o                         
   1   0  10       1168.05       1047.45        49.74 o                         
   2   0  10       7754.74       8136.45       142.51 o                         
   3   0  10       7761.48       7997.92       153.81 o                         
   4   0  10       2442.67       2398.51        67.60 o                         
   5   0  10       1070.48       1136.50        53.61 o                         
   6   0  10         84.72         47.96        28.83 o                         
   7   0  10        532.85        491.83        62.82 o                         
   8   0  10       1313.01       1318.35        84.75 o                         
   9   0  10       1417.35       1442.75        95.23 o                         
  10   0  10       1326.48       1135.97        97.99 o                         
  11   0  10        231.08        226.98        69.79 o                         
  -9   1  10        446.51        445.71        74.82 o                         
  -8   1  10       1088.12       1087.32        87.14 o                         
  -7   1  10       3471.47       3669.09       134.37 o                         
  -6   1  10       1285.87       1318.53        74.99 o                         
  -5   1  10        327.91        356.13        39.78 o                         
  -4   1  10          4.59         25.57        22.37 o                         
  -3   1  10       2097.59       2171.49        70.46 o                         
  -2   1  10       5911.43       5683.28       122.97 o                         
  -1   1  10      10141.40       9458.36       241.68 o                         
   0   1  10       3874.02       3915.33        90.89 o                         
   1   1  10       3181.90       2924.37       101.09 o                         
   2   1  10         26.66         24.97        13.86 o                         
   3   1  10       1982.83       2004.72        51.41 o                         
   4   1  10       4638.19       4549.82       101.63 o                         
   5   1  10       5478.92       5498.92       130.05 o                         
   6   1  10       6187.01       6207.33       162.03 o                         
   7   1  10       2234.43       2357.62       109.21 o                         
   8   1  10        633.00        580.27        65.13 o                         
   9   1  10         13.67         -3.12        37.64 o                         
  10   1  10        458.62        447.07        67.65 o                         
  11   1  10        497.52        394.59        74.88 o                         
  -9   2  10        224.37        332.99        69.01 o                         
  -8   2  10        266.06        311.09        58.80 o                         
  -7   2  10       1362.62       1436.70        93.42 o                         
  -6   2  10       1510.26       1700.47        88.97 o                         
  -5   2  10       6705.79       6933.19       152.08 o                         
  -4   2  10       8592.55       8732.11       174.96 o                         
  -3   2  10       3286.84       3218.88        91.47 o                         
  -2   2  10        177.36        170.23        26.33 o                         
  -1   2  10        761.06        766.46        42.70 o                         
   0   2  10       3322.51       3372.45        80.62 o                         
   1   2  10       5219.90       5197.33       117.60 o                         
   2   2  10      13404.14      14207.39       245.82 o                         
   3   2  10       3883.12       4044.17        82.73 o                         
   4   2  10         18.40         16.60        15.44 o                         
   5   2  10       1224.81       1237.27        62.81 o                         
   6   2  10       1862.44       1796.72        85.33 o                         
   7   2  10       3012.77       2911.90       124.95 o                         
   8   2  10       3126.19       3181.75       175.87 o                         
   9   2  10       1852.81       2025.96       121.16 o                         
  10   2  10        461.15        367.29        63.14 o                         
  11   2  10         27.64        -10.53        53.64 o                         
  -9   3  10       1921.26       2228.59       143.11 o                         
  -8   3  10       1693.98       1737.77       165.98 o                         
  -7   3  10        243.55        275.28        49.01 o                         
  -6   3  10         49.87         64.37        32.80 o                         
  -5   3  10       1157.59       1247.49        68.46 o                         
  -4   3  10       4373.26       4298.38       103.45 o                         
  -3   3  10       9484.52       9609.70       183.06 o                         
  -2   3  10       7865.06       7718.03       164.27 o                         
  -1   3  10       5801.36       5654.51       157.12 o                         
   0   3  10        470.81        501.29        37.73 o                         
   1   3  10         18.45         14.52        20.52 o                         
   2   3  10       4262.27       4373.48       102.67 o                         
   3   3  10       6170.93       6281.94       124.75 o                         
   4   3  10      10835.69      11307.03       221.56 o                         
   5   3  10       3552.96       3639.13        95.66 o                         
   6   3  10       1179.95       1207.92        70.97 o                         
   7   3  10        100.39         78.08        34.96 o                         
   8   3  10        144.05        144.55        40.68 o                         
   9   3  10       1158.52       1251.34       104.55 o                         
  10   3  10       1412.60       1316.77       140.01 o                         
  11   3  10        687.57        680.15       145.26 o                         
  -9   4  10        314.32        256.98        63.78 o                         
  -8   4  10       1751.70       1871.34       122.08 o                         
  -7   4  10       2370.29       2381.72       103.83 o                         
  -6   4  10       2068.73       2070.80       122.25 o                         
  -5   4  10       2452.11       2263.91       127.00 o                         
  -4   4  10       1001.63       1039.08        51.55 o                         
  -3   4  10         94.72         97.32        22.22 o                         
  -2   4  10       1973.59       2034.79        62.25 o                         
  -1   4  10       9323.74       9370.78       174.69 o                         
   0   4  10       7738.04       7461.67       229.47 o                         
   1   4  10       3735.76       3673.23       109.47 o                         
   2   4  10        711.90        762.78        67.17 o                         
   3   4  10        100.74         79.76        18.47 o                         
   4   4  10       3342.11       3299.66        86.54 o                         
   5   4  10       4453.75       4534.38       112.66 o                         
   6   4  10       5458.91       5390.12       147.16 o                         
   7   4  10       3331.62       3330.44       115.02 o                         
   8   4  10       1157.26       1091.39        87.07 o                         
   9   4  10        170.38        192.62        63.53 o                         
  10   4  10         13.91         36.74        52.92 o                         
  11   4  10        380.97        344.83        77.20 o                         
  -9   5  10        293.67        231.23       169.34 o                         
  -8   5  10         19.81         54.36        49.00 o                         
  -7   5  10        251.11        200.98        49.80 o                         
  -6   5  10       1888.83       2097.86       106.68 o                         
  -5   5  10       5566.60       5635.82       211.44 o                         
  -4   5  10       4840.99       4879.34       115.59 o                         
  -3   5  10       3598.15       3677.02        84.73 o                         
  -2   5  10       1825.72       1801.63       100.22 o                         
  -1   5  10         49.08         43.68        23.19 o                         
   0   5  10        955.21       1007.84       105.85 o                         
   1   5  10       2384.05       2313.35        73.79 o                         
   2   5  10       6338.39       6355.28       172.76 o                         
   3   5  10       5008.40       5171.71       106.27 o                         
   4   5  10       1140.76       1168.83        45.74 o                         
   5   5  10          8.87         20.71        18.93 o                         
   6   5  10        422.26        424.65        39.56 o                         
   7   5  10        770.75        869.61        75.28 o                         
   8   5  10       2441.53       2606.34       126.26 o                         
   9   5  10       1422.53       1302.15       141.71 o                         
  10   5  10        531.24        576.86        79.87 o                         
  -8   6  10       1009.80        918.60       114.79 o                         
  -7   6  10        799.38        712.49        99.15 o                         
  -6   6  10        302.04        316.13        58.77 o                         
  -5   6  10         40.53         81.29        43.16 o                         
  -4   6  10       1106.92       1207.96        70.80 o                         
  -3   6  10       3650.09       3679.19       104.75 o                         
  -2   6  10       3543.80       3687.75       101.77 o                         
  -1   6  10       3035.76       2911.81        94.03 o                         
   0   6  10       3395.69       3584.56       119.90 o                         
   1   6  10         32.71         48.14        25.04 o                         
   2   6  10       2465.55       2506.15        93.40 o                         
   3   6  10       3687.10       3828.08       122.44 o                         
   4   6  10       5163.47       5381.64       164.38 o                         
   5   6  10       3290.47       3558.76       146.16 o                         
   6   6  10        991.86       1101.10        79.96 o                         
   7   6  10        968.81        936.10        93.12 o                         
   8   6  10         81.39         73.45        58.80 o                         
   9   6  10        279.90        194.44        92.74 o                         
  10   6  10        709.65        693.70       161.16 o                         
  -8   7  10        561.13        213.99        65.35 o                         
  -7   7  10       1657.10       1697.21       279.29 o                         
  -6   7  10       1835.92       1839.79       179.80 o                         
  -5   7  10       2136.85       2106.52       172.17 o                         
  -4   7  10       1788.92       1876.92        95.13 o                         
  -3   7  10        159.17        139.02        35.59 o                         
  -2   7  10       1118.47       1108.35        67.53 o                         
  -1   7  10       1214.84       1252.46        75.76 o                         
   0   7  10       2674.51       2772.51       102.80 o                         
   1   7  10       2455.88       2384.81       132.38 o                         
   2   7  10       1724.59       1842.13       123.86 o                         
   3   7  10         19.84          1.21        30.78 o                         
   4   7  10        585.07        628.06        68.64 o                         
   5   7  10       1515.33       1624.12       109.95 o                         
   6   7  10       2055.04       2176.08       128.73 o                         
   7   7  10       3062.24       3053.51       192.45 o                         
   8   7  10        678.90        727.09       119.87 o                         
   9   7  10        278.22        295.76       140.92 o                         
  -8   8  10        192.04        156.65        77.51 o                         
  -7   8  10         42.11         -8.14        55.25 o                         
  -6   8  10        234.79        225.66        61.67 o                         
  -5   8  10       1581.96       1670.74        97.28 o                         
  -4   8  10       3153.92       3245.62       114.85 o                         
  -3   8  10       4404.53       4471.56       135.19 o                         
  -2   8  10       1314.63       1275.48        74.22 o                         
  -1   8  10        505.95        528.15        76.16 o                         
   0   8  10        239.61        218.63        48.32 o                         
   1   8  10       1417.36       1479.99       121.08 o                         
   2   8  10       3092.85       3058.81       111.49 o                         
   3   8  10       4050.84       4212.65       161.52 o                         
   4   8  10       2287.08       2418.25       119.78 o                         
   5   8  10        251.80        319.15        57.99 o                         
   6   8  10          3.82          8.26        41.84 o                         
   7   8  10        141.05         97.42       109.39 o                         
   8   8  10        645.45        936.10       132.07 o                         
   9   8  10        688.01        685.41       135.23 o                         
  -7   9  10       1267.13       1431.32       150.22 o                         
  -6   9  10       1018.19        937.81       134.05 o                         
  -5   9  10         20.39         22.11        35.38 o                         
  -4   9  10         43.71         92.84        39.29 o                         
  -3   9  10        649.40        665.00        63.33 o                         
  -2   9  10       1569.40       1608.76       116.46 o                         
  -1   9  10       3042.75       3073.43       172.74 o                         
   0   9  10       2115.04       2191.44       149.73 o                         
   1   9  10        347.54        498.21        81.03 o                         
   2   9  10        267.14        186.98        56.53 o                         
   3   9  10        783.26        738.52        76.13 o                         
   4   9  10       1670.47       1795.33       118.64 o                         
   5   9  10       2878.38       2814.55       182.03 o                         
   6   9  10       2122.15       2158.53       262.50 o                         
   7   9  10        781.67        811.10       123.27 o                         
   8   9  10         74.61        104.17       103.16 o                         
  -6  10  10       1896.53       2159.13       163.40 o                         
  -5  10  10       1512.52       1698.13       120.18 o                         
  -4  10  10       2004.32       2089.37       132.90 o                         
  -3  10  10       1246.78       1284.85       109.68 o                         
  -2  10  10         19.04        -10.24        39.10 o                         
  -1  10  10        391.96        468.03        83.63 o                         
   0  10  10       1663.32       1668.28       143.62 o                         
   1  10  10       2711.99       2472.85       157.10 o                         
   2  10  10       1227.47       1232.33       215.27 o                         
   3  10  10        890.42        754.42        78.93 o                         
   4  10  10         31.38         12.95        43.89 o                         
   5  10  10        102.94         68.12        50.63 o                         
   6  10  10        940.56       1017.52       193.86 o                         
   7  10  10        747.20        701.67       182.18 o                         
  -5  11  10        650.61        663.25        87.47 o                         
  -4  11  10       1234.23       1454.78       138.67 o                         
  -3  11  10       1233.63       1254.44       114.04 o                         
  -2  11  10       1480.62       1504.10       149.04 o                         
  -1  11  10        845.64        750.65       124.96 o                         
   0  11  10          8.11        -26.75        53.33 o                         
   1  11  10        278.52        256.83        93.04 o                         
   2  11  10        829.55        833.94       102.50 o                         
   3  11  10       2640.77       2584.20       247.58 o                         
   4  11  10       1507.55       1601.77       450.40 o                         
   5  11  10       1208.91       1267.62       260.98 o                         
   6  11  10         86.56         40.08        52.79 o                         
  -3  12  10         64.14         15.57        72.41 o                         
  -2  12  10        713.15       1023.81       189.97 o                         
  -1  12  10       1085.01        736.52       161.94 o                         
   0  12  10       1129.18        929.61       176.73 o                         
   1  12  10        711.87        464.03       144.03 o                         
   2  12  10          9.58         14.79        81.75 o                         
   3  12  10        257.48        187.63       109.00 o                         
   4  12  10        463.69        407.97       153.38 o                         
   5  12  10       1125.80        687.81       114.96 o                         
  -1  13  10        198.68        182.18       102.77 o                         
   0  13  10        531.03        696.04       170.51 o                         
   1  13  10        689.39        861.87       179.85 o                         
   2  13  10        944.34        958.42       195.42 o                         
   1 -11  11        876.77        755.88       106.90 o                         
   2 -11  11        188.01        113.78        74.98 o                         
  -3 -10  11       1334.26       1198.41       144.61 o                         
  -2 -10  11        459.55        393.20        96.18 o                         
  -1 -10  11         64.18         84.63        83.59 o                         
   0 -10  11        238.19        239.48        88.54 o                         
   1 -10  11        819.48        769.13       113.82 o                         
   2 -10  11       1006.14        882.44       104.11 o                         
   3 -10  11        655.53        694.25        99.42 o                         
   4 -10  11        337.85        373.72        82.67 o                         
   5 -10  11          5.29        -25.47        59.52 o                         
  -4  -9  11        715.59        597.32       168.97 o                         
  -3  -9  11       1347.81        823.41       112.33 o                         
  -2  -9  11       1715.10       1703.74       158.43 o                         
  -1  -9  11       1823.01       1842.19       155.80 o                         
   0  -9  11       1078.74       1060.35       123.70 o                         
   1  -9  11        160.82        110.52        52.32 o                         
   2  -9  11        216.61        173.85        59.11 o                         
   3  -9  11       1076.33        968.21       174.44 o                         
   4  -9  11       1844.33       1747.72       142.38 o                         
   5  -9  11        936.97        839.98        99.79 o                         
   6  -9  11       1024.83        906.90       115.30 o                         
  -5  -8  11        922.52        699.75       123.18 o                         
  -4  -8  11        287.77        279.87       114.23 o                         
  -3  -8  11        144.61        149.72        76.20 o                         
  -2  -8  11        140.50        178.88        67.10 o                         
  -1  -8  11       1795.92       1850.50       231.63 o                         
   0  -8  11       2091.87       1985.41       129.80 o                         
   1  -8  11       1778.82       1920.30       123.10 o                         
   2  -8  11        532.01        479.90        63.33 o                         
   3  -8  11          9.35          6.90        51.47 o                         
   4  -8  11        327.54        295.20        65.04 o                         
   5  -8  11        454.73        486.75        87.41 o                         
   6  -8  11       2689.20       2968.69       142.38 o                         
   7  -8  11       1797.78       1869.90       124.10 o                         
  -6  -7  11        487.02        390.58        79.83 o                         
  -5  -7  11        953.87        984.51       101.74 o                         
  -4  -7  11       3128.87       2823.23       150.72 o                         
  -3  -7  11       2572.65       2757.78       199.69 o                         
  -2  -7  11       1849.50       1976.16       150.21 o                         
  -1  -7  11        501.75        598.85       122.25 o                         
   0  -7  11         17.94         17.67        60.45 o                         
   1  -7  11       1105.20        994.65        94.85 o                         
   2  -7  11       1793.86       1645.54       174.52 o                         
   3  -7  11       2184.10       2280.00       133.64 o                         
   4  -7  11       1464.10       1411.32       158.00 o                         
   5  -7  11        596.92        633.58        68.72 o                         
   6  -7  11         65.56         71.18        38.09 o                         
   7  -7  11        800.33        729.04        84.26 o                         
   8  -7  11        920.29        818.51        96.42 o                         
  -7  -6  11       1223.25       1383.52       132.05 o                         
  -6  -6  11        358.09        412.95        81.72 o                         
  -5  -6  11        145.83         93.94        61.26 o                         
  -4  -6  11        397.91        501.73        77.56 o                         
  -3  -6  11       1223.07       1247.95       100.67 o                         
  -2  -6  11       2709.30       2978.30       127.94 o                         
  -1  -6  11       4235.17       4396.50       154.41 o                         
   0  -6  11       2990.16       2993.94       187.29 o                         
   1  -6  11        478.64        522.61        49.97 o                         
   2  -6  11        166.12        135.85        33.81 o                         
   3  -6  11       1446.95       1552.83        79.49 o                         
   4  -6  11       1777.56       1786.43       108.10 o                         
   5  -6  11       2881.05       2792.69       109.61 o                         
   6  -6  11       3082.93       3184.87       124.52 o                         
   7  -6  11        883.82        951.87        92.68 o                         
   8  -6  11        307.16        169.08        57.08 o                         
   9  -6  11         12.48         72.70        51.98 o                         
  -8  -5  11         55.57         -5.33        79.21 o                         
  -7  -5  11        894.31        739.58       102.95 o                         
  -6  -5  11       1646.20       1458.14       124.19 o                         
  -5  -5  11       2731.46       3125.73       160.66 o                         
  -4  -5  11       2115.77       2383.87       131.06 o                         
  -3  -5  11       1269.25       1100.24        92.71 o                         
  -2  -5  11        490.34        415.17        59.73 o                         
  -1  -5  11        318.00        325.28        47.09 o                         
   0  -5  11       2837.70       2642.78        98.70 o                         
   1  -5  11       3235.12       3159.39       105.00 o                         
   2  -5  11       2671.53       2537.61       109.42 o                         
   3  -5  11        621.13        650.84        54.31 o                         
   4  -5  11         34.51         21.16        28.06 o                         
   5  -5  11        562.38        529.64        68.11 o                         
   6  -5  11       1609.38       1545.89        91.63 o                         
   7  -5  11       2584.94       2604.61       192.35 o                         
   8  -5  11       2674.49       2826.44       226.44 o                         
   9  -5  11        774.74        731.75       124.85 o                         
  10  -5  11        106.22         64.56        68.95 o                         
  -8  -4  11        608.65        545.18       165.85 o                         
  -7  -4  11        128.91          9.25        66.25 o                         
  -6  -4  11          0.56        -34.98        50.16 o                         
  -5  -4  11        921.41        984.46        92.56 o                         
  -4  -4  11       3432.11       3357.10       149.37 o                         
  -3  -4  11       5395.48       5664.30       186.38 o                         
  -2  -4  11       5356.32       5180.60       151.76 o                         
  -1  -4  11       3151.04       2953.51       172.87 o                         
   0  -4  11          8.83        -20.78        23.24 o                         
   1  -4  11         30.98         65.91        27.67 o                         
   2  -4  11       1585.76       1509.08        84.03 o                         
   3  -4  11       4349.95       4389.59       127.57 o                         
   4  -4  11       4739.42       4768.18       129.76 o                         
   5  -4  11        784.67        903.81        60.29 o                         
   6  -4  11        771.81        762.95        63.82 o                         
   7  -4  11         60.00         66.29        38.37 o                         
   8  -4  11        373.34        442.67        61.83 o                         
   9  -4  11        843.54        978.57       133.43 o                         
  10  -4  11        890.24        611.71       145.65 o                         
  -8  -3  11        851.11        968.20       193.16 o                         
  -7  -3  11       1823.39       2063.65       161.98 o                         
  -6  -3  11       2006.85       1974.48       129.73 o                         
  -5  -3  11        884.86        857.64        77.28 o                         
  -4  -3  11        332.72        334.04        53.20 o                         
  -3  -3  11        275.73        274.40        46.98 o                         
  -2  -3  11       1335.86       1384.91        79.52 o                         
  -1  -3  11       5106.57       5103.38       229.63 o                         
   0  -3  11       4055.25       4078.00       133.72 o                         
   1  -3  11       4302.45       4266.17       152.02 o                         
   2  -3  11        328.61        338.04        45.18 o                         
   3  -3  11        377.90        345.20        37.55 o                         
   4  -3  11       3552.28       3556.01       101.57 o                         
   5  -3  11       3892.13       4035.34       112.08 o                         
   6  -3  11       4378.12       4303.08       134.65 o                         
   7  -3  11       2415.40       2232.69       133.08 o                         
   8  -3  11       1189.74       1099.45        82.88 o                         
   9  -3  11        169.44        143.53        68.93 o                         
  10  -3  11         86.80         59.13        55.05 o                         
  -9  -2  11        558.88        720.34       134.78 o                         
  -8  -2  11         31.45         51.70        82.55 o                         
  -7  -2  11        670.24        583.56        85.98 o                         
  -6  -2  11       1698.04       1992.68       137.21 o                         
  -5  -2  11       4214.86       4235.80       144.54 o                         
  -4  -2  11       6680.96       6702.39       172.99 o                         
  -3  -2  11       4565.12       4510.44       123.63 o                         
  -2  -2  11       1309.26       1266.44        67.19 o                         
  -1  -2  11        124.72        122.86        23.16 o                         
   0  -2  11       1482.54       1475.83        62.45 o                         
   1  -2  11       5550.47       5352.60       144.81 o                         
   2  -2  11       5673.45       5609.68       193.33 o                         
   3  -2  11       1628.30       1677.85        70.33 o                         
   4  -2  11        652.00        616.68        41.56 o                         
   5  -2  11        100.80         49.70        24.01 o                         
   6  -2  11        746.68        811.74        51.08 o                         
   7  -2  11       2883.64       2889.51       158.95 o                         
   8  -2  11       2672.74       2729.10       189.92 o                         
   9  -2  11       1112.53        961.32        94.63 o                         
  10  -2  11        890.11        904.20       106.69 o                         
  11  -2  11         54.73        174.01        59.24 o                         
  -9  -1  11       1239.47       1457.03       280.67 o                         
  -8  -1  11        932.89        726.89       103.71 o                         
  -7  -1  11        624.11        597.97        83.89 o                         
  -6  -1  11         42.87         42.54        43.39 o                         
  -5  -1  11        356.91        270.21        44.85 o                         
  -4  -1  11       1838.57       1971.71        86.84 o                         
  -3  -1  11       7254.69       7367.94       170.97 o                         
  -2  -1  11       7156.87       6819.50       148.54 o                         
  -1  -1  11       4786.16       4682.15        99.18 o                         
   0  -1  11       3159.14       3395.67        78.65 o                         
   1  -1  11          0.26        -17.29        17.29 o                         
   2  -1  11       3971.75       3875.66        99.56 o                         
   3  -1  11       4978.70       5015.43       110.87 o                         
   4  -1  11      10947.78      11105.76       224.30 o                         
   5  -1  11       5236.14       5183.25       133.02 o                         
   6  -1  11       1761.67       1850.16        72.94 o                         
   7  -1  11        591.77        572.55        51.17 o                         
   8  -1  11        107.78        109.31        42.24 o                         
   9  -1  11        686.63        757.48        74.53 o                         
  10  -1  11       1107.43       1192.37       121.03 o                         
  11  -1  11        494.26        355.56        85.55 o                         
  -9   0  11        160.93         70.50        91.34 o                         
  -8   0  11        978.58       1032.26       122.54 o                         
  -7   0  11       2507.68       2530.52       143.86 o                         
  -6   0  11       3537.94       3679.16       142.52 o                         
  -5   0  11       5158.71       5315.19       157.65 o                         
  -4   0  11       1242.63       1271.42        71.46 o                         
  -3   0  11        340.30        358.20        37.69 o                         
  -2   0  11        954.18        891.32        52.16 o                         
  -1   0  11       1530.16       1515.89        63.33 o                         
   0   0  11      13816.99      14837.62       264.94 o                         
   1   0  11       7213.21       6383.64       133.26 o                         
   2   0  11        231.60        270.63        24.14 o                         
   3   0  11          6.64         -4.40        18.62 o                         
   4   0  11       2525.00       2491.90        71.59 o                         
   5   0  11       3147.85       3031.28        88.44 o                         
   6   0  11       3895.18       3885.35       118.60 o                         
   7   0  11       5473.54       5781.85       180.40 o                         
   8   0  11       3378.59       3409.15       125.84 o                         
   9   0  11        450.18        426.06        59.44 o                         
  10   0  11         70.88         53.73        48.33 o                         
  11   0  11        249.90        229.51        67.75 o                         
  -9   1  11        392.79        388.31        85.66 o                         
  -8   1  11        105.54         96.67        50.86 o                         
  -7   1  11        172.34        177.90        50.06 o                         
  -6   1  11       1237.37       1416.48        80.87 o                         
  -5   1  11       4189.28       4350.17       143.76 o                         
  -4   1  11       4655.15       4856.19       129.45 o                         
  -3   1  11       9621.78      10122.48       198.74 o                         
  -2   1  11       3026.32       3027.40        84.76 o                         
  -1   1  11        606.11        614.62        43.84 o                         
   0   1  11        912.99        951.56        47.24 o                         
   1   1  11       1857.50       1624.38        75.27 o                         
   2   1  11      12611.69      13027.92       230.62 o                         
   3   1  11       9159.74       9504.67       165.03 o
[truncated: 316,875 more chars]
