# Supplementary material for: Crystal structures of fac-tri­carbonyl­chlorido­(6,6′-dihy­droxy-2,2′-bi­pyridine)­rhenium(I) tetra­hydro­furan monosolvate and fac-bromido­tricarbon­yl(6,6′-dihy­droxy-2,2′-bi­pyridine)­manganese(I) tetra­hydro­furan monosolvate
Source: Acta Crystallogr E Crystallogr Commun. 2016 Jul 29;72(Pt 8):1201–5. doi: 10.1107/S2056989016011841 (PMC4971873; doi:10.1107/S2056989016011841)
Supplement: Supplementary file 3 [file e-72-01201-Mn_complexsup5.hkl]

data_Mn_complex                                                                 
_shelx_title ' lens001 in P2(1)/c'                                              
_shelx_refln_list_code          4                                               
_shelx_F_calc_maximum      246.94                                               
_exptl_crystal_F_000       960.00                                               
_reflns_d_resolution_high  0.6400                                               
                                                                                
loop_                                                                           
 _space_group_symop_operation_xyz                                               
 'x, y, z'                                                                      
 '-x, y+1/2, -z+1/2'                                                            
 '-x, -y, -z'                                                                   
 'x, -y-1/2, z-1/2'                                                             
                                                                                
_cell_length_a    10.2401                                                       
_cell_length_b    13.1783                                                       
_cell_length_c    14.2480                                                       
_cell_angle_alpha  90.000                                                       
_cell_angle_beta  106.228                                                       
_cell_angle_gamma  90.000                                                       
                                                                                
_shelx_F_squared_multiplier     1.000                                           
                                                                                
loop_                                                                           
 _refln_index_h                                                                 
 _refln_index_k                                                                 
 _refln_index_l                                                                 
 _refln_F_squared_calc                                                          
 _refln_F_squared_meas                                                          
 _refln_F_squared_sigma                                                         
 _refln_observed_status                                                         
   1   0   0      32961.85      32705.53       304.49 o                         
   2   0   0       1478.55       1555.52        22.48 o                         
   3   0   0       3508.90       3577.20        32.68 o                         
   4   0   0       6785.41       7307.18        62.50 o                         
   5   0   0       1322.36       1404.84        23.66 o                         
   6   0   0         32.40         35.35         9.40 o                         
   7   0   0       9029.47       8830.75        91.86 o                         
   8   0   0      13148.74      12847.05       138.23 o                         
   9   0   0        836.85        827.68        32.55 o                         
  10   0   0        242.99        250.08        24.53 o                         
  11   0   0        130.12        127.26        23.95 o                         
  12   0   0        687.04        662.14        38.02 o                         
  13   0   0         61.02         70.93        51.54 o                         
  14   0   0       1128.56       1230.97        95.27 o                         
  15   0   0       2417.43       2488.37       100.11 o                         
   1   1   0         37.23         30.56         2.15 o                         
   2   1   0       5323.35       5479.59        31.59 o                         
   3   1   0        939.71       1033.82        11.23 o                         
   4   1   0       1305.36       1592.05        17.74 o                         
   5   1   0       1069.54       1205.38        17.67 o                         
   6   1   0          3.64          2.61         5.36 o                         
   7   1   0        282.59        262.92         8.86 o                         
   8   1   0        247.19        268.68        12.75 o                         
   9   1   0        147.64        119.69        12.04 o                         
  10   1   0         14.71          4.36        11.41 o                         
  11   1   0        170.79        201.28        17.65 o                         
  12   1   0         20.14         14.83        22.59 o                         
  13   1   0         61.96         77.40        24.18 o                         
  14   1   0         34.12         81.23        29.32 o                         
  15   1   0          0.69        -14.28        29.47 o                         
   0   2   0      21608.49      22262.60       302.38 o                         
   1   2   0       5935.01       6410.06        38.67 o                         
   2   2   0         23.30         16.14         3.12 o                         
   3   2   0        366.84        338.79         8.20 o                         
   4   2   0        151.42        141.31         6.13 o                         
   5   2   0        914.75        880.23        12.70 o                         
   6   2   0       1997.07       2055.89        23.27 o                         
   7   2   0      10778.01      10630.16        76.08 o                         
   8   2   0       6670.99       6511.55        57.38 o                         
   9   2   0        166.44        195.52        13.41 o                         
  10   2   0        153.98        132.61        14.00 o                         
  11   2   0        182.26        182.37        19.14 o                         
  12   2   0        125.39        156.12        20.27 o                         
  13   2   0          6.17         13.06        27.97 o                         
  14   2   0        879.79        906.21        46.16 o                         
  15   2   0       1226.89       1256.60        55.04 o                         
   1   3   0       2633.60       2673.02        18.63 o                         
   2   3   0       4426.81       4504.06        32.63 o                         
   3   3   0      10267.94      10478.59        68.56 o                         
   4   3   0       7188.09       7125.64        48.37 o                         
   5   3   0       8970.64       9096.68        65.64 o                         
   6   3   0        338.86        332.55         9.91 o                         
   7   3   0        143.11        153.36        10.31 o                         
   8   3   0         71.53         80.73        10.49 o                         
   9   3   0         44.78         59.16        11.03 o                         
  10   3   0        573.61        567.89        26.46 o                         
  11   3   0       1976.83       1996.97        40.15 o                         
  12   3   0        872.47        921.61        34.35 o                         
  13   3   0        394.37        425.61        38.93 o                         
  14   3   0        175.50        196.46        27.24 o                         
  15   3   0         99.86         86.12        36.67 o                         
   0   4   0       5981.30       6056.52        53.29 o                         
   1   4   0      28047.63      28949.67       157.18 o                         
   2   4   0        106.06        106.65         4.57 o                         
   3   4   0        542.63        608.14        11.20 o                         
   4   4   0          0.31          1.41         3.74 o                         
   5   4   0       1289.87       1176.89        15.96 o                         
   6   4   0        641.75        659.15        16.72 o                         
   7   4   0       7366.74       7110.84        60.75 o                         
   8   4   0       8535.84       8439.01        80.11 o                         
   9   4   0       1205.78       1203.64        27.33 o                         
  10   4   0         46.39         26.15        16.81 o                         
  11   4   0         22.92         15.88        16.39 o                         
  12   4   0        262.47        280.13        23.32 o                         
  13   4   0        124.51        104.77        23.16 o                         
  14   4   0        399.47        430.71        37.85 o                         
  15   4   0        674.82        642.90        45.14 o                         
   1   5   0        148.64        181.75         7.26 o                         
   2   5   0        325.27        371.63         8.40 o                         
   3   5   0      13770.27      13851.38        91.85 o                         
   4   5   0       6631.03       6160.90        43.72 o                         
   5   5   0       3839.28       3706.57        31.64 o                         
   6   5   0        149.10        146.82         9.05 o                         
   7   5   0        778.72        812.65        18.23 o                         
   8   5   0         17.02          7.80        11.99 o                         
   9   5   0         21.38         30.95        15.51 o                         
  10   5   0        496.71        525.43        24.65 o                         
  11   5   0       4060.82       4090.54        58.51 o                         
  12   5   0       1593.84       1577.96        42.08 o                         
  13   5   0        318.01        351.18        24.80 o                         
  14   5   0        152.72        134.88        29.74 o                         
   0   6   0       4495.73       4355.42        46.52 o                         
   1   6   0         10.23         16.08         5.47 o                         
   2   6   0        478.19        507.34        10.03 o                         
   3   6   0       4168.40       4316.78        34.14 o                         
   4   6   0        199.10        197.74         8.78 o                         
   5   6   0         58.95         45.58         7.09 o                         
   6   6   0        387.31        421.12        15.94 o                         
   7   6   0       6387.83       6306.34        56.02 o                         
   8   6   0       4805.07       4551.36        56.26 o                         
   9   6   0        147.05        131.78        17.27 o                         
  10   6   0          1.86         17.78        14.40 o                         
  11   6   0          9.57         14.68        16.30 o                         
  12   6   0        116.61        174.32        20.27 o                         
  13   6   0        186.13        146.87        26.20 o                         
  14   6   0          8.11        -19.05        26.35 o                         
   1   7   0        562.70        633.68        12.83 o                         
   2   7   0        404.15        424.45        13.68 o                         
   3   7   0      15958.56      15531.38       108.42 o                         
   4   7   0      17716.32      17125.96       115.23 o                         
   5   7   0       4080.49       4023.09        35.69 o                         
   6   7   0       1350.64       1298.72        20.42 o                         
   7   7   0       1073.42       1043.19        20.83 o                         
   8   7   0         89.41         83.00        13.76 o                         
   9   7   0         28.79         29.92        14.98 o                         
  10   7   0        633.00        615.94        27.06 o                         
  11   7   0       2629.04       2563.62        44.76 o                         
  12   7   0       1066.59       1096.55        37.41 o                         
  13   7   0        180.55        198.95        27.51 o                         
  14   7   0         17.00         40.60        25.32 o                         
   0   8   0          1.88         -0.64         8.75 o                         
   1   8   0          3.45         10.12         6.34 o                         
   2   8   0         75.99         59.72         7.36 o                         
   3   8   0        130.33        132.08         7.76 o                         
   4   8   0         27.29          7.22         7.71 o                         
   5   8   0         92.65        116.74         9.83 o                         
   6   8   0         75.15         57.58         9.68 o                         
   7   8   0          6.84         -0.40         9.64 o                         
   8   8   0        510.54        491.57        21.50 o                         
   9   8   0          1.92         -3.69        14.00 o                         
  10   8   0          7.91         -0.71        16.57 o                         
  11   8   0          8.63        -16.82        16.82 o                         
  12   8   0         33.80         28.41        20.64 o                         
  13   8   0          8.81         -8.10        23.23 o                         
  14   8   0         15.70         38.42        34.66 o                         
   1   9   0        611.64        561.72        13.72 o                         
   2   9   0         25.05         34.75         7.73 o                         
   3   9   0       9167.25       8727.58        70.78 o                         
   4   9   0      15040.09      14614.56       111.09 o                         
   5   9   0       2702.25       2555.31        32.04 o                         
   6   9   0         14.36         -0.90         9.31 o                         
   7   9   0         22.10         13.57        12.04 o                         
   8   9   0         91.07         82.88        15.82 o                         
   9   9   0        331.60        319.50        20.96 o                         
  10   9   0        756.54        777.48        30.77 o                         
  11   9   0       1805.06       1854.48        45.68 o                         
  12   9   0       1213.34       1354.65        47.16 o                         
  13   9   0        154.13        170.62        28.24 o                         
   0  10   0       1118.07       1080.20        28.47 o                         
   1  10   0        197.53        189.26        10.30 o                         
   2  10   0       3556.55       3542.14        40.34 o                         
   3  10   0        243.56        239.47        13.03 o                         
   4  10   0        463.64        497.29        19.06 o                         
   5  10   0        138.80        155.73        13.48 o                         
   6  10   0       1193.88       1167.81        24.67 o                         
   7  10   0        626.71        670.55        25.05 o                         
   8  10   0       1484.29       1470.98        35.81 o                         
   9  10   0        181.89        149.64        20.13 o                         
  10  10   0        316.69        338.28        24.42 o                         
  11  10   0         53.35         15.59        21.12 o                         
  12  10   0         13.10        -26.38        26.38 o                         
  13  10   0         43.21         68.66        30.30 o                         
   1  11   0         54.82         57.68         9.07 o                         
   2  11   0        772.37        793.76        21.86 o                         
   3  11   0       3739.81       3764.88        45.30 o                         
   4  11   0       6422.71       6429.53        64.46 o                         
   5  11   0       1552.19       1644.02        31.13 o                         
   6  11   0         45.73         55.66        12.99 o                         
   7  11   0         15.72         19.42        14.73 o                         
   8  11   0        240.76        249.62        21.42 o                         
   9  11   0        237.24        274.59        23.26 o                         
  10  11   0         39.93         45.29        19.63 o                         
  11  11   0       1680.45       1782.91        55.63 o                         
  12  11   0        814.51        831.17        41.40 o                         
   0  12   0       2298.70       2376.95        41.11 o                         
   1  12   0        561.32        563.26        16.41 o                         
   2  12   0        171.02        149.98        11.49 o                         
   3  12   0        244.21        181.24        15.64 o                         
   4  12   0          4.00          9.86        12.81 o                         
   5  12   0        128.83        104.62        15.35 o                         
   6  12   0       1367.99       1242.51        32.38 o                         
   7  12   0        928.72        882.05        29.24 o                         
   8  12   0       1604.91       1585.38        41.25 o                         
   9  12   0        693.60        699.19        31.68 o                         
  10  12   0          5.66          4.76        22.18 o                         
  11  12   0         71.45         86.25        27.18 o                         
  12  12   0          2.96         -9.47        28.30 o                         
   1  13   0         91.31         94.44        11.57 o                         
   2  13   0         25.14         33.63        11.78 o                         
   3  13   0        105.29        106.78        14.75 o                         
   4  13   0       1748.77       1824.56        37.42 o                         
   5  13   0        261.19        267.97        19.76 o                         
   6  13   0        379.59        380.73        24.37 o                         
   7  13   0         29.95         19.20        17.70 o                         
   8  13   0        152.80        177.74        25.89 o                         
   9  13   0        168.08        190.14        24.06 o                         
  10  13   0          9.39         21.38        24.24 o                         
  11  13   0        159.04        158.70        32.34 o                         
   0  14   0       7718.69       7610.43        88.63 o                         
   1  14   0       5069.01       5072.33        52.18 o                         
   2  14   0        283.53        299.35        17.23 o                         
   3  14   0         27.66         17.56        13.55 o                         
   4  14   0        159.88        162.16        18.21 o                         
   5  14   0        207.52        215.23        20.58 o                         
   6  14   0        154.96        199.55        20.59 o                         
   7  14   0       4473.05       4407.03        64.57 o                         
   8  14   0       2409.93       2409.21        53.95 o                         
   9  14   0        497.81        457.49        35.78 o                         
  10  14   0        159.65        175.29        30.77 o                         
  11  14   0          5.09         35.75        28.13 o                         
   1  15   0        968.87        932.89        27.08 o                         
   2  15   0          1.80         -1.58        13.49 o                         
   3  15   0        340.34        398.52        20.80 o                         
   4  15   0        247.95        231.77        19.06 o                         
   5  15   0         18.87         27.04        17.47 o                         
   6  15   0          3.88          8.43        18.28 o                         
   7  15   0         25.56         53.17        20.85 o                         
   8  15   0         60.77         23.79        26.55 o                         
   9  15   0        282.13        248.94        31.58 o                         
  10  15   0          1.21         -5.52        26.15 o                         
   0  16   0       4990.16       4967.84        94.43 o                         
   1  16   0       1367.83       1439.80        32.04 o                         
   2  16   0        258.05        291.78        18.96 o                         
   3  16   0         69.89         58.40        17.51 o                         
   4  16   0          8.22         13.77        16.21 o                         
   5  16   0         59.55         65.07        19.60 o                         
   6  16   0         45.01         67.31        21.36 o                         
   7  16   0       1106.36       1118.11        42.37 o                         
   8  16   0        485.73        456.19        37.07 o                         
   9  16   0         86.07         60.72        29.10 o                         
   1  17   0        225.49        213.57        20.35 o                         
   2  17   0        505.41        502.94        24.48 o                         
   3  17   0        725.56        754.38        28.56 o                         
   4  17   0        631.14        635.93        27.86 o                         
   5  17   0       1019.40       1034.10        34.17 o                         
   6  17   0          4.41         39.98        21.13 o                         
   7  17   0         63.88         52.19        26.78 o                         
   8  17   0         98.27        101.81        38.20 o                         
   0  18   0       3099.66       3034.19        74.95 o                         
   1  18   0        761.33        792.70        31.89 o                         
   2  18   0         45.14         46.27        19.89 o                         
   3  18   0         32.65         27.87        18.07 o                         
   4  18   0        106.44        103.27        23.57 o                         
   5  18   0        311.28        320.79        26.71 o                         
   6  18   0          8.21        -18.43        24.22 o                         
   7  18   0       1332.06       1317.99        54.81 o                         
   1  19   0          8.83         -5.91        24.69 o                         
   2  19   0        296.75        232.86        27.34 o                         
   3  19   0        636.30        675.93        35.37 o                         
   4  19   0        697.80        653.97        34.91 o                         
   5  19   0        226.73        174.92        28.04 o                         
   0  20   0        972.53        993.62        71.99 o                         
   1  20   0        544.81        544.93        42.35 o                         
   2  20   0        155.03        143.71        30.43 o                         
   3  20   0          6.45        -25.19        25.19 o                         
 -15   1   1         63.27         79.72        31.30 o                         
 -14   1   1        422.45        432.40        35.85 o                         
 -13   1   1        259.96        258.00        30.84 o                         
 -12   1   1         95.68        139.99        19.15 o                         
 -11   1   1        452.45        433.63        19.16 o                         
 -10   1   1       2544.62       2549.77        34.63 o                         
  -9   1   1       5859.50       5979.99        55.54 o                         
  -8   1   1       2330.79       2334.85        25.01 o                         
  -7   1   1       1648.23       1579.66        20.67 o                         
  -6   1   1        249.11        169.11         7.29 o                         
  -5   1   1        191.08        216.99         7.35 o                         
  -4   1   1        112.92        102.05         5.54 o                         
  -3   1   1       5394.58       5372.84        42.72 o                         
  -2   1   1      29569.53      31045.26       182.34 o                         
  -1   1   1      10212.87      10826.24        60.25 o                         
   0   1   1       2177.12       2222.08        10.71 o                         
   1   1   1      24978.85      26031.08       146.90 o                         
   2   1   1        627.35        651.77         7.18 o                         
   3   1   1       2825.51       2927.80        22.11 o                         
   4   1   1         30.51         28.71         4.45 o                         
   5   1   1      15933.58      16157.13       101.59 o                         
   6   1   1      12343.09      11982.19        85.45 o                         
   7   1   1       3624.32       3528.37        34.38 o                         
   8   1   1          3.76          3.52         8.93 o                         
   9   1   1        229.48        244.26        15.89 o                         
  10   1   1        399.32        365.60        21.69 o                         
  11   1   1         51.70         44.58        15.06 o                         
  12   1   1        260.08        244.44        24.28 o                         
  13   1   1       1939.02       2001.22        58.20 o                         
  14   1   1        467.06        523.35        40.18 o                         
  15   1   1          6.35        -27.30        27.98 o                         
 -15   2   1        175.14        214.62        37.15 o                         
 -14   2   1         70.61         71.38        24.85 o                         
 -13   2   1        463.62        478.01        29.40 o                         
 -12   2   1        254.14        278.71        22.20 o                         
 -11   2   1        160.79        164.14        18.19 o                         
 -10   2   1         35.97         11.49        12.09 o                         
  -9   2   1          3.52         -9.73         9.97 o                         
  -8   2   1         82.41        101.55        10.11 o                         
  -7   2   1        819.77        759.00        15.62 o                         
  -6   2   1       1800.47       1724.88        19.25 o                         
  -5   2   1       5152.76       5435.76        42.36 o                         
  -4   2   1       5077.59       5476.11        40.92 o                         
  -3   2   1        310.73        331.36         7.65 o                         
  -2   2   1       2317.87       2559.48        19.97 o                         
  -1   2   1       1137.75       1096.71         8.28 o                         
   0   2   1         49.52         30.89         2.72 o                         
   1   2   1        887.00        844.94         7.63 o                         
   2   2   1      13963.50      14420.28        82.21 o                         
   3   2   1       3539.66       3753.11        26.20 o                         
   4   2   1       1625.77       1800.99        16.96 o                         
   5   2   1        336.76        280.58         9.54 o                         
   6   2   1        709.26        746.55        15.17 o                         
   7   2   1        323.26        301.01        17.49 o                         
   8   2   1        291.70        303.80        13.73 o                         
   9   2   1         15.14         26.21        10.56 o                         
  10   2   1       2066.21       1999.24        35.11 o                         
  11   2   1         37.72         34.65        16.44 o                         
  12   2   1         41.28         23.60        19.72 o                         
  13   2   1         30.51         52.89        22.16 o                         
  14   2   1        413.37        416.14        37.77 o                         
  15   2   1         41.41         45.08        29.94 o                         
 -15   3   1         58.36         34.82        30.65 o                         
 -14   3   1        430.78        441.96        31.15 o                         
 -13   3   1        227.90        207.74        22.75 o                         
 -12   3   1        201.77        196.02        21.10 o                         
 -11   3   1        482.92        454.23        23.67 o                         
 -10   3   1       4239.27       4151.04        48.07 o                         
  -9   3   1       3085.10       3113.17        38.28 o                         
  -8   3   1        536.60        564.15        16.40 o                         
  -7   3   1        706.89        690.55        14.51 o                         
  -6   3   1       2307.51       2364.83        25.39 o                         
  -5   3   1        588.21        663.98        12.18 o                         
  -4   3   1       1895.96       1924.98        20.81 o                         
  -3   3   1      25040.53      25627.31       165.46 o                         
  -2   3   1      11116.83      11222.23        72.54 o                         
  -1   3   1      27779.74      28828.23       158.84 o                         
   0   3   1        235.00        253.89         5.85 o                         
   1   3   1        815.65        852.76        10.54 o                         
   2   3   1       4663.47       4762.37        34.31 o                         
   3   3   1         56.59         74.13         4.33 o                         
   4   3   1       2061.44       2182.64        20.50 o                         
   5   3   1       4903.02       4780.63        38.96 o                         
   6   3   1       9369.33       9170.54        74.20 o                         
   7   3   1       8202.28       8032.38        68.63 o                         
   8   3   1         29.55         25.27        10.11 o                         
   9   3   1          1.19         15.63        11.68 o                         
  10   3   1          0.89         -4.10        14.02 o                         
  11   3   1        106.65        116.56        18.15 o                         
  12   3   1        195.85        198.11        23.24 o                         
  13   3   1        496.76        494.90        33.14 o                         
  14   3   1        645.70        662.38        43.07 o                         
 -15   4   1         19.71         13.58        29.46 o                         
 -14   4   1        224.02        213.09        31.17 o                         
 -13   4   1        654.84        679.04        31.31 o                         
 -12   4   1        151.65        134.60        20.65 o                         
 -11   4   1        120.30        110.32        18.53 o                         
 -10   4   1       1503.86       1452.34        39.19 o                         
  -9   4   1          6.97          8.81        10.54 o                         
  -8   4   1        217.09        233.04        15.39 o                         
  -7   4   1        659.51        658.27        17.09 o                         
  -6   4   1      10419.53      10414.75        79.81 o                         
  -5   4   1       6950.01       6752.03        54.57 o                         
  -4   4   1       2580.21       2830.86        26.46 o                         
  -3   4   1       1670.34       1710.74        16.68 o                         
  -2   4   1       5781.63       6015.80        39.36 o                         
  -1   4   1       1084.25       1096.60        10.77 o                         
   0   4   1       7037.27       7211.50        45.89 o                         
   1   4   1       9900.79      10029.08        57.25 o                         
   2   4   1       8638.03       8643.18        56.79 o                         
   3   4   1       2720.49       2621.13        23.09 o                         
   4   4   1        196.26        168.93         5.88 o                         
   5   4   1       1468.44       1497.61        18.01 o                         
   6   4   1         24.82         39.30         6.66 o                         
   7   4   1        554.94        566.53        15.96 o                         
   8   4   1        559.61        565.07        17.91 o                         
   9   4   1       4920.07       4770.57        62.72 o                         
  10   4   1       3686.52       3624.18        52.14 o                         
  11   4   1         46.26         51.27        17.11 o                         
  12   4   1         71.07        115.82        20.20 o                         
  13   4   1         42.23         35.78        22.09 o                         
  14   4   1          1.04          8.43        23.18 o                         
 -15   5   1         34.41         66.92        28.70 o                         
 -14   5   1        315.25        337.76        30.01 o                         
 -13   5   1         33.06         40.24        20.54 o                         
 -12   5   1         71.83        104.63        20.65 o                         
 -11   5   1          5.04         -3.75        15.98 o                         
 -10   5   1       1021.35       1057.65        31.42 o                         
  -9   5   1       1640.86       1664.05        32.18 o                         
  -8   5   1        271.62        287.63        16.59 o                         
  -7   5   1       2312.97       2194.57        28.98 o                         
  -6   5   1        503.12        485.35        18.44 o                         
  -5   5   1         55.94         61.70         5.89 o                         
  -4   5   1        520.27        610.44         9.14 o                         
  -3   5   1         73.30         60.93         5.37 o                         
  -2   5   1       2001.60       1787.43        16.33 o                         
  -1   5   1      10138.73      10023.94        60.60 o                         
   0   5   1         62.25         74.94         5.83 o                         
   1   5   1       1473.58       1448.60        14.98 o                         
   2   5   1       5562.27       6384.52        43.70 o                         
   3   5   1       2913.52       3143.60        27.88 o                         
   4   5   1        903.25        904.89        14.04 o                         
   5   5   1       1016.95       1001.88        15.33 o                         
   6   5   1       2124.61       2028.31        22.98 o                         
   7   5   1        127.80        113.00         8.96 o                         
   8   5   1       3039.08       3000.10        42.16 o                         
   9   5   1        104.18         96.35        15.69 o                         
  10   5   1         17.84         41.53        15.04 o                         
  11   5   1         13.43        -10.66        15.04 o                         
  12   5   1          9.10         -3.36        16.70 o                         
  13   5   1       1051.23       1118.32        42.38 o                         
  14   5   1        753.48        796.94        43.29 o                         
 -14   6   1        384.46        433.82        46.38 o                         
 -13   6   1       1580.10       1593.14        44.98 o                         
 -12   6   1       1551.82       1504.76        51.58 o                         
 -11   6   1         70.37        102.05        17.83 o                         
 -10   6   1       2593.73       2504.47        42.76 o                         
  -9   6   1         10.53          7.91        14.40 o                         
  -8   6   1       1073.81       1060.51        25.14 o                         
  -7   6   1       3158.87       3109.59        35.04 o                         
  -6   6   1       9583.00       9429.90        72.21 o                         
  -5   6   1      12380.91      11966.15        80.94 o                         
  -4   6   1       3258.20       3209.72        30.14 o                         
  -3   6   1       1019.96        866.88        11.85 o                         
  -2   6   1        480.55        435.27        12.85 o                         
  -1   6   1       1310.16       1454.47        15.59 o                         
   0   6   1        630.36        633.16        11.27 o                         
   1   6   1       4011.50       3863.25        30.77 o                         
   2   6   1      28811.43      28256.10       170.69 o                         
   3   6   1       9178.42       9340.21        66.49 o                         
   4   6   1        478.53        519.80        12.24 o                         
   5   6   1        266.40        219.81         9.27 o                         
   6   6   1       2907.64       2787.93        30.78 o                         
   7   6   1        196.90        188.36        12.39 o                         
   8   6   1         41.09          9.72        13.68 o                         
   9   6   1       2363.26       2413.65        41.30 o                         
  10   6   1       5329.84       5364.79        67.32 o                         
  11   6   1        586.62        610.46        30.97 o                         
  12   6   1         86.57         60.47        22.43 o                         
  13   6   1         28.04         54.49        23.30 o                         
  14   6   1         31.05         30.82        27.34 o                         
 -14   7   1         89.28         48.33        35.61 o                         
 -13   7   1        152.75        140.15        21.95 o                         
 -12   7   1         27.95         31.22        18.98 o                         
 -11   7   1         62.86         75.52        18.32 o                         
 -10   7   1         78.15         65.09        15.72 o                         
  -9   7   1         18.83         43.42        14.41 o                         
  -8   7   1        228.03        253.76        13.97 o                         
  -7   7   1        244.50        244.37        12.55 o                         
  -6   7   1        699.25        678.99        16.95 o                         
  -5   7   1       1648.44       1494.40        20.31 o                         
  -4   7   1         79.86         70.59         6.95 o                         
  -3   7   1         99.89        105.63         7.06 o                         
  -2   7   1       1762.45       1684.85        19.11 o                         
  -1   7   1       1248.71       1399.62        15.95 o                         
   0   7   1        689.88        724.32        11.72 o                         
   1   7   1       1263.66       1187.64        15.93 o                         
   2   7   1        262.07        309.44         9.50 o                         
   3   7   1        424.54        445.16        12.77 o                         
   4   7   1       1736.09       1732.75        22.87 o                         
   5   7   1          5.06          8.71         7.05 o                         
   6   7   1        542.87        533.11        14.57 o                         
   7   7   1        484.63        481.39        18.76 o                         
   8   7   1         31.84         36.81        13.68 o                         
   9   7   1          0.64        -14.00        14.76 o                         
  10   7   1          0.48         24.04        16.66 o                         
  11   7   1         85.03         63.93        18.48 o                         
  12   7   1         75.24         40.90        21.94 o                         
  13   7   1         11.52         33.67        26.34 o                         
  14   7   1          5.99         39.09        40.06 o                         
 -14   8   1       1269.99       1252.92        51.17 o                         
 -13   8   1       1460.38       1506.79        43.15 o                         
 -12   8   1        894.10        938.15        34.27 o                         
 -11   8   1         37.37         53.33        19.08 o                         
 -10   8   1        652.38        656.96        25.49 o                         
  -9   8   1        546.20        565.87        23.55 o                         
  -8   8   1          9.60          5.58        13.54 o                         
  -7   8   1        665.07        680.24        18.69 o                         
  -6   8   1       5672.81       5574.13        50.73 o                         
  -5   8   1      13853.90      13706.75        92.58 o                         
  -4   8   1        463.80        439.76        13.93 o                         
  -3   8   1       3575.88       3688.75        34.10 o                         
  -2   8   1        640.97        618.55        13.87 o                         
  -1   8   1         14.69         10.85         6.62 o                         
   0   8   1       1399.12       1454.11        17.05 o                         
   1   8   1       4489.41       4327.35        36.33 o                         
   2   8   1      20287.59      19954.69       130.78 o                         
   3   8   1       9506.00       9245.15        71.48 o                         
   4   8   1         51.96         68.20         9.15 o                         
   5   8   1       1582.77       1554.18        22.89 o                         
   6   8   1        552.06        553.37        15.82 o                         
   7   8   1         30.27         25.47        10.98 o                         
   8   8   1       1580.98       1518.48        31.83 o                         
   9   8   1       4577.54       4496.49        62.96 o                         
  10   8   1       4585.26       4547.47        64.89 o                         
  11   8   1        378.55        380.10        26.13 o                         
  12   8   1         22.13         52.00        23.86 o                         
  13   8   1        119.27        140.90        28.58 o                         
 -14   9   1         25.29         -9.00        27.39 o                         
 -13   9   1         24.62         46.29        28.22 o                         
 -12   9   1         13.08         -7.43        19.13 o                         
 -11   9   1         90.07         95.56        20.84 o                         
 -10   9   1        202.59        240.10        21.75 o                         
  -9   9   1        390.91        412.82        22.39 o                         
  -8   9   1        111.36         93.79        15.86 o                         
  -7   9   1        334.68        320.27        15.32 o                         
  -6   9   1        104.09         92.84        11.45 o                         
  -5   9   1        181.67        160.24        11.98 o                         
  -4   9   1         10.59         12.33         8.42 o                         
  -3   9   1         58.43         58.07         8.29 o                         
  -2   9   1        809.66        734.87        16.35 o                         
  -1   9   1        340.93        336.32        11.47 o                         
   0   9   1        157.22        150.77         7.89 o                         
   1   9   1        425.23        383.44        12.11 o                         
   2   9   1        291.14        330.36        11.93 o                         
   3   9   1        878.15        871.43        30.03 o                         
   4   9   1        106.30        100.75        10.83 o                         
   5   9   1        464.90        434.54        16.65 o                         
   6   9   1        937.30        861.03        20.76 o                         
   7   9   1        450.80        470.24        19.44 o                         
   8   9   1        331.16        334.94        21.91 o                         
   9   9   1         28.80         53.25        16.87 o                         
  10   9   1          5.37         15.39        22.39 o                         
  11   9   1        584.08        609.69        33.75 o                         
  12   9   1          2.26         -2.52        23.34 o                         
  13   9   1         47.90         56.54        29.24 o                         
 -13  10   1        941.17       1012.40        47.21 o                         
 -12  10   1        247.89        224.39        25.63 o                         
 -11  10   1          0.87         26.75        19.83 o                         
 -10  10   1       1070.64       1044.97        35.16 o                         
  -9  10   1        469.37        483.04        25.01 o                         
  -8  10   1         63.51         37.13        15.09 o                         
  -7  10   1        898.72        891.65        23.89 o                         
  -6  10   1       5519.57       5465.39        57.03 o                         
  -5  10   1       3179.05       3216.10        38.92 o                         
  -4  10   1        494.28        512.06        18.01 o                         
  -3  10   1       1068.49       1074.94        19.96 o                         
  -2  10   1       1832.86       1755.65        24.17 o                         
  -1  10   1          5.64         17.11         7.82 o                         
   0  10   1         38.09         32.50         6.62 o                         
   1  10   1       4857.18       4644.30        39.85 o                         
   2  10   1      17241.46      16914.40       119.68 o                         
   3  10   1       6379.42       6325.43        61.05 o                         
   4  10   1         60.87         53.71        10.81 o                         
   5  10   1       1539.61       1449.23        26.67 o                         
   6  10   1        427.94        403.35        18.43 o                         
   7  10   1        216.07        230.72        16.74 o                         
   8  10   1        321.62        356.80        22.35 o                         
   9  10   1       1469.50       1435.76        38.25 o                         
  10  10   1       1671.22       1734.84        51.27 o                         
  11  10   1        464.27        418.26        31.21 o                         
  12  10   1        143.38        125.22        27.96 o                         
  13  10   1        158.61        181.05        32.36 o                         
 -13  11   1          2.60          5.37        30.48 o                         
 -12  11   1         38.04          3.95        28.32 o                         
 -11  11   1        689.13        722.75        35.81 o                         
 -10  11   1        939.60        983.36        35.53 o                         
  -9  11   1       1396.02       1348.18        36.94 o                         
  -8  11   1        491.73        481.36        24.19 o                         
  -7  11   1        173.00        160.35        16.89 o                         
  -6  11   1       1141.77       1014.54        25.01 o                         
  -5  11   1       1625.55       1399.88        35.13 o                         
  -4  11   1        727.06        631.70        21.30 o                         
  -3  11   1       2773.91       2743.46        42.07 o                         
  -2  11   1       5141.93       5092.11        46.97 o                         
  -1  11   1       6817.63       6556.37        53.85 o                         
   0  11   1       6566.00       6471.40        52.93 o                         
   1  11   1         47.12         50.70         9.36 o                         
   2  11   1         29.39         26.13         9.19 o                         
   3  11   1        313.94        338.61        18.02 o                         
   4  11   1        615.56        581.62        20.74 o                         
   5  11   1       4013.31       3976.34        47.84 o                         
   6  11   1       2040.24       2000.37        34.41 o                         
   7  11   1        554.25        533.58        21.90 o                         
   8  11   1         64.31         34.26        17.32 o                         
   9  11   1        128.57        107.04        20.05 o                         
  10  11   1        397.66        434.09        30.49 o                         
  11  11   1        302.21        349.81        30.08 o                         
  12  11   1         55.23         22.06        29.44 o                         
 -12  12   1        260.40        324.66        37.10 o                         
 -11  12   1        208.22        196.14        29.64 o                         
 -10  12   1        265.54        266.65        24.93 o                         
  -9  12   1         94.91         93.73        21.17 o                         
  -8  12   1        196.58        202.00        21.43 o                         
  -7  12   1         10.23         18.29        15.04 o                         
  -6  12   1       1659.08       1713.21        34.85 o                         
  -5  12   1       3566.33       3366.32        57.72 o                         
  -4  12   1        153.35         99.14        14.74 o                         
  -3  12   1       1544.88       1605.27        28.32 o                         
  -2  12   1       1591.63       1544.10        24.38 o                         
  -1  12   1        892.49        853.07        19.43 o                         
   0  12   1        576.98        594.65        16.83 o                         
   1  12   1        754.07        719.49        18.09 o                         
   2  12   1       3330.42       3229.57        37.69 o                         
   3  12   1       5435.01       5268.84        57.51 o                         
   4  12   1         31.54         46.98        13.72 o                         
   5  12   1        131.58        198.96        17.56 o                         
   6  12   1        114.88         76.19        15.71 o                         
   7  12   1          0.59        -13.42        13.94 o                         
   8  12   1         34.17         -0.49        17.55 o                         
   9  12   1        826.46        760.71        35.22 o                         
  10  12   1       2503.25       2460.36        76.51 o                         
  11  12   1        483.50        493.79        34.50 o                         
  12  12   1         96.23         91.28        33.96 o                         
 -12  13   1         54.38         56.76        31.84 o                         
 -11  13   1        285.42        283.64        32.46 o                         
 -10  13   1        586.76        637.63        34.77 o                         
  -9  13   1       2610.91       2669.31        56.15 o                         
  -8  13   1       1726.09       1767.43        46.61 o                         
  -7  13   1        188.23        171.66        20.84 o                         
  -6  13   1          5.45        -16.30        16.30 o                         
  -5  13   1          8.51          6.64        14.48 o                         
  -4  13   1        328.07        300.42        18.89 o                         
  -3  13   1       5103.53       4855.28        53.08 o                         
  -2  13   1       4272.98       4153.59        45.19 o                         
  -1  13   1       5369.94       5348.87        48.25 o                         
   0  13   1         47.05         45.78        10.64 o                         
   1  13   1         10.76          5.65        10.35 o                         
   2  13   1        347.79        367.75        17.59 o                         
   3  13   1         49.09         43.89        13.68 o                         
   4  13   1        370.75        362.51        25.33 o                         
   5  13   1       2698.04       2657.69        46.59 o                         
   6  13   1       4470.07       4358.62        57.63 o                         
   7  13   1       1406.96       1344.52        36.16 o                         
   8  13   1         22.19         64.13        19.02 o                         
   9  13   1         29.70         50.23        23.12 o                         
  10  13   1        166.59        153.97        28.56 o                         
  11  13   1         13.23         33.25        33.39 o                         
 -11  14   1        125.40        116.41        30.72 o                         
 -10  14   1        121.60        111.64        28.96 o                         
  -9  14   1         16.01         49.74        23.20 o                         
  -8  14   1         61.28         54.27        24.50 o                         
  -7  14   1         19.63         19.38        19.43 o                         
  -6  14   1         49.13         55.59        21.36 o                         
  -5  14   1       1159.50       1163.00        35.85 o                         
  -4  14   1         27.53         14.36        14.60 o                         
  -3  14   1        476.23        525.41        21.62 o                         
  -2  14   1         14.10         14.94        12.41 o                         
  -1  14   1        569.20        544.36        18.73 o                         
   0  14   1        292.64        306.68        15.31 o                         
   1  14   1        109.22        103.91        13.84 o                         
   2  14   1        291.24        341.38        17.46 o                         
   3  14   1        361.91        344.41        19.05 o                         
   4  14   1        426.82        418.20        21.85 o                         
   5  14   1        174.60        169.72        19.83 o                         
   6  14   1          9.77         31.03        17.71 o                         
   7  14   1        458.19        485.87        28.19 o                         
   8  14   1        405.15        417.04        38.42 o                         
   9  14   1        192.23        191.65        32.95 o                         
  10  14   1        399.35        439.61        39.58 o                         
  11  14   1         50.74         88.59        40.51 o                         
 -10  15   1       1398.10       1352.96        58.89 o                         
  -9  15   1       1910.29       2017.06        55.09 o                         
  -8  15   1        975.44        898.19        39.33 o                         
  -7  15   1        161.19        189.61        24.63 o                         
  -6  15   1        756.64        718.63        31.61 o                         
  -5  15   1          7.23         16.44        17.79 o                         
  -4  15   1        171.14        153.00        17.37 o                         
  -3  15   1       2184.49       2125.70        36.93 o                         
  -2  15   1       6017.82       5962.50        59.79 o                         
  -1  15   1       3707.56       3738.89        44.93 o                         
   0  15   1        173.53        142.96        14.74 o                         
   1  15   1        101.73        130.28        15.24 o                         
   2  15   1        522.59        579.97        22.05 o                         
   3  15   1        310.77        278.91        19.54 o                         
   4  15   1        158.62        138.14        18.72 o                         
   5  15   1       1535.00       1589.67        38.33 o                         
   6  15   1       3113.54       3147.62        59.19 o                         
   7  15   1       1180.43       1173.54        55.59 o                         
   8  15   1         20.71         47.77        26.01 o                         
   9  15   1        244.26        290.57        32.71 o                         
  10  15   1         58.52        -22.17        33.59 o                         
  -9  16   1         57.58        101.82        29.00 o                         
  -8  16   1        124.48        121.21        26.52 o                         
  -7  16   1         21.41         44.92        22.02 o                         
  -6  16   1        129.56        126.76        21.75 o                         
  -5  16   1          1.83         19.40        19.47 o                         
  -4  16   1          2.06         -1.93        16.28 o                         
  -3  16   1        618.84        621.40        25.51 o                         
  -2  16   1        143.47        159.34        17.56 o                         
  -1  16   1         41.17         62.62        15.99 o                         
   0  16   1        937.38        930.99        27.12 o                         
   1  16   1         94.77        118.81        16.39 o                         
   2  16   1         10.97          2.91        14.92 o                         
   3  16   1         65.69         65.31        16.97 o                         
   4  16   1         97.80        110.59        18.26 o                         
   5  16   1         69.75         43.51        18.41 o                         
   6  16   1          8.45         19.45        20.57 o                         
   7  16   1         58.94         20.24        29.59 o                         
   8  16   1        154.39        198.56        34.62 o                         
   9  16   1         38.95          8.58        40.99 o                         
  -8  17   1        532.13        492.83        44.20 o                         
  -7  17   1         43.12         43.71        27.24 o                         
  -6  17   1        224.82        250.50        32.33 o                         
  -5  17   1         17.69          6.51        18.71 o                         
  -4  17   1        120.04        114.53        19.56 o                         
  -3  17   1        762.63        775.57        31.29 o                         
  -2  17   1       4153.29       4130.72        63.58 o                         
  -1  17   1       2434.00       2494.36        44.30 o                         
   0  17   1        498.03        478.18        25.19 o                         
   1  17   1       1388.51       1382.70        48.05 o                         
   2  17   1        160.05        144.76        18.05 o                         
   3  17   1         33.89         31.02        17.65 o                         
   4  17   1        274.80        281.28        22.35 o                         
   5  17   1       2527.32       2678.51        49.99 o                         
   6  17   1       2948.48       3068.56        66.42 o                         
   7  17   1       1215.47       1276.38        56.49 o                         
   8  17   1        218.11        163.41        50.49 o                         
  -7  18   1        161.17        167.14        29.00 o                         
  -6  18   1        285.34        289.69        26.13 o                         
  -5  18   1         90.43        107.16        21.94 o                         
  -4  18   1         13.37        -17.09        19.38 o                         
  -3  18   1          4.85         41.74        21.38 o                         
  -2  18   1        488.17        591.72        30.73 o                         
  -1  18   1        504.54        513.77        28.40 o                         
   0  18   1        879.76        883.31        34.16 o                         
   1  18   1       1256.41       1308.46        38.23 o                         
   2  18   1        742.24        785.97        33.76 o                         
   3  18   1        107.41        115.35        21.11 o                         
   4  18   1         27.95         -2.78        19.70 o                         
   5  18   1         47.56         28.29        23.72 o                         
   6  18   1         15.78         33.34        26.83 o                         
   7  18   1         51.71         95.63        31.28 o                         
  -6  19   1        598.23        593.88        44.08 o                         
  -5  19   1         30.95         -4.28        24.21 o                         
  -4  19   1          2.75          3.88        24.37 o                         
  -3  19   1        363.54        343.58        32.71 o                         
  -2  19   1       1396.04       1348.64        54.25 o                         
  -1  19   1       1523.81       1569.16        50.35 o                         
   0  19   1          3.17         10.38        25.35 o                         
   1  19   1        225.79        221.45        27.72 o                         
   2  19   1          9.17         40.23        22.46 o                         
   3  19   1         59.96         83.25        27.81 o                         
   4  19   1        157.58        178.18        34.48 o                         
   5  19   1        737.05        775.90        55.37 o                         
  -3  20   1          8.13         -8.79        30.55 o                         
  -2  20   1         34.45          6.93        26.86 o                         
  -1  20   1        101.34        111.05        35.04 o                         
   0  20   1        390.89        416.99        67.29 o                         
   1  20   1        444.85        446.38        38.79 o                         
   2  20   1       1289.84       1318.22        51.56 o                         
   3  20   1        839.60        846.62        70.52 o                         
 -15   0   2        607.33        669.46        82.40 o                         
 -14   0   2          6.63          0.85        42.65 o                         
 -13   0   2         25.36         11.12        37.12 o                         
 -12   0   2       1804.40       1703.57        46.22 o                         
 -11   0   2       5987.45       5576.52        81.24 o                         
 -10   0   2       2601.62       2330.91        47.23 o                         
  -9   0   2          4.14         -2.94        13.45 o                         
  -8   0   2       7304.97       7080.11        72.33 o                         
  -7   0   2         43.38         40.66         8.92 o                         
  -6   0   2       6185.44       6903.68        66.88 o                         
  -5   0   2       7602.37       8113.76        80.39 o                         
  -4   0   2       6502.92       6062.00        65.66 o                         
  -3   0   2      21347.65      22079.12       207.81 o                         
  -2   0   2      14945.73      15727.49       136.64 o                         
  -1   0   2      39956.43      40679.09       323.44 o                         
   0   0   2       5748.29       6022.02       101.91 o                         
   1   0   2       2902.91       3063.33        32.40 o                         
   2   0   2       1853.10       1809.89        21.04 o                         
   3   0   2       8517.17       8558.13       103.79 o                         
   4   0   2      29499.77      29998.79       283.89 o                         
   5   0   2      22395.29      23162.29       225.10 o                         
   6   0   2        177.05        192.42        13.20 o                         
   7   0   2       5310.83       5096.35        68.37 o                         
   8   0   2        457.67        464.99        22.33 o                         
   9   0   2       1347.21       1105.59        32.77 o                         
  10   0   2       2978.22       2849.38        66.86 o                         
  11   0   2       3572.50       3540.64        79.60 o                         
  12   0   2       1897.77       1819.60        76.76 o                         
  13   0   2       1317.50       1399.25        88.90 o                         
  14   0   2         28.39         38.23        39.08 o                         
 -15   1   2         83.25         77.12        33.96 o                         
 -14   1   2         50.11         84.38        25.35 o                         
 -13   1   2        112.64        143.05        21.92 o                         
 -12   1   2         19.06         24.85        15.38 o                         
 -11   1   2         79.25         74.71        14.08 o                         
 -10   1   2        196.30        127.73        13.52 o                         
  -9   1   2       1622.97       1585.99        25.97 o                         
  -8   1   2        369.57        362.72        12.29 o                         
  -7   1   2       1575.23       1582.23        20.53 o                         
  -6   1   2         90.62        101.43         7.10 o                         
  -5   1   2        197.53        190.60         7.49 o                         
  -4   1   2       2286.00       2308.74        20.36 o                         
  -3   1   2       1776.06       1786.33        15.40 o                         
  -2   1   2        420.00        406.32        11.99 o                         
  -1   1   2        498.79        485.96         5.20 o                         
   0   1   2          8.12         -2.45         2.45 o                         
   1   1   2       1697.50       1810.92        13.34 o                         
   2   1   2       1207.26       1186.40        11.56 o                         
   3   1   2        477.28        506.90         7.92 o                         
   4   1   2        793.18        808.81        11.34 o                         
   5   1   2         35.19         42.17         4.76 o                         
   6   1   2        673.92        748.89        19.14 o                         
   7   1   2        444.16        438.76        15.35 o                         
   8   1   2        401.17        396.69        15.38 o                         
   9   1   2        295.61        302.42        15.39 o                         
  10   1   2         11.66         42.61        14.01 o                         
  11   1   2        114.87         74.36        20.54 o                         
  12   1   2         21.03         41.96        22.43 o                         
  13   1   2          0.53         16.71        25.77 o                         
  14   1   2        150.43        191.32        33.30 o                         
 -15   2   2        660.41        589.61        43.26 o                         
 -14   2   2        265.05        305.67        27.73 o                         
 -13   2   2        139.29        152.39        21.93 o                         
 -12   2   2       2266.11       2409.52        45.19 o                         
 -11   2   2       3589.59       3640.05        44.42 o                         
 -10   2   2        880.51        848.77        22.48 o                         
  -9   2   2         81.45         69.79        10.96 o                         
  -8   2   2       1973.86       2011.64        23.20 o                         
  -7   2   2       2180.58       2146.52        23.53 o                         
  -6   2   2        368.80        405.50        10.66 o                         
  -5   2   2       2275.21       2239.32        20.80 o                         
  -4   2   2      18414.43      18282.20       115.81 o                         
  -3   2   2      29133.13      30050.05       183.96 o                         
  -2   2   2       1037.06       1070.10        13.19 o                         
  -1   2   2       1183.43       1286.58        10.24 o                         
   0   2   2      17400.10      18249.83        95.82 o                         
   1   2   2       1094.31       1131.00        10.03 o                         
   2   2   2       9191.05       9706.39        62.28 o                         
   3   2   2       4131.07       4242.31        31.41 o                         
   4   2   2      17154.43      17314.70       107.00 o                         
   5   2   2      13443.87      13340.33        89.03 o                         
   6   2   2        629.83        664.86        14.52 o                         
   7   2   2       1829.17       1772.77        26.24 o                         
   8   2   2       1175.58       1088.56        22.83 o                         
   9   2   2        298.43        322.60        17.41 o                         
  10   2   2        563.06        576.36        22.77 o                         
  11   2   2       1581.71       1587.24        41.06 o                         
  12   2   2       2475.58       2676.91        53.63 o                         
  13   2   2        296.66        324.76        33.94 o                         
  14   2   2        124.84        127.07        31.06 o                         
 -15   3   2        535.55        504.10        39.97 o                         
 -14   3   2        296.48        360.30        31.61 o                         
 -13   3   2        224.81        225.12        23.41 o                         
 -12   3   2         34.93         66.30        18.29 o                         
 -11   3   2         89.82         98.21        15.86 o                         
 -10   3   2         22.37          7.77        11.59 o                         
  -9   3   2        144.32        147.12        12.93 o                         
  -8   3   2        825.56        858.53        19.62 o                         
  -7   3   2       2340.04       2271.76        24.55 o                         
  -6   3   2        545.17        532.52        12.34 o                         
  -5   3   2        352.13        372.85        11.50 o                         
  -4   3   2      10271.02      10664.31        77.64 o                         
  -3   3   2       6830.74       7287.99        52.21 o                         
  -2   3   2       7077.85       7535.27        50.05 o                         
  -1   3   2      18902.28      20077.04       115.44 o                         
   0   3   2      15822.95      16470.01        87.96 o                         
   1   3   2        373.43        390.55         6.94 o                         
   2   3   2        671.67        624.12         8.13 o                         
   3   3   2        615.86        592.84        10.16 o                         
   4   3   2       1904.22       1819.28        18.11 o                         
   5   3   2        470.62        439.24        10.73 o                         
   6   3   2         13.69         12.81         5.67 o                         
   7   3   2       3147.25       3142.09        36.48 o                         
   8   3   2       3340.18       3334.90        39.99 o                         
   9   3   2        723.44        711.57        22.91 o                         
  10   3   2        204.23        226.67        19.37 o                         
  11   3   2        257.73        275.83        23.71 o                         
  12   3   2         86.21        110.06        22.94 o                         
  13   3   2        242.37        264.32        30.25 o                         
  14   3   2         32.44         37.30        29.85 o                         
 -15   4   2         84.93        104.48        28.87 o                         
 -14   4   2        128.25        142.50        27.56 o                         
 -13   4   2          5.02        -20.12        20.12 o                         
 -12   4   2        185.21        180.86        21.20 o                         
 -11   4   2       1550.06       1581.80        36.97 o                         
 -10   4   2        956.77        930.33        26.53 o                         
  -9   4   2        193.20        199.57        16.44 o                         
  -8   4   2       1995.19       1998.59        28.74 o                         
  -7   4   2       1612.54       1564.49        22.38 o                         
  -6   4   2        292.42        330.62        11.74 o                         
  -5   4   2       1330.86       1303.81        18.93 o                         
  -4   4   2       7955.50       7844.73        57.96 o                         
  -3   4   2       3918.51       3855.44        30.55 o                         
  -2   4   2        949.90        974.76        11.05 o                         
  -1   4   2        343.26        390.07         7.60 o                         
   0   4   2      22616.37      23332.92       130.79 o                         
   1   4   2        880.05        986.26        11.54 o                         
   2   4   2       1731.79       1842.68        23.27 o                         
   3   4   2       3944.38       4140.97        31.09 o                         
   4   4   2       6389.30       6123.65        44.66 o                         
   5   4   2       1179.32       1101.35        14.51 o                         
   6   4   2         45.96         46.03         6.38 o                         
   7   4   2       2014.61       2021.62        26.24 o                         
   8   4   2       3289.66       3233.05        43.47 o                         
   9   4   2        105.91        116.23        17.08 o                         
  10   4   2        135.76        116.76        16.16 o                         
  11   4   2        338.26        375.47        25.46 o                         
  12   4   2       3508.87       3672.57        62.96 o                         
  13   4   2        257.09        288.06        29.02 o                         
  14   4   2        158.40        186.31        33.41 o                         
 -15   5   2        608.03        603.29        36.01 o                         
 -14   5   2        802.52        780.98        34.73 o                         
 -13   5   2         10.38         11.13        21.75 o                         
 -12   5   2        881.31        911.07        33.12 o                         
 -11   5   2       1278.04       1228.65        35.40 o                         
 -10   5   2         23.75         24.91        13.57 o                         
  -9   5   2        300.82        312.38        17.77 o                         
  -8   5   2      13453.51      13265.58       101.77 o                         
  -7   5   2       8451.04       8355.28        82.22 o                         
  -6   5   2       3170.51       3172.15        33.44 o                         
  -5   5   2       1564.10       1545.31        20.09 o                         
  -4   5   2        596.66        564.14        12.31 o                         
  -3   5   2       2375.69       2336.63        21.09 o                         
  -2   5   2         92.62        140.37         5.92 o                         
  -1   5   2       8743.48       8731.83        54.01 o                         
   0   5   2      23862.75      24390.88       137.74 o                         
   1   5   2      13324.73      13564.77        79.69 o                         
   2   5   2       2740.84       2940.69        25.23 o                         
   3   5   2        506.35        418.29        10.90 o                         
   4   5   2        239.81        232.04        11.09 o                         
   5   5   2        244.68        249.07         9.34 o                         
   6   5   2        141.02        150.29         7.39 o                         
   7   5   2       4536.33       4393.80        52.35 o                         
   8   5   2       3262.82       3346.11        45.65 o                         
   9   5   2       1234.19       1199.66        31.00 o                         
  10   5   2        153.88        132.93        18.75 o                         
  11   5   2        485.88        495.42        25.38 o                         
  12   5   2         75.40        100.30        22.83 o                         
  13   5   2         14.91         28.52        22.94 o                         
  14   5   2        154.33        222.70        31.57 o                         
 -15   6   2          1.46         21.97        29.92 o                         
 -14   6   2          1.74         -1.19        21.30 o                         
 -13   6   2        105.91         74.01        21.74 o                         
 -12   6   2        207.71        237.59        22.81 o                         
 -11   6   2        414.72        443.27        24.64 o                         
 -10   6   2         53.01         62.59        17.09 o                         
  -9   6   2        185.51        162.12        15.52 o                         
  -8   6   2       1586.57       1614.44        26.03 o                         
  -7   6   2        841.49        810.40        18.36 o                         
  -6   6   2         29.55         39.59         7.95 o                         
  -5   6   2        206.63        242.64         8.86 o                         
  -4   6   2       8771.32       9073.66        62.04 o                         
  -3   6   2       5148.15       5551.53        39.67 o                         
  -2   6   2      10485.03      11384.79        71.69 o                         
  -1   6   2        385.49        285.97         8.41 o                         
   0   6   2        660.35        665.48        10.64 o                         
   1   6   2       1504.22       1745.22        17.15 o                         
   2   6   2        103.88        170.30         8.38 o                         
   3   6   2       6507.36       6919.54        53.84 o                         
   4   6   2       2598.51       2530.89        25.30 o                         
   5   6   2       3253.59       3228.06        32.90 o                         
   6   6   2        384.18        388.03        15.67 o                         
   7   6   2         43.80         50.14        10.96 o                         
   8   6   2        931.59        843.07        30.20 o                         
   9   6   2          6.63        -14.44        14.44 o                         
  10   6   2         93.73        119.20        22.22 o                         
  11   6   2        288.64        297.29        30.06 o                         
  12   6   2        396.45        396.20        32.60 o                         
  13   6   2        211.90        227.96        30.05 o                         
  14   6   2         86.27         63.67        31.34 o                         
 -14   7   2        713.22        721.64        35.52 o                         
 -13   7   2          1.81        -19.14        19.14 o                         
 -12   7   2       1159.66       1152.99        35.74 o                         
 -11   7   2       1052.27       1022.08        46.06 o                         
 -10   7   2        168.05        182.74        17.61 o                         
  -9   7   2        383.08        397.75        19.12 o                         
  -8   7   2       1241.18       1265.69        24.36 o                         
  -7   7   2       1864.07       1878.83        26.70 o                         
  -6   7   2        492.45        482.20        15.38 o                         
  -5   7   2       5275.56       5155.33        39.62 o                         
  -4   7   2       3401.60       3264.27        28.11 o                         
  -3   7   2       1368.13       1366.30        21.21 o                         
  -2   7   2       5381.88       5844.44        44.18 o                         
  -1   7   2       8261.67       8491.30        56.11 o                         
   0   7   2      11451.58      11331.50        70.43 o                         
   1   7   2      22669.55      22874.57       136.26 o                         
   2   7   2         16.01         19.69         6.63 o                         
   3   7   2      11251.29      11600.41        84.45 o                         
   4   7   2       2493.05       2455.66        27.66 o                         
   5   7   2        294.66        325.46        11.23 o                         
   6   7   2        550.73        529.54        18.37 o                         
   7   7   2       2980.14       2983.90        46.96 o                         
   8   7   2       4774.02       4713.95        65.34 o                         
   9   7   2       1862.43       1795.61        39.20 o                         
  10   7   2        191.24        149.70        20.17 o                         
  11   7   2        980.81        928.11        39.73 o                         
  12   7   2         28.17        -19.51        21.08 o                         
  13   7   2         65.36         52.27        30.18 o                         
 -14   8   2         58.08         13.28        30.21 o                         
 -13   8   2         81.50         66.92        23.25 o                         
 -12   8   2         62.93         58.08        19.24 o                         
 -11   8   2        226.58        223.78        22.83 o                         
 -10   8   2        200.75        193.89        20.92 o                         
  -9   8   2         81.05         64.89        15.50 o                         
  -8   8   2         93.91         78.54        11.79 o                         
  -7   8   2        401.52        420.27        14.68 o                         
  -6   8   2         22.97         17.27         8.42 o                         
  -5   8   2        136.97        146.35         9.18 o                         
  -4   8   2        225.51        254.48         8.18 o                         
  -3   8   2        536.04        586.12        14.23 o                         
  -2   8   2        155.08        153.56         8.75 o                         
  -1   8   2         86.77         93.15         7.50 o                         
   0   8   2         66.74         84.55         6.49 o                         
   1   8   2        455.77        451.83        12.15 o                         
   2   8   2       3663.16       3812.71        36.52 o                         
   3   8   2        467.43        514.99        14.51 o                         
   4   8   2          1.85         -0.35         7.76 o                         
   5   8   2         47.46         47.12         8.47 o                         
   6   8   2        282.00        265.11        15.59 o                         
   7   8   2        741.33        700.09        22.65 o                         
   8   8   2        114.56        118.34        15.12 o                         
   9   8   2         13.32         22.84        15.80 o                         
  10   8   2         69.28         97.99        21.38 o                         
  11   8   2         57.61         72.49        22.94 o                         
  12   8   2         63.73         28.07        25.83 o                         
  13   8   2          3.82        -23.76        27.07 o                         
 -14   9   2        410.00        481.76        35.95 o                         
 -13   9   2        173.84        190.98        26.80 o                         
 -12   9   2        969.01       1050.75        38.60 o                         
 -11   9   2        905.68        986.47        35.24 o                         
 -10   9   2         11.33         19.01        18.23 o                         
  -9   9   2        810.12        781.96        27.64 o                         
  -8   9   2       3714.63       3642.31        43.42 o                         
  -7   9   2       8315.40       8094.64        69.53 o                         
  -6   9   2       2899.29       2825.54        38.32 o                         
  -5   9   2        496.88        529.10        17.93 o                         
  -4   9   2       4429.61       4369.73        41.75 o                         
  -3   9   2        227.22        210.14        10.20 o                         
  -2   9   2         84.45         84.79         8.96 o                         
  -1   9   2       5397.23       5378.91        40.88 o                         
   0   9   2      15137.32      14736.29        91.46 o                         
   1   9   2      11891.43      11489.67        77.23 o                         
   2   9   2        717.09        726.52        17.48 o                         
   3   9   2       2606.61       2580.44        31.77 o                         
   4   9   2       1417.42       1380.85        28.54 o                         
   5   9   2         34.82         37.05         9.39 o                         
   6   9   2        202.86        201.03        15.12 o                         
   7   9   2       5163.97       5116.13        58.40 o                         
   8   9   2       4530.59       4341.95        54.43 o                         
   9   9   2        850.86        910.38        32.19 o                         
  10   9   2         25.93         44.29        21.33 o                         
  11   9   2         58.80        111.33        23.91 o                         
  12   9   2         96.26         83.18        28.39 o                         
  13   9   2          1.46         -7.79        27.45 o                         
 -13  10   2         52.53         84.30        27.41 o                         
 -12  10   2        121.40         83.28        25.00 o                         
 -11  10   2        125.79        104.74        21.43 o                         
 -10  10   2        351.49        355.53        24.10 o                         
  -9  10   2         38.62         24.20        16.78 o                         
  -8  10   2         34.49         56.67        14.27 o                         
  -7  10   2        387.97        388.86        17.50 o                         
  -6  10   2        372.88        415.35        17.99 o                         
  -5  10   2        213.94        176.84        14.44 o                         
  -4  10   2       2611.10       2578.42        31.26 o                         
  -3  10   2        321.73        306.99        13.84 o                         
  -2  10   2         32.71         25.19         8.97 o                         
  -1  10   2        312.10        302.93        10.80 o                         
   0  10   2        414.97        417.81        13.79 o                         
   1  10   2        595.85        601.14        14.85 o                         
   2  10   2        527.08        464.44        14.68 o                         
   3  10   2       1922.57       1935.59        29.92 o                         
   4  10   2        588.43        642.85        19.35 o                         
   5  10   2        163.76        193.42        14.45 o                         
   6  10   2         64.79         37.08        13.55 o                         
   7  10   2        955.91        884.79        29.65 o                         
   8  10   2        113.40        127.76        16.92 o                         
   9  10   2         53.85         48.07        20.29 o                         
  10  10   2         41.05         39.42        21.68 o                         
  11  10   2        457.48        433.17        34.09 o                         
  12  10   2        146.90        131.50        30.50 o                         
 -13  11   2         12.86          6.49        26.79 o                         
 -12  11   2        289.76        255.57        31.44 o                         
 -11  11   2        264.33        258.34        25.60 o                         
 -10  11   2         22.11         16.43        19.12 o                         
  -9  11   2         76.72         74.12        18.37 o                         
  -8  11   2       2883.13       2907.00        44.35 o                         
  -7  11   2       3252.73       3108.56        40.19 o                         
  -6  11   2        424.82        382.46        18.67 o                         
  -5  11   2        717.58        714.31        23.36 o                         
  -4  11   2       1608.48       1582.35        28.64 o                         
  -3  11   2         47.14         50.69         9.94 o                         
  -2  11   2        279.67        273.67        12.72 o                         
  -1  11   2        769.68        774.31        16.92 o                         
   0  11   2       3842.12       3855.64        40.90 o                         
   1  11   2       1826.41       1797.09        24.06 o                         
   2  11   2         39.40         17.06         8.75 o                         
   3  11   2       4138.20       4020.74        46.82 o                         
   4  11   2        768.61        825.90        24.86 o                         
   5  11   2         24.88          0.63        11.91 o                         
   6  11   2        896.51        867.34        27.14 o                         
   7  11   2       2144.92       2059.76        40.93 o                         
   8  11   2       2166.20       2107.11        44.04 o                         
   9  11   2       1716.33       1777.04        46.45 o                         
  10  11   2        149.70        181.34        28.42 o                         
  11  11   2        665.16        683.73        41.11 o                         
  12  11   2         30.94         16.71        27.16 o                         
 -12  12   2        335.49        342.58        54.90 o                         
 -11  12   2       1186.99       1097.58        42.41 o                         
 -10  12   2        124.13        128.67        24.95 o                         
  -9  12   2         42.48         50.74        19.98 o                         
  -8  12   2        526.26        592.04        30.09 o                         
  -7  12   2        387.30        409.44        22.99 o                         
  -6  12   2        153.35        134.22        15.53 o                         
  -5  12   2       1285.78       1348.96        32.80 o                         
  -4  12   2       3390.43       3247.44        48.80 o                         
  -3  12   2       2961.55       2898.20        37.17 o                         
  -2  12   2        443.06        424.10        15.49 o                         
  -1  12   2        111.84        129.72        12.93 o                         
   0  12   2       2150.95       2138.24        27.51 o                         
   1  12   2        196.88        202.80        12.41 o                         
   2  12   2         65.17         80.89        12.27 o                         
   3  12   2       1392.81       1404.62        32.35 o                         
   4  12   2       4007.89       4027.64        51.15 o                         
   5  12   2        569.09        603.13        23.52 o                         
   6  12   2         13.83         10.37        15.40 o                         
   7  12   2        140.75        138.72        18.21 o                         
   8  12   2        204.65        185.80        22.39 o                         
   9  12   2          8.61         31.64        22.18 o                         
  10  12   2        134.24        143.16        28.51 o                         
  11  12   2        224.85        195.13        31.82 o                         
  12  12   2        348.30        256.54        35.78 o                         
 -12  13   2        473.50        453.31        40.95 o                         
 -11  13   2        229.59        217.82        27.70 o                         
 -10  13   2         29.11         45.20        23.83 o                         
  -9  13   2         19.48         21.26        21.25 o                         
  -8  13   2        922.64        935.32        37.31 o                         
  -7  13   2       1685.03       1616.69        40.60 o                         
  -6  13   2        139.20        137.47        18.48 o                         
  -5  13   2        555.04        565.08        25.29 o                         
  -4  13   2       1643.94       1629.03        37.18 o                         
  -3  13   2         26.17         30.64        12.10 o                         
  -2  13   2         70.10         67.51        11.38 o                         
  -1  13   2        357.99        383.33        15.42 o                         
   0  13   2       1327.92       1318.73        24.66 o                         
   1  13   2        534.01        582.97        20.26 o                         
   2  13   2          1.61         -2.36        11.44 o                         
   3  13   2        345.03        384.98        19.49 o                         
   4  13   2        248.88        282.30        19.17 o                         
   5  13   2        254.28        267.23        19.71 o                         
   6  13   2        227.70        231.37        20.51 o                         
   7  13   2        208.84        186.16        22.94 o                         
   8  13   2       1758.15       1802.99        47.19 o                         
   9  13   2        946.39        991.02        44.21 o                         
  10  13   2         46.16         29.96        26.28 o                         
  11  13   2        103.03        101.58        30.11 o                         
 -11  14   2        642.67        736.39        44.23 o                         
 -10  14   2        613.41        719.78        41.14 o                         
  -9  14   2        363.52        398.04        30.43 o                         
  -8  14   2       2046.11       2071.26        54.64 o                         
  -7  14   2        290.96        281.14        24.23 o                         
  -6  14   2         90.54         91.92        19.86 o                         
  -5  14   2       2232.60       2064.63        41.38 o                         
  -4  14   2       3629.11       3609.34        49.13 o                         
  -3  14   2       3758.13       3758.82        45.13 o                         
  -2  14   2         97.63         91.14        14.86 o                         
  -1  14   2        617.36        626.65        22.49 o                         
   0  14   2       1304.22       1318.70        25.65 o                         
   1  14   2        141.90        144.90        14.55 o                         
   2  14   2       1158.59       1240.91        28.57 o                         
   3  14   2       1155.42       1163.64        29.70 o                         
   4  14   2       4401.50       4338.94        55.28 o                         
   5  14   2       2403.23       2308.98        42.56 o                         
   6  14   2         11.77          2.89        17.28 o                         
   7  14   2        245.13        244.44        26.21 o                         
   8  14   2        256.01        271.38        30.17 o                         
   9  14   2         11.37         25.49        29.80 o                         
  10  14   2        482.69        478.81        43.01 o                         
 -10  15   2        483.47        523.30        35.37 o                         
  -9  15   2        177.94        179.26        27.58 o                         
  -8  15   2        118.30        160.26        26.09 o                         
  -7  15   2        248.35        236.08        24.54 o                         
  -6  15   2        224.52        174.75        22.89 o                         
  -5  15   2         10.81         17.57        17.91 o                         
  -4  15   2        358.07        370.35        21.98 o                         
  -3  15   2          1.65         25.96        14.57 o                         
  -2  15   2        537.37        544.03        21.19 o                         
  -1  15   2        284.13        311.18        17.91 o                         
   0  15   2        322.22        354.91        17.89 o                         
   1  15   2        204.97        207.56        16.71 o                         
   2  15   2         45.40         52.12        14.46 o                         
   3  15   2        103.67        113.21        16.74 o                         
   4  15   2          4.88        -15.58        15.58 o                         
   5  15   2        672.95        657.47        29.96 o                         
   6  15   2        112.09        109.36        24.37 o                         
   7  15   2        132.24        138.84        25.43 o                         
   8  15   2         70.08         95.35        33.61 o                         
   9  15   2        147.85        140.64        38.43 o                         
  10  15   2         26.93         41.82        35.89 o                         
  -9  16   2         30.89        -10.15        27.09 o                         
  -8  16   2       1024.06       1135.38        61.34 o                         
  -7  16   2        337.22        368.01        27.67 o                         
  -6  16   2        237.66        255.27        24.57 o                         
  -5  16   2       1210.34       1144.74        35.44 o                         
  -4  16   2       2724.35       2631.34        45.02 o                         
  -3  16   2       1112.58       1114.72        31.50 o                         
  -2  16   2        571.93        570.31        23.90 o                         
  -1  16   2        818.14        769.13        27.74 o                         
   0  16   2        727.96        744.12        26.73 o                         
   1  16   2         66.54         74.65        15.49 o                         
   2  16   2         94.11        122.33        17.03 o                         
   3  16   2       1580.77       1573.44        36.36 o                         
   4  16   2       3500.77       3324.96        62.89 o                         
   5  16   2       1401.20       1536.09        50.00 o                         
   6  16   2         11.46         38.78        24.59 o                         
   7  16   2        397.93        464.31        36.62 o                         
   8  16   2        150.61        134.75        37.68 o                         
   9  16   2         32.49         10.86        34.75 o                         
  -8  17   2        522.43        578.47        35.73 o                         
  -7  17   2        673.01        707.08        35.42 o                         
  -6  17   2         33.88         47.67        20.54 o                         
  -5  17   2         23.26         -5.63        18.82 o                         
  -4  17   2          6.07         22.72        18.78 o                         
  -3  17   2        375.53        367.67        24.40 o                         
  -2  17   2        214.58        188.32        22.54 o                         
  -1  17   2         12.44         20.38        17.74 o                         
   0  17   2          9.42         33.48        19.61 o                         
   1  17   2          8.58         -6.81        17.09 o                         
   2  17   2          5.34          8.06        17.47 o                         
   3  17   2          0.37        -15.04        18.25 o                         
   4  17   2        160.29        154.20        32.04 o                         
   5  17   2        718.32        742.38        36.54 o                         
   6  17   2       1339.50       1390.90        50.19 o                         
   7  17   2        335.69        434.17        40.83 o                         
   8  17   2        107.38         98.96        44.46 o                         
  -7  18   2        227.59        277.19        40.78 o                         
  -6  18   2        256.39        298.79        29.54 o                         
  -5  18   2         23.92         40.44        27.09 o                         
  -4  18   2        661.50        650.80        33.35 o                         
  -3  18   2       1516.83       1500.01        47.93 o                         
  -2  18   2        151.78        140.95        23.54 o                         
  -1  18   2       1132.58       1175.05        41.26 o                         
   0  18   2        845.69        838.31        42.61 o                         
   1  18   2         37.33         35.63        21.64 o                         
   2  18   2          9.18         33.43        21.08 o                         
   3  18   2        625.17        637.02        33.83 o                         
   4  18   2        693.10        734.79        36.64 o                         
   5  18   2        713.91        722.90        37.08 o                         
   6  18   2         13.26         -4.75        27.16 o                         
  -6  19   2        113.36         84.31        25.93 o                         
  -5  19   2        141.34        106.41        25.94 o                         
  -4  19   2          6.29        -22.03        23.75 o                         
  -3  19   2        350.54        290.87        29.93 o                         
  -2  19   2        313.35        306.66        30.11 o                         
  -1  19   2        407.84        402.85        33.11 o                         
   0  19   2        702.81        720.77        37.23 o                         
   1  19   2        540.10        575.50        37.34 o                         
   2  19   2         65.26         66.65        28.20 o                         
   3  19   2        102.04        115.39        28.58 o                         
   4  19   2        151.23        111.61        32.23 o                         
   5  19   2        106.48         89.54        27.06 o                         
  -3  20   2        889.75        892.58        46.11 o                         
  -2  20   2          4.68         23.32        25.86 o                         
  -1  20   2        239.43        229.93        31.57 o                         
   0  20   2         90.76         43.81        30.01 o                         
   1  20   2        133.81        162.95        38.42 o                         
   2  20   2         13.28         43.81        29.07 o                         
 -15   1   3        148.41        121.73        30.44 o                         
 -14   1   3        102.26         98.70        25.82 o                         
 -13   1   3       1517.39       1569.60        46.46 o                         
 -12   1   3       1036.76       1061.77        29.66 o                         
 -11   1   3        731.78        655.75        21.97 o                         
 -10   1   3       4308.77       4212.77        50.36 o                         
  -9   1   3       3093.09       3054.57        32.60 o                         
  -8   1   3       1520.01       1481.01        20.19 o                         
  -7   1   3        698.69        719.04        14.53 o                         
  -6   1   3       6559.54       6381.27        47.99 o                         
  -5   1   3      10787.75      10587.99        71.47 o                         
  -4   1   3      11878.54      12398.87        83.86 o                         
  -3   1   3       9671.30       9960.46        67.17 o                         
  -2   1   3       8032.58       8357.22        47.14 o                         
  -1   1   3       2786.16       2831.79        16.98 o                         
   0   1   3      13238.14      14255.84       106.64 o                         
   1   1   3        145.67        153.19         5.41 o                         
   2   1   3      21797.60      22891.97       159.05 o                         
   3   1   3      11469.58      11266.70        78.60 o                         
   4   1   3        882.64        986.41        14.00 o                         
   5   1   3      10059.16      10210.80        83.26 o                         
   6   1   3       6142.74       6215.31        52.35 o                         
   7   1   3       1496.78       1433.11        23.92 o                         
   8   1   3         34.53         12.93        10.92 o                         
   9   1   3       4858.15       4722.69        57.39 o                         
  10   1   3       2295.82       2292.06        43.29 o                         
  11   1   3        776.84        904.69        36.40 o                         
  12   1   3         73.29         66.93        22.96 o                         
  13   1   3        731.57        716.08        42.19 o                         
  14   1   3         79.10         77.36        46.22 o                         
 -15   2   3        390.89        396.26        38.27 o                         
 -14   2   3         16.74          0.96        23.69 o                         
 -13   2   3        150.46        204.74        22.13 o                         
 -12   2   3         40.43         56.17        16.05 o                         
 -11   2   3         60.86         83.69        14.41 o                         
 -10   2   3        121.56        117.56        13.29 o                         
  -9   2   3       2172.51       2226.06        29.95 o                         
  -8   2   3         64.60         56.38         8.43 o                         
  -7   2   3        453.93        429.28        12.06 o                         
  -6   2   3       3490.00       3637.00        32.64 o                         
  -5   2   3        749.94        780.70        12.68 o                         
  -4   2   3       1550.95       1668.38        17.19 o                         
  -3   2   3        331.99        337.37         6.76 o                         
  -2   2   3        730.22        765.34         9.07 o                         
  -1   2   3       1038.44       1132.05        10.20 o                         
   0   2   3      10410.02      10900.55        65.11 o                         
   1   2   3       3566.18       3842.75        26.54 o                         
   2   2   3       9900.99      10113.70        68.44 o                         
   3   2   3        733.18        799.84        11.07 o                         
   4   2   3        913.78        975.72        13.60 o                         
   5   2   3       1940.78       1855.04        22.88 o                         
   6   2   3        440.61        448.94        14.01 o                         
   7   2   3       1550.20       1509.85        28.88 o                         
   8   2   3         95.25         88.30        13.63 o                         
   9   2   3       1341.84       1324.27        43.22 o                         
  10   2   3          4.13         18.13        16.50 o                         
  11   2   3          2.64         -8.66        18.50 o                         
  12   2   3        185.77        173.44        26.03 o                         
  13   2   3         30.54         57.39        27.89 o                         
  14   2   3         34.28         42.33        32.71 o                         
 -15   3   3         25.99         10.00        28.32 o                         
 -14   3   3        124.73        164.90        25.39 o                         
 -13   3   3        815.41        834.46        33.61 o                         
 -12   3   3       1597.63       1681.62        39.58 o                         
 -11   3   3        541.95        511.97        22.67 o                         
 -10   3   3       1053.26       1039.39        25.97 o                         
  -9   3   3       5435.33       5275.56        54.10 o                         
  -8   3   3        844.33        838.97        18.11 o                         
  -7   3   3        172.39        168.38         9.54 o                         
  -6   3   3       1151.98       1135.88        16.31 o                         
  -5   3   3      19233.34      19116.90       123.01 o                         
  -4   3   3        815.86        873.21        11.87 o                         
  -3   3   3       3800.03       3744.23        27.61 o                         
  -2   3   3       8247.46       8567.68        56.48 o                         
  -1   3   3       7722.22       7859.40        48.39 o                         
   0   3   3       3002.33       3090.85        20.80 o                         
   1   3   3       2552.97       2646.91        23.77 o                         
   2   3   3      20152.40      20528.31       139.61 o                         
   3   3   3       4411.32       4203.84        31.59 o                         
   4   3   3       2150.55       2241.82        20.57 o                         
   5   3   3       1802.50       1643.74        19.59 o                         
   6   3   3       3850.45       3748.50        39.79 o                         
   7   3   3         53.28         67.26        14.40 o                         
   8   3   3         14.43          5.10        12.17 o                         
   9   3   3       1043.28       1047.47        33.88 o                         
  10   3   3       4948.91       4800.84        66.62 o                         
  11   3   3        551.36        506.22        28.24 o                         
  12   3   3         21.70         25.81        22.98 o                         
  13   3   3        631.56        704.05        41.81 o                         
  14   3   3          8.67         33.72        34.30 o                         
 -15   4   3          6.26        -25.56        25.56 o                         
 -14   4   3        328.84        324.65        29.66 o                         
 -13   4   3         80.57         80.57        22.68 o                         
 -12   4   3         14.06         -2.53        16.78 o                         
 -11   4   3         23.13         14.07        14.42 o                         
 -10   4   3        992.07        978.67        27.85 o                         
  -9   4   3       1756.57       1715.67        31.66 o                         
  -8   4   3        149.72        150.77        10.95 o                         
  -7   4   3       3186.99       3140.41        32.98 o                         
  -6   4   3       5832.95       5713.41        47.07 o                         
  -5   4   3       7509.92       7508.49        57.27 o                         
  -4   4   3         30.91         26.02         5.92 o                         
  -3   4   3        823.66        815.44        11.37 o                         
  -2   4   3      26383.11      27260.20       162.22 o                         
  -1   4   3      12525.54      12863.78        75.16 o                         
   0   4   3       2093.75       2302.58        18.18 o                         
   1   4   3        558.02        575.64         8.88 o                         
   2   4   3       4863.31       4892.21        34.30 o                         
   3   4   3       3115.22       3180.07        27.81 o                         
   4   4   3       1525.43       1669.33        20.37 o                         
   5   4   3       1805.97       1798.91        21.09 o                         
   6   4   3       4844.27       4688.59        44.35 o                         
   7   4   3       2891.63       2894.36        37.55 o                         
   8   4   3        468.98        443.28        20.62 o                         
   9   4   3       1039.93       1103.33        33.42 o                         
  10   4   3        606.66        597.55        24.84 o                         
  11   4   3         14.57         17.14        19.52 o                         
  12   4   3        163.80        173.09        24.92 o                         
  13   4   3        158.75        152.67        30.67 o                         
  14   4   3        500.69        525.45        57.47 o                         
 -15   5   3         25.54         51.17        26.78 o                         
 -14   5   3         81.00         90.11        25.34 o                         
 -13   5   3         82.99         82.95        23.98 o                         
 -12   5   3        340.33        340.04        25.64 o                         
 -11   5   3          4.12         -5.33        15.46 o                         
 -10   5   3        970.95        980.47        28.64 o                         
  -9   5   3        245.83        261.18        16.18 o                         
  -8   5   3       1856.57       1833.73        28.65 o                         
  -7   5   3       1085.62       1017.16        18.71 o                         
  -6   5   3       5032.10       4916.78        43.33 o                         
  -5   5   3       2471.80       2209.50        24.68 o                         
  -4   5   3        376.93        513.91        12.67 o                         
  -3   5   3       3300.87       3524.64        29.77 o                         
  -2   5   3       9797.03      10115.66        65.78 o                         
  -1   5   3       3453.35       3534.52        26.85 o                         
   0   5   3       1028.03       1046.27        13.23 o                         
   1   5   3        380.67        340.61         8.18 o                         
   2   5   3       1656.35       1581.85        16.68 o                         
   3   5   3       2758.62       2542.66        24.62 o                         
   4   5   3        366.30        381.76        11.57 o                         
   5   5   3       4801.66       4678.11        41.49 o                         
   6   5   3        218.52        218.28        10.92 o                         
   7   5   3       1294.95       1275.55        25.73 o                         
   8   5   3         26.44         41.86        12.68 o                         
   9   5   3        287.19        277.97        19.48 o                         
  10   5   3        449.81        462.42        31.81 o                         
  11   5   3        484.92        482.21        28.55 o                         
  12   5   3        357.08        413.22        31.69 o                         
  13   5   3        765.21        839.44        43.68 o                         
  14   5   3          9.84          1.53        30.36 o                         
 -15   6   3          7.93         20.03        27.39 o                         
 -14   6   3        894.79        856.94        40.33 o                         
 -13   6   3       1299.20       1308.53        39.28 o                         
 -12   6   3        414.95        440.09        26.72 o                         
 -11   6   3        179.84        187.41        26.04 o                         
 -10   6   3        873.26        946.60        27.35 o                         
  -9   6   3       3116.81       3136.03        41.91 o                         
  -8   6   3       3847.94       3678.51        38.32 o                         
  -7   6   3         11.47         17.73         8.87 o                         
  -6   6   3       5281.05       5204.96        44.57 o                         
  -5   6   3       3273.30       3254.49        29.87 o                         
  -4   6   3       1555.26       1700.00        19.03 o                         
  -3   6   3       4525.11       4619.69        37.38 o                         
  -2   6   3       6606.82       6423.57        45.84 o                         
  -1   6   3       8337.75       7951.52        49.84 o                         
   0   6   3        135.66         99.57         6.18 o                         
   1   6   3       3190.80       3035.98        26.88 o                         
   2   6   3      11687.35      11754.96        86.52 o                         
   3   6   3       2289.50       2296.03        21.70 o                         
   4   6   3       1172.03       1171.47        19.17 o                         
   5   6   3       4219.42       4170.67        42.27 o                         
   6   6   3       9523.04       9258.04        86.16 o                         
   7   6   3       2195.35       2268.61        35.01 o                         
   8   6   3        182.31        197.05        16.94 o                         
   9   6   3        177.19        211.28        21.28 o                         
  10   6   3       1692.77       1685.06        45.32 o                         
  11   6   3        105.15        123.51        22.73 o                         
  12   6   3         71.40        104.23        25.62 o                         
  13   6   3        286.99        307.47        32.70 o                         
 -14   7   3         12.87         27.92        25.03 o                         
 -13   7   3         76.13        108.34        23.20 o                         
 -12   7   3         17.89         10.28        18.08 o                         
 -11   7   3         25.95         17.83        17.53 o                         
 -10   7   3        465.66        491.30        28.63 o                         
  -9   7   3          6.67         -2.30        11.08 o                         
  -8   7   3          3.68          4.84         9.35 o                         
  -7   7   3        701.01        700.76        18.99 o                         
  -6   7   3        205.11        184.28         9.02 o                         
  -5   7   3         83.71         85.16         7.39 o                         
  -4   7   3        223.77        208.70         8.69 o                         
  -3   7   3         71.58         54.12         6.85 o                         
  -2   7   3       2536.48       2569.61        24.30 o                         
  -1   7   3       1216.99       1231.18        17.19 o                         
   0   7   3       1361.98       1410.96        15.82 o                         
   1   7   3        654.13        661.38        17.20 o                         
   2   7   3        843.43        850.55        15.48 o                         
   3   7   3       1217.60       1243.72        19.53 o                         
   4   7   3          2.33         -1.15         6.17 o                         
   5   7   3         12.04         -0.10         8.68 o                         
   6   7   3         14.38          0.57        10.24 o                         
   7   7   3        431.91        447.87        19.33 o                         
   8   7   3       1319.73       1308.03        38.02 o                         
   9   7   3          0.40         -0.58        18.72 o                         
  10   7   3         30.73         43.24        20.95 o                         
  11   7   3        135.31        151.09        29.08 o                         
  12   7   3        461.97        539.77        50.67 o                         
  13   7   3          2.58        -22.22        25.15 o                         
 -14   8   3        928.13        934.48        42.53 o                         
 -13   8   3        663.44        677.59        33.92 o                         
 -12   8   3        150.66        166.76        24.64 o                         
 -11   8   3        468.47        423.43        25.85 o                         
 -10   8   3       1317.37       1383.52        34.60 o                         
  -9   8   3       4532.95       4466.14        52.35 o                         
  -8   8   3        507.58        491.63        17.77 o                         
  -7   8   3         48.55         57.23        10.16 o                         
  -6   8   3       3894.33       3795.05        37.29 o                         
  -5   8   3       1699.90       1631.33        20.60 o                         
  -4   8   3       1505.04       1535.72        20.10 o                         
  -3   8   3        397.05        404.19        11.04 o                         
  -2   8   3       8236.01       7956.62        58.00 o                         
  -1   8   3      18526.36      17845.85       104.33 o                         
   0   8   3         22.50         20.35         5.95 o                         
   1   8   3       3264.41       3114.61        27.38 o                         
   2   8   3       6737.50       6422.50        53.05 o                         
   3   8   3       1353.94       1392.64        20.91 o                         
   4   8   3        382.67        394.43        14.05 o                         
   5   8   3       1102.79       1156.58        27.68 o                         
   6   8   3       5059.20       4953.01        54.12 o                         
   7   8   3       1577.47       1669.64        31.25 o                         
   8   8   3         35.17         62.43        14.13 o                         
   9   8   3        965.04       1004.50        35.45 o                         
  10   8   3       1060.15       1138.69        39.41 o                         
  11   8   3         13.95        -22.38        22.38 o                         
  12   8   3        179.63        189.00        26.90 o                         
  13   8   3       1118.36       1204.40        51.24 o                         
 -14   9   3        257.85        288.11        34.19 o                         
 -13   9   3         64.66         42.69        24.97 o                         
 -12   9   3         51.28         12.76        22.04 o                         
 -11   9   3         59.55         44.44        21.12 o                         
 -10   9   3         10.95         -0.05        15.91 o                         
  -9   9   3         34.89          4.60        14.84 o                         
  -8   9   3        450.62        439.58        17.94 o                         
  -7   9   3        421.31        391.06        19.13 o                         
  -6   9   3       1367.79       1343.40        32.73 o                         
  -5   9   3         66.70         80.27         9.43 o                         
  -4   9   3        907.71        950.96        19.63 o                         
  -3   9   3        431.34        425.58        13.36 o                         
  -2   9   3          8.39          3.93         7.15 o                         
  -1   9   3        736.98        701.07        16.26 o                         
   0   9   3        709.76        697.03        13.25 o                         
   1   9   3       5566.92       5544.84        41.41 o                         
   2   9   3         11.09         14.27         8.24 o                         
   3   9   3         14.18          9.37         9.01 o                         
   4   9   3        583.44        574.36        18.19 o                         
   5   9   3        937.93        858.64        23.04 o                         
   6   9   3        116.33        124.75        13.87 o                         
   7   9   3         24.78         34.22        13.11 o                         
   8   9   3         69.71         54.22        16.86 o                         
   9   9   3        352.51        322.72        24.88 o                         
  10   9   3          2.14         -6.91        21.99 o                         
  11   9   3         29.92         22.26        25.25 o                         
  12   9   3        102.35        152.79        31.36 o                         
  13   9   3         57.95         53.37        29.64 o                         
 -13  10   3        599.47        600.25        35.39 o                         
 -12  10   3        609.38        606.95        34.48 o                         
 -11  10   3         18.05         19.27        21.26 o                         
 -10  10   3        391.15        394.62        26.16 o                         
  -9  10   3       4773.55       4752.17        61.07 o                         
  -8  10   3        266.56        284.86        16.94 o                         
  -7  10   3       2047.64       2030.57        31.65 o                         
  -6  10   3       1475.22       1476.11        26.53 o                         
  -5  10   3       1763.18       1803.72        36.29 o                         
  -4  10   3       1404.27       1415.23        23.79 o                         
  -3  10   3        688.55        692.34        16.64 o                         
  -2  10   3       4643.34       4619.40        39.66 o                         
  -1  10   3       4465.26       4488.04        37.32 o                         
   0  10   3          9.00         12.80         6.83 o                         
   1  10   3       3794.72       3776.58        39.40 o                         
   2  10   3       5562.91       5435.99        51.78 o                         
   3  10   3       1120.05       1102.28        23.79 o                         
   4  10   3         18.74          1.74        11.02 o                         
   5  10   3       3717.15       3430.84        57.12 o                         
   6  10   3       5570.56       5479.82        73.59 o                         
   7  10   3       1820.35       1767.09        34.97 o                         
   8  10   3          4.53          8.66        16.68 o                         
   9  10   3       1005.58       1000.20        38.52 o                         
  10  10   3       1020.61        992.44        42.39 o                         
  11  10   3          5.00         -8.07        25.26 o                         
  12  10   3         44.46         74.57        29.44 o                         
 -13  11   3        261.59        278.14        33.48 o                         
 -12  11   3        394.34        397.64        31.72 o                         
 -11  11   3         52.99         36.06        21.26 o                         
 -10  11   3         32.91         29.29        20.17 o                         
  -9  11   3         74.54         35.79        19.09 o                         
  -8  11   3        452.56        479.19        21.19 o                         
  -7  11   3        408.22        455.29        20.42 o                         
  -6  11   3       2059.59       1997.92        33.48 o                         
  -5  11   3        995.28        972.54        26.76 o                         
  -4  11   3        705.54        654.46        22.07 o                         
  -3  11   3          9.28         -8.72         9.04 o                         
  -2  11   3       1908.67       1872.23        24.34 o                         
  -1  11   3       7540.43       7394.97        54.79 o                         
   0  11   3       1109.07       1109.10        21.66 o                         
   1  11   3       1525.72       1515.47        23.02 o                         
   2  11   3       1991.41       1888.42        28.21 o                         
   3  11   3       1770.27       1647.52        29.22 o                         
   4  11   3        298.71        245.47        17.13 o                         
   5  11   3        184.92        215.01        16.87 o                         
   6  11   3        170.07        206.97        17.27 o                         
   7  11   3       1090.04       1067.04        34.07 o                         
   8  11   3        409.58        411.69        25.52 o                         
   9  11   3       1077.50       1101.06        42.97 o                         
  10  11   3        607.45        699.40        39.16 o                         
  11  11   3        322.86        346.22        34.70 o                         
  12  11   3         70.04         97.81        29.61 o                         
 -12  12   3        115.85        115.17        27.80 o                         
 -11  12   3         14.76         44.05        21.92 o                         
 -10  12   3        107.02        104.02        22.83 o                         
  -9  12   3        673.80        618.36        30.29 o                         
  -8  12   3        859.77        917.98        31.44 o                         
  -7  12   3       1145.05       1095.29        29.63 o                         
  -6  12   3       1577.48       1610.17        32.79 o                         
  -5  12   3       1686.21       1608.55        33.14 o                         
  -4  12   3        157.17        185.97        16.46 o                         
  -3  12   3        342.88        338.28        15.59 o                         
  -2  12   3       2371.75       2351.54        28.42 o                         
  -1  12   3       1485.50       1422.16        23.15 o                         
   0  12   3       2945.79       2860.10        32.03 o                         
   1  12   3          8.13          4.21         9.32 o                         
   2  12   3        915.81        930.11        23.07 o                         
   3  12   3         90.77         63.86        14.21 o                         
   4  12   3          5.09         -2.91        13.73 o                         
   5  12   3        419.09        420.04        21.84 o                         
   6  12   3        187.34        261.66        21.57 o                         
   7  12   3        388.79        362.21        24.56 o                         
   8  12   3         10.98        -19.36        19.39 o                         
   9  12   3       1171.24       1233.29        47.08 o                         
  10  12   3        183.17        194.26        30.82 o                         
  11  12   3         40.52         74.37        33.46 o                         
 -12  13   3        283.70        328.32        34.22 o                         
 -11  13   3         50.06         71.67        24.60 o                         
 -10  13   3        847.70        882.25        39.12 o                         
  -9  13   3       1326.80       1362.13        42.58 o                         
  -8  13   3        110.46        103.27        19.56 o                         
  -7  13   3       1215.66       1217.72        40.09 o                         
  -6  13   3       1922.26       1937.41        40.48 o                         
  -5  13   3       1657.45       1660.82        37.14 o                         
  -4  13   3         40.83         61.81        15.52 o                         
  -3  13   3       1014.70        989.23        25.29 o                         
  -2  13   3       4036.71       3915.40        41.10 o                         
  -1  13   3       1706.35       1695.30        29.34 o                         
   0  13   3       1833.93       1817.75        29.18 o                         
   1  13   3       4181.42       4046.23        44.02 o                         
   2  13   3       9072.89       8985.61        77.51 o                         
   3  13   3       2818.68       2718.32        40.34 o                         
   4  13   3         20.32         26.05        15.44 o                         
   5  13   3        689.63        727.28        27.92 o                         
   6  13   3        858.44        888.01        37.72 o                         
   7  13   3        448.48        483.58        28.07 o                         
   8  13   3        365.47        355.93        28.97 o                         
   9  13   3        242.45        202.85        29.95 o                         
  10  13   3       1007.51       1089.38        53.64 o                         
  11  13   3        311.01        324.06        39.68 o                         
 -11  14   3          0.61        -19.87        36.20 o                         
 -10  14   3         46.99         45.41        23.89 o                         
  -9  14   3        162.29        100.52        35.40 o                         
  -8  14   3         24.88         28.66        23.08 o                         
  -7  14   3        106.36         83.06        21.89 o                         
  -6  14   3        414.94        444.20        25.61 o                         
  -5  14   3        100.85         89.56        17.64 o                         
  -4  14   3        247.70        259.55        20.82 o                         
  -3  14   3         20.83         22.16        14.35 o                         
  -2  14   3        719.89        675.58        22.25 o                         
  -1  14   3        127.14        160.51        14.09 o                         
   0  14   3          0.42        -10.72        10.72 o                         
   1  14   3        274.55        294.00        17.15 o                         
   2  14   3        118.94        141.95        15.14 o                         
   3  14   3         53.60         62.39        15.59 o                         
   4  14   3         88.99        101.23        17.30 o                         
   5  14   3         67.49        103.49        20.47 o                         
   6  14   3        771.03        729.82        34.06 o                         
   7  14   3        239.02        230.96        31.79 o                         
   8  14   3          1.89        -17.47        26.32 o                         
   9  14   3        331.93        370.08        37.44 o                         
  10  14   3          0.89        -18.14        28.07 o                         
 -10  15   3        457.94        427.70        33.62 o                         
  -9  15   3        999.07        979.16        41.58 o                         
  -8  15   3        346.38        410.26        36.64 o                         
  -7  15   3        198.98        180.85        28.48 o                         
  -6  15   3       1585.06       1525.60        42.75 o                         
  -5  15   3       2618.00       2613.23        46.85 o                         
  -4  15   3        667.47        670.34        26.08 o                         
  -3  15   3        879.72        911.02        28.40 o                         
  -2  15   3       1233.04       1245.73        31.72 o                         
  -1  15   3        925.68        926.65        26.95 o                         
   0  15   3        228.53        243.03        17.39 o                         
   1  15   3        629.72        641.05        23.87 o                         
   2  15   3       2749.51       2676.82        42.89 o                         
   3  15   3       1525.05       1526.78        41.10 o                         
   4  15   3          2.64        -17.05        17.05 o                         
   5  15   3        625.40        613.36        35.67 o                         
   6  15   3       1586.59       1595.99        53.10 o                         
   7  15   3        915.12        989.79        48.81 o                         
   8  15   3        296.02        309.76        36.66 o                         
   9  15   3        703.10        739.96        52.23 o                         
 -10  16   3        116.02        160.78        29.71 o                         
  -9  16   3        163.83        166.32        28.95 o                         
  -8  16   3        262.93        330.11        30.92 o                         
  -7  16   3         52.24         52.44        22.67 o                         
  -6  16   3          8.69          0.12        20.90 o                         
  -5  16   3          1.39          5.62        18.44 o                         
  -4  16   3         53.10         80.09        18.53 o                         
  -3  16   3        452.04        435.46        24.04 o                         
  -2  16   3         73.55         69.34        17.12 o                         
  -1  16   3         11.43         11.26        18.98 o                         
   0  16   3          9.50         -0.56        15.79 o                         
   1  16   3         81.01         82.44        17.51 o                         
   2  16   3          1.45        -15.47        16.97 o                         
   3  16   3         19.25         12.40        17.68 o                         
   4  16   3        580.05        553.10        31.54 o                         
   5  16   3         36.21         37.46        23.63 o                         
   6  16   3          0.62        -21.71        25.34 o                         
   7  16   3         19.44         59.77        30.23 o                         
   8  16   3          1.82          1.57        33.66 o                         
  -9  17   3        957.65        932.61        43.83 o                         
  -8  17   3        708.96        750.61        59.36 o                         
  -7  17   3         35.31          5.22        22.95 o                         
  -6  17   3       1416.87       1472.33        45.66 o                         
  -5  17   3       2198.63       2246.70        52.98 o                         
  -4  17   3        136.05        117.21        22.05 o                         
  -3  17   3        169.35        167.51        21.88 o                         
  -2  17   3        852.61        858.07        35.06 o                         
  -1  17   3       2119.98       2161.87        48.97 o                         
   0  17   3        308.58        328.68        28.00 o                         
   1  17   3        595.45        629.85        29.34 o                         
   2  17   3       3725.78       3659.62        57.74 o                         
   3  17   3       3346.28       3505.73        62.01 o                         
   4  17   3         23.70         22.56        21.93 o                         
   5  17   3        559.58        589.22        36.73 o                         
   6  17   3        950.33       1017.31        47.45 o                         
   7  17   3        121.16        128.07        32.53 o                         
  -7  18   3        244.05        227.49        28.83 o                         
  -6  18   3        452.15        550.14        33.35 o                         
  -5  18   3         52.00         83.14        24.08 o                         
  -4  18   3        345.12        323.43        28.23 o                         
  -3  18   3        422.93        448.06        30.43 o                         
  -2  18   3        412.59        458.91        31.11 o                         
  -1  18   3        349.78        387.96        28.68 o                         
   0  18   3        175.66        189.29        26.49 o                         
   1  18   3          3.70        -20.09        20.10 o                         
   2  18   3        386.64        392.40        31.00 o                         
   3  18   3         49.36         28.94        22.83 o                         
   4  18   3        170.81        166.75        26.72 o                         
   5  18   3        229.70        202.60        30.35 o                         
   6  18   3        139.24        111.66        29.67 o                         
  -6  19   3        401.63        436.43        35.72 o                         
  -5  19   3       1579.54       1498.29        48.02 o                         
  -4  19   3         85.36         58.98        26.56 o                         
  -3  19   3        204.07        244.68        29.58 o                         
  -2  19   3       1676.10       1674.82        69.61 o                         
  -1  19   3         16.38         77.33        24.50 o                         
   0  19   3         78.23         44.26        24.72 o                         
   1  19   3        138.05        129.74        31.29 o                         
   2  19   3        604.91        626.59        41.22 o                         
   3  19   3        226.40        193.51        33.09 o                         
   4  19   3          0.58        -25.82        25.82 o                         
  -3  20   3        378.52        339.65        32.54 o                         
  -2  20   3        489.59        506.72        37.74 o                         
  -1  20   3        855.85        960.76        68.57 o                         
   0  20   3        183.87        217.73        35.31 o                         
   1  20   3        292.02        253.81        38.12 o                         
   2  20   3        554.70        528.19        49.76 o                         
 -15   0   4       2120.99       2231.40        96.28 o                         
 -14   0   4        724.54        752.17        50.22 o                         
 -13   0   4          2.18         34.60        22.16 o                         
 -12   0   4       1307.79       1380.13        43.96 o                         
 -11   0   4       2987.28       3030.76        56.38 o                         
 -10   0   4       1529.60       1513.38        38.31 o                         
  -9   0   4         46.38         40.53        11.90 o                         
  -8   0   4       2588.63       2730.79        38.05 o                         
  -7   0   4       4256.64       4046.14        46.92 o                         
  -6   0   4       2641.06       2504.96        38.53 o                         
  -5   0   4       2374.44       2341.89        34.70 o                         
  -4   0   4      14005.15      13907.76       151.21 o                         
  -3   0   4       3313.47       3346.22        38.21 o                         
  -2   0   4      14033.72      14850.48       155.00 o                         
  -1   0   4      60980.20      63736.62       586.23 o                         
   0   0   4      21991.03      23001.91       240.68 o                         
   1   0   4      20110.10      21198.57       201.20 o                         
   2   0   4       2866.24       2835.05        34.74 o                         
   3   0   4       1632.25       1643.68        25.74 o                         
   4   0   4      13843.87      13203.81       145.15 o                         
   5   0   4        335.65        297.22        18.26 o                         
   6   0   4        308.92        278.45        20.15 o                         
   7   0   4       4718.65       4644.82        90.07 o                         
   8   0   4       4065.96       3981.71        74.89 o                         
   9   0   4        934.89        877.67        40.42 o                         
  10   0   4        448.66        456.30        49.19 o                         
  11   0   4        316.26        321.27        35.33 o                         
  12   0   4       2188.80       2383.38        87.91 o                         
  13   0   4         31.61        -39.41       114.67 o                         
  14   0   4        283.61        213.99        61.46 o                         
 -15   1   4        135.64        113.60        30.88 o                         
 -14   1   4          0.84        -23.01        23.01 o                         
 -13   1   4          3.43         39.32        17.44 o                         
 -12   1   4         19.98          2.79        13.90 o                         
 -11   1   4         22.72         -4.30        12.39 o                         
 -10   1   4        135.40        104.98        13.01 o                         
  -9   1   4         29.84         35.73         8.30 o                         
  -8   1   4       1247.86       1190.83        19.17 o                         
  -7   1   4         14.90         15.99         6.97 o                         
  -6   1   4         30.97         47.77         6.64 o                         
  -5   1   4       4205.71       4737.55        38.45 o                         
  -4   1   4       1149.80       1177.21        14.42 o                         
  -3   1   4       3022.96       3107.49        24.74 o                         
  -2   1   4       1146.89       1229.02        10.85 o                         
  -1   1   4       1449.18       1531.90        12.45 o                         
   0   1   4      35972.69      37972.55       308.63 o                         
   1   1   4      30125.61      31983.72       232.60 o                         
   2   1   4       1063.24       1086.44        12.89 o                         
   3   1   4        412.04        450.67        13.71 o                         
   4   1   4       3310.09       3418.04        31.05 o                         
   5   1   4        851.99        894.58        19.11 o                         
   6   1   4        131.68        163.71         9.09 o                         
   7   1   4        816.81        851.43        25.24 o                         
   8   1   4        114.06        101.26        15.60 o                         
   9   1   4        156.66        161.10        17.21 o                         
  10   1   4        210.26        218.27        20.41 o                         
  11   1   4         38.16         26.15        20.09 o                         
  12   1   4         14.65          2.88        24.64 o                         
  13   1   4        198.15        193.19        36.17 o                         
  14   1   4          2.48         -7.48        37.70 o                         
 -15   2   4        270.81        239.03        33.81 o                         
 -14   2   4        633.29        686.86        34.73 o                         
 -13   2   4         49.66         31.65        18.55 o                         
 -12   2   4       3135.95       3291.88        46.69 o                         
 -11   2   4       2707.94       2797.98        40.58 o                         
 -10   2   4        472.60        410.71        18.11 o                         
  -9   2   4       1053.32        984.99        22.25 o                         
  -8   2   4        327.60        305.20        12.46 o                         
  -7   2   4       5782.28       5712.40        47.94 o                         
  -6   2   4       1197.76       1113.12        16.86 o                         
  -5   2   4       4140.40       4095.16        33.05 o                         
  -4   2   4      37546.64      38535.39       227.90 o                         
  -3   2   4      12358.00      12676.57        73.18 o                         
  -2   2   4       1988.56       1996.42        16.48 o                         
  -1   2   4       1804.42       1877.74        14.32 o                         
   0   2   4      15455.37      16159.64       105.60 o                         
   1   2   4      30384.57      31545.21       219.49 o                         
   2   2   4        121.58        155.27         5.74 o                         
   3   2   4       5929.69       5790.78        49.47 o                         
   4   2   4      12513.26      12369.73        87.51 o                         
   5   2   4       7006.27       7068.72        50.85 o                         
   6   2   4        924.01        958.49        22.32 o                         
   7   2   4        197.70        167.61        14.57 o                         
   8   2   4       3004.12       2858.42        49.66 o                         
   9   2   4        942.68        937.58        27.68 o                         
  10   2   4        412.53        312.69        25.05 o                         
  11   2   4       1868.65       1831.62        47.30 o                         
  12   2   4       1618.01       1568.66        54.37 o                         
  13   2   4        371.27        411.80        41.50 o                         
  14   2   4        145.48        189.81        43.57 o                         
 -15   3   4        737.99        772.04        41.02 o                         
 -14   3   4        140.75        193.86        25.96 o                         
 -13   3   4        124.01        162.79        23.50 o                         
 -12   3   4        772.16        773.20        27.57 o                         
 -11   3   4        936.39        918.45        26.38 o                         
 -10   3   4       1047.35        987.13        25.40 o                         
  -9   3   4        254.46        265.56        13.57 o                         
  -8   3   4        515.13        506.67        15.03 o                         
  -7   3   4        410.83        434.63        14.67 o                         
  -6   3   4       4193.25       4304.99        36.19 o                         
  -5   3   4        136.72        196.37         7.92 o                         
  -4   3   4        926.48        825.62        10.96 o                         
  -3   3   4       5884.80       5759.80        39.78 o                         
  -2   3   4       4656.16       4948.91        37.58 o                         
  -1   3   4        397.87        364.84         6.24 o                         
   0   3   4        518.75        548.48         8.83 o                         
   1   3   4       3195.23       3323.37        25.11 o                         
   2   3   4       1203.40       1253.35        18.13 o                         
   3   3   4        713.35        737.24        12.61 o                         
   4   3   4       4160.79       4204.88        38.77 o                         
   5   3   4       1059.61       1005.57        14.52 o                         
   6   3   4        145.36        169.62        10.12 o                         
   7   3   4       2317.24       2259.77        32.77 o                         
   8   3   4        163.84        159.11        13.39 o                         
   9   3   4         91.43         89.79        15.18 o                         
  10   3   4         19.18         33.55        18.32 o                         
  11   3   4         22.56         24.94        20.76 o                         
  12   3   4        524.36        554.83        38.38 o                         
  13   3   4        277.40        303.50        43.31 o                         
  14   3   4         23.41         45.31        34.98 o                         
 -15   4   4        180.18        154.72        32.73 o                         
 -14   4   4        707.80        818.18        37.52 o                         
 -13   4   4         15.24         14.77        21.16 o                         
 -12   4   4       1603.94       1702.77        43.31 o                         
 -11   4   4       1628.72       1671.59        33.91 o                         
 -10   4   4        135.60        162.43        16.15 o                         
  -9   4   4        933.76        927.54        22.06 o                         
  -8   4   4        427.02        424.59        14.77 o                         
  -7   4   4      10985.02      10956.37        78.42 o                         
  -6   4   4       2112.13       2012.63        21.54 o                         
  -5   4   4        457.26        388.69         9.62 o                         
  -4   4   4       3801.72       3555.13        26.68 o                         
  -3   4   4       3805.35       3771.24        31.53 o                         
  -2   4   4        839.59        934.07        10.87 o                         
  -1   4   4         16.93         25.89         4.29 o                         
   0   4   4       5371.78       5517.31        33.62 o                         
   1   4   4       4411.58       4285.27        35.16 o                         
   2   4   4        267.09        377.11        12.43 o                         
   3   4   4       2966.08       2993.57        29.42 o                         
   4   4   4       2647.46       2497.27        28.49 o                         
   5   4   4        547.42        563.60        12.74 o                         
   6   4   4        763.99        754.80        17.79 o                         
   7   4   4       1137.64       1103.12        21.50 o                         
   8   4   4       3907.40       3733.99        50.76 o                         
   9   4   4        876.62        890.46        33.65 o                         
  10   4   4          1.30         13.94        18.86 o                         
  11   4   4        802.27        818.17        36.74 o                         
  12   4   4        223.53        173.24        29.75 o                         
  13   4   4        143.18        103.56        30.18 o                         
  14   4   4        142.18        126.35        36.25 o                         
 -15   5   4        744.17        702.77        41.75 o                         
 -14   5   4        643.37        631.31        38.38 o                         
 -13   5   4        157.16        220.35        25.33 o                         
 -12   5   4        360.75        417.15        27.31 o                         
 -11   5   4        476.01        481.31        26.12 o                         
 -10   5   4       2717.07       2634.76        48.49 o                         
  -9   5   4        393.41        447.58        17.07 o                         
  -8   5   4       1474.07       1493.18        26.78 o                         
  -7   5   4       4285.59       4164.74        37.84 o                         
  -6   5   4        238.11        214.66         9.07 o                         
  -5   5   4        188.14        194.32         7.92 o                         
  -4   5   4       1170.60       1046.34        13.53 o                         
  -3   5   4       8570.17       8423.86        62.26 o                         
  -2   5   4        310.84        273.39         8.03 o                         
  -1   5   4      21123.14      21391.50       115.87 o                         
   0   5   4       5229.66       5115.44        34.25 o                         
   1   5   4      11885.82      11997.39        80.45 o                         
   2   5   4       4595.70       4841.45        40.97 o                         
   3   5   4       1880.30       1871.37        23.63 o                         
   4   5   4       4204.53       4143.25        34.39 o                         
   5   5   4       4742.94       4654.00        47.28 o                         
   6   5   4          5.69         -4.46         7.68 o                         
   7   5   4       2114.14       2039.67        31.68 o                         
   8   5   4       1545.55       1523.44        37.61 o                         
   9   5   4       1251.45       1278.16        38.86 o                         
  10   5   4        159.66        155.03        22.47 o                         
  11   5   4        380.03        419.91        32.73 o                         
  12   5   4       1281.03       1325.23        48.57 o                         
  13   5   4        123.71        120.65        31.24 o                         
 -15   6   4          5.05        -24.93        24.93 o                         
 -14   6   4         53.44         41.28        24.65 o                         
 -13   6   4          7.63          2.03        22.22 o                         
 -12   6   4        477.50        460.01        26.58 o                         
 -11   6   4        113.89        135.57        18.80 o                         
 -10   6   4         90.47         82.98        16.92 o                         
  -9   6   4         20.15         28.56        10.35 o                         
  -8   6   4       1714.30       1694.66        30.27 o                         
  -7   6   4        546.37        531.09        13.95 o                         
  -6   6   4        104.44         98.63         7.94 o                         
  -5   6   4       2184.15       2197.13        23.73 o                         
  -4   6   4        253.35        191.13         9.46 o                         
  -3   6   4       2872.33       2809.35        27.76 o                         
  -2   6   4          4.55         -1.60         5.12 o                         
  -1   6   4         46.46         38.78         5.14 o                         
   0   6   4        784.99        794.38        12.00 o                         
   1   6   4        856.28        785.28        11.54 o                         
   2   6   4        273.79        308.38        11.77 o                         
   3   6   4       2000.82       2074.69        26.82 o                         
   4   6   4       1985.34       1967.16        22.55 o                         
   5   6   4        799.30        830.52        15.33 o                         
   6   6   4        987.16        962.19        24.26 o                         
   7   6   4       3113.75       3053.82        41.01 o                         
   8   6   4       1484.72       1581.15        38.87 o                         
   9   6   4        999.09        934.52        34.97 o                         
  10   6   4         31.28         27.32        23.85 o                         
  11   6   4          2.26        -23.31        23.31 o                         
  12   6   4          7.70         22.84        25.02 o                         
  13   6   4         53.69         10.65        30.37 o                         
 -14   7   4        299.92        265.76        30.05 o                         
 -13   7   4         85.84         89.58        22.46 o                         
 -12   7   4         75.61         85.82        21.86 o                         
 -11   7   4        821.12        773.51        29.70 o                         
 -10   7   4        987.83        956.62        28.58 o                         
  -9   7   4          8.55         12.93        10.62 o                         
  -8   7   4       7937.40       7826.96        63.73 o                         
  -7   7   4      11095.29      10765.55        74.52 o                         
  -6   7   4       2024.04       2037.36        24.66 o                         
  -5   7   4        504.21        552.23        12.89 o                         
  -4   7   4       5710.30       5678.42        46.09 o                         
  -3   7   4       5665.08       5543.91        44.69 o                         
  -2   7   4       3546.24       3532.23        29.26 o                         
  -1   7   4       5511.70       5391.56        36.59 o                         
   0   7   4      11254.76      11051.02        69.26 o                         
   1   7   4       5111.35       4967.30        41.14 o                         
   2   7   4        560.95        551.76        11.54 o                         
   3   7   4         69.53         77.51         6.94 o                         
   4   7   4       5634.19       5406.69        48.73 o                         
   5   7   4       3879.02       3837.06        42.88 o                         
   6   7   4        601.29        563.64        19.95 o                         
   7   7   4       3837.75       3813.21        53.59 o                         
   8   7   4       6269.21       6194.77        82.07 o                         
   9   7   4       1406.33       1304.71        41.95 o                         
  10   7   4         43.55         28.17        23.39 o                         
  11   7   4        815.74        927.31        55.39 o                         
  12   7   4       1029.13       1034.59        46.96 o                         
  13   7   4        221.72        180.96        31.20 o                         
 -14   8   4         75.16         80.99        26.64 o                         
 -13   8   4          0.18         -4.84        22.70 o                         
 -12   8   4         23.24         17.71        22.05 o                         
 -11   8   4          0.09          1.70        19.14 o                         
 -10   8   4          1.06        -14.10        14.10 o                         
  -9   8   4        345.56        342.54        17.06 o                         
  -8   8   4          2.87         -9.85         9.85 o                         
  -7   8   4         48.37         21.50         9.64 o                         
  -6   8   4        853.98        829.25        16.40 o                         
  -5   8   4         73.34         76.70         8.35 o                         
  -4   8   4         75.72         88.14         9.57 o                         
  -3   8   4        344.91        299.07        10.26 o                         
  -2   8   4         14.91         21.78         6.18 o                         
  -1   8   4       1336.60       1316.86        16.55 o                         
   0   8   4        165.88        160.18         7.79 o                         
   1   8   4        636.45        680.47        18.37 o                         
   2   8   4         43.77         39.33         7.86 o                         
   3   8   4        658.87        698.88        16.61 o                         
   4   8   4        157.55        159.48        11.06 o                         
   5   8   4         13.04         -3.37         9.60 o                         
   6   8   4        122.67        152.30        12.84 o                         
   7   8   4        603.69        617.05        24.53 o                         
   8   8   4         28.20          7.09        16.94 o                         
   9   8   4        225.33        225.24        24.58 o                         
  10   8   4          5.16         52.26        24.15 o                         
  11   8   4          1.60         -3.79        24.48 o                         
  12   8   4          5.11          0.44        23.40 o                         
  13   8   4         29.71         34.90        27.78 o                         
 -14   9   4        124.98        122.63        28.56 o                         
 -13   9   4         11.21         26.63        25.81 o                         
 -12   9   4         13.17        -19.76        20.57 o                         
 -11   9   4        587.49        554.87        31.36 o                         
 -10   9   4        570.95        568.61        34.19 o                         
  -9   9   4        205.25        231.55        17.57 o                         
  -8   9   4       4844.30       4818.57        57.67 o                         
  -7   9   4       2382.21       2407.36        33.21 o                         
  -6   9   4       3572.46       3473.85        39.03 o                         
  -5   9   4        872.63        780.48        17.09 o                         
  -4   9   4       2401.37       2294.14        26.70 o                         
  -3   9   4       3483.04       3453.60        33.92 o                         
  -2   9   4       1644.21       1622.02        20.92 o                         
  -1   9   4       3853.42       3858.55        32.64 o                         
   0   9   4       9340.04       9193.15        63.56 o                         
   1   9   4       3035.20       3002.74        30.21 o                         
   2   9   4        770.99        789.57        18.82 o                         
   3   9   4        562.98        557.62        17.15 o                         
   4   9   4       5962.58       5760.03        58.69 o                         
   5   9   4       3292.09       3243.57        41.42 o                         
   6   9   4         17.59         10.97        13.97 o                         
   7   9   4       1886.37       1936.30        38.66 o                         
   8   9   4       2286.34       2321.97        47.44 o                         
   9   9   4        549.38        552.47        33.08 o                         
  10   9   4         31.63         39.71        28.48 o                         
  11   9   4        992.74       1020.50        45.58 o                         
  12   9   4       1314.56       1383.23        52.75 o                         
 -13  10   4         13.12          1.39        25.42 o                         
 -12  10   4        575.33        580.91        33.67 o                         
 -11  10   4          8.63         49.50        21.13 o                         
 -10  10   4        245.00        229.94        22.26 o                         
  -9  10   4        584.24        595.20        27.91 o                         
  -8  10   4        592.83        636.94        21.51 o                         
  -7  10   4        570.94        574.70        19.88 o                         
  -6  10   4        522.31        465.71        18.92 o                         
  -5  10   4         10.73         33.82        12.12 o                         
  -4  10   4        392.57        398.48        15.60 o                         
  -3  10   4       2488.20       2373.14        27.69 o                         
  -2  10   4        233.11        271.32        11.03 o                         
  -1  10   4         72.13         60.10         8.06 o                         
   0  10   4         38.48         33.01         7.45 o                         
   1  10   4       1240.63       1295.37        19.93 o                         
   2  10   4          4.69          3.58         9.88 o                         
   3  10   4        152.95        145.48        12.89 o                         
   4  10   4       1449.97       1397.60        27.15 o                         
   5  10   4        512.93        488.47        19.18 o                         
   6  10   4        267.97        251.65        18.99 o                         
   7  10   4        334.36        331.76        22.15 o                         
   8  10   4        139.42        148.20        22.30 o                         
   9  10   4        987.44       1008.22        42.70 o                         
  10  10   4        124.99         86.28        26.28 o                         
  11  10   4          8.36        -20.62        24.36 o                         
  12  10   4        216.54        197.24        32.95 o                         
 -13  11   4         46.21         58.49        27.90 o                         
 -12  11   4          4.01         -0.27        25.31 o                         
 -11  11   4        268.32        274.90        26.18 o                         
 -10  11   4       1431.04       1523.38        43.57 o                         
  -9  11   4        302.62        291.55        23.68 o                         
  -8  11   4       2572.88       2554.43        39.90 o                         
  -7  11   4       2362.48       2228.96        36.49 o                         
  -6  11   4        147.62        119.57        16.41 o                         
  -5  11   4        243.51        223.01        16.63 o                         
  -4  11   4       1029.16       1040.27        27.32 o                         
  -3  11   4       5799.41       5715.13        48.02 o                         
  -2  11   4       2136.16       2080.47        25.66 o                         
  -1  11   4         45.57         72.58         9.14 o                         
   0  11   4       3302.78       3366.03        34.79 o                         
   1  11   4       2673.07       2742.74        33.78 o                         
   2  11   4        388.79        371.75        16.41 o                         
   3  11   4         26.18         26.40        12.15 o                         
   4  11   4       1760.76       1808.16        32.11 o                         
   5  11   4       2194.04       2327.66        41.74 o                         
   6  11   4         81.27         49.79        16.85 o                         
   7  11   4        701.62        717.58        31.44 o                         
   8  11   4       1130.11       1122.69        59.35 o                         
   9  11   4         90.03        101.49        26.31 o                         
  10  11   4         29.22         15.20        24.37 o                         
  11  11   4         11.06         14.59        29.47 o                         
 -12  12   4        339.77        331.18        36.70 o                         
 -11  12   4        876.75        827.48        36.26 o                         
 -10  12   4        633.61        661.49        32.27 o                         
  -9  12   4        185.64        193.96        22.88 o                         
  -8  12   4         36.06         29.53        15.75 o                         
  -7  12   4       1947.39       1927.50        36.48 o                         
  -6  12   4        198.17        185.97        17.07 o                         
  -5  12   4        820.78        797.31        26.35 o                         
  -4  12   4       2210.96       2249.41        36.15 o                         
  -3  12   4        780.74        798.73        18.85 o                         
  -2  12   4       2406.34       2395.01        29.43 o                         
  -1  12   4        144.24        134.87        11.49 o                         
   0  12   4         88.51        100.34        10.86 o                         
   1  12   4       1311.84       1336.17        26.69 o                         
   2  12   4         24.85          5.15        12.63 o                         
   3  12   4       2216.22       2169.92        37.56 o                         
   4  12   4       3158.55       3094.85        45.62 o                         
   5  12   4       1208.97       1127.93        33.37 o                         
   6  12   4        766.84        764.69        30.25 o                         
   7  12   4        359.85        344.09        26.92 o                         
   8  12   4       1161.72       1228.08        52.43 o                         
   9  12   4        434.32        433.00        35.15 o                         
  10  12   4         47.31          8.28        34.24 o                         
  11  12   4        301.86        306.41        38.59 o                         
 -12  13   4        271.37        289.43        34.01 o                         
 -11  13   4         26.47         36.82        23.74 o                         
 -10  13   4         72.38         74.82        22.26 o                         
  -9  13   4        322.40        358.88        26.91 o                         
  -8  13   4       1209.35       1232.59        37.01 o                         
  -7  13   4        964.09        995.14        30.32 o                         
  -6  13   4         48.27         39.23        16.40 o                         
  -5  13   4        220.34        185.31        18.35 o                         
  -4  13   4        341.58        299.51        19.49 o                         
  -3  13   4       1798.98       1834.47        33.54 o                         
  -2  13   4        171.93        202.59        13.84 o                         
  -1  13   4       1516.36       1525.79        26.77 o                         
   0  13   4       3900.93       3817.08        40.44 o                         
   1  13   4        956.19        930.92        24.90 o                         
   2  13   4         56.52         75.55        14.43 o                         
   3  13   4        364.26        333.13        19.18 o                         
   4  13   4        514.86        475.06        26.19 o                         
   5  13   4        535.21        532.28        27.93 o                         
   6  13   4         49.73         45.25        24.01 o                         
   7  13   4        554.05        606.82        36.28 o                         
   8  13   4        940.47        945.57        43.68 o                         
   9  13   4         17.72         32.37        29.73 o                         
  10  13   4        190.69        251.95        37.27 o                         
 -11  14   4       1588.33       1489.94        51.23 o                         
 -10  14   4         89.04          4.61        23.99 o                         
  -9  14   4        108.17         84.67        22.44 o                         
  -8  14   4        384.22        367.55        25.89 o                         
  -7  14   4       1186.71       1184.22        44.78 o                         
  -6  14   4        202.39        222.29        21.53 o                         
  -5  14   4        103.20        119.07        18.52 o                         
  -4  14   4       2749.42       2772.26        42.87 o                         
  -3  14   4       1582.47       1592.47        36.69 o                         
  -2  14   4        225.29        221.58        15.91 o                         
  -1  14   4       1076.27       1066.20        25.53 o                         
   0  14   4       3634.60       3586.36        43.66 o                         
   1  14   4       2250.05       2244.13        49.06 o                         
   2  14   4         16.27         14.33        15.01 o                         
   3  14   4        616.01        599.62        25.26 o                         
   4  14   4       1015.87       1012.95        38.13 o                         
   5  14   4       1381.92       1478.28        48.44 o                         
   6  14   4        486.95        480.80        36.18 o                         
   7  14   4         95.58         87.95        37.45 o                         
   8  14   4        984.81       1133.47        70.56 o                         
   9  14   4        441.34        470.82        37.48 o                         
  10  14   4         52.51         27.23        39.02 o                         
 -10  15   4        163.88        116.84        28.31 o                         
  -9  15   4        183.65        220.57        29.32 o                         
  -8  15   4         65.44         52.02        21.48 o                         
  -7  15   4        266.29        229.86        24.82 o                         
  -6  15   4         33.39         46.68        19.64 o                         
  -5  15   4        245.81        263.85        23.28 o                         
  -4  15   4         32.69         55.85        17.38 o                         
  -3  15   4        338.61        403.09        22.64 o                         
  -2  15   4         27.27         42.93        16.87 o                         
  -1  15   4         16.30         32.19        16.57 o                         
   0  15   4         27.60         28.35        15.05 o                         
   1  15   4         50.99         89.32        16.50 o                         
   2  15   4          2.50          9.27        19.21 o                         
   3  15   4        674.69        684.97        31.41 o                         
   4  15   4         85.29         95.08        22.26 o                         
   5  15   4        805.92        851.55        50.61 o                         
   6  15   4          5.09          5.57        26.48 o                         
   7  15   4          0.95        -27.23        27.23 o                         
   8  15   4        122.50         95.51        35.01 o                         
   9  15   4        132.47         75.51        33.88 o                         
 -10  16   4         89.24        130.99        28.33 o                         
  -9  16   4        210.60        230.72        36.83 o                         
  -8  16   4         16.46         14.29        24.33 o                         
  -7  16   4        227.93        214.14        26.58 o                         
  -6  16   4        297.50        257.29        26.37 o                         
  -5  16   4       1111.91       1029.32        36.00 o                         
  -4  16   4       2719.37       2679.30        49.53 o                         
  -3  16   4       3081.84       3128.69        59.22 o                         
  -2  16   4        631.61        679.67        30.29 o                         
  -1  16   4        231.28        242.57        25.21 o                         
   0  16   4       1013.60       1018.95        33.08 o                         
   1  16   4       2493.64       2468.65        43.33 o                         
   2  16   4         48.72         41.52        24.41 o                         
   3  16   4       1830.79       1877.64        47.52 o                         
   4  16   4       2548.63       2706.08        59.60 o                         
   5  16   4       1199.08       1092.10        52.96 o                         
   6  16   4         15.65          0.17        27.00 o                         
   7  16   4         80.31         53.26        30.75 o                         
   8  16   4        801.45        879.71        55.31 o                         
  -9  17   4        173.78        181.09        29.26 o                         
  -8  17   4         30.03          7.09        26.09 o                         
  -7  17   4         14.05          9.87        23.86 o                         
  -6  17   4        245.98        254.10        27.03 o                         
  -5  17   4        697.70        719.88        34.13 o                         
  -4  17   4        565.88        655.99        31.08 o                         
  -3  17   4         76.51         74.05        20.99 o                         
  -2  17   4         22.86         -6.76        20.00 o                         
  -1  17   4         16.44         10.93        19.75 o                         
   0  17   4         38.35         43.74        21.22 o                         
   1  17   4        105.58        100.21        22.29 o                         
   2  17   4        587.96        611.99        34.92 o                         
   3  17   4        885.87        830.54        36.37 o                         
   4  17   4        100.22         85.69        26.43 o                         
   5  17   4        199.46        135.30        28.96 o                         
   6  17   4          0.43         18.95        27.59 o                         
   7  17   4         16.81        -12.65        28.20 o                         
  -7  18   4        554.12        619.74        41.60 o                         
  -6  18   4        310.39        301.85        29.68 o                         
  -5  18   4        165.46        134.07        26.44 o                         
  -4  18   4        849.79        913.87        41.02 o                         
  -3  18   4        537.14        571.72        32.85 o                         
  -2  18   4         69.90         44.88        22.10 o                         
  -1  18   4         31.41         39.11        23.05 o                         
   0  18   4        659.84        708.89        41.21 o                         
   1  18   4       1133.09       1106.37        48.26 o                         
   2  18   4        272.39        298.98        29.70 o                         
   3  18   4        338.31        362.92        34.91 o                         
   4  18   4        624.15        609.25        38.12 o                         
   5  18   4         14.17        -20.80        24.83 o                         
   6  18   4        117.40        139.17        29.61 o                         
  -6  19   4        480.87        481.21        33.06 o                         
  -5  19   4        309.21        312.69        32.41 o                         
  -4  19   4        433.49        472.93        35.75 o                         
  -3  19   4        274.11        341.04        31.92 o                         
  -2  19   4        120.66        112.97        25.60 o                         
  -1  19   4         66.88         40.10        27.83 o                         
   0  19   4        247.42        221.63        45.42 o                         
   1  19   4        383.29        337.02        37.40 o                         
   2  19   4        522.46        571.39        40.40 o                         
   3  19   4        251.76        250.58        34.06 o                         
   4  19   4        253.28        237.91        35.26 o                         
  -3  20   4        207.27        182.19        33.51 o                         
  -2  20   4          2.68        102.26        32.47 o                         
  -1  20   4         30.56         70.36        30.41 o                         
   0  20   4        176.83        174.72        32.20 o                         
   1  20   4        201.03        230.44        38.66 o                         
 -15   1   5          0.23        -28.86        30.51 o                         
 -14   1   5       1132.46       1225.20        39.93 o                         
 -13   1   5       2795.21       2787.94        55.72 o                         
 -12   1   5        866.96        907.24        28.01 o                         
 -11   1   5        218.26        205.85        19.55 o                         
 -10   1   5        825.14        876.36        26.33 o                         
  -9   1   5         65.25         66.86         9.55 o                         
  -8   1   5       1354.88       1349.18        21.54 o                         
  -7   1   5        223.96        206.37        10.39 o                         
  -6   1   5      10927.82      10154.37        73.96 o                         
  -5   1   5      13662.41      13440.96        96.58 o                         
  -4   1   5       1448.19       1462.81        17.06 o                         
  -3   1   5       3333.09       3407.86        26.30 o                         
  -2   1   5       3960.26       3937.80        29.78 o                         
  -1   1   5        266.85        356.12         8.75 o                         
   0   1   5       5461.55       5606.32        53.04 o                         
   1   1   5       9595.18       9886.56        77.86 o                         
   2   1   5      19486.07      19619.62       139.67 o                         
   3   1   5      12592.00      12706.34        93.53 o                         
   4   1   5       1408.13       1429.36        19.47 o                         
   5   1   5        402.05        438.25         9.31 o                         
   6   1   5       2784.84       2718.57        34.39 o                         
   7   1   5       4175.05       4189.44        56.77 o                         
   8   1   5         42.28         47.05        14.46 o                         
   9   1   5       1369.07       1340.34        39.98 o                         
  10   1   5       1267.27       1304.01        40.10 o                         
  11   1   5        600.02        647.39        56.40 o                         
  12   1   5         74.72         53.86        37.78 o                         
  13   1   5         17.38         20.99        36.29 o                         
 -15   2   5         14.53        -26.99        31.03 o                         
 -14   2   5          1.52         24.49        21.86 o                         
 -13   2   5        452.02        477.03        26.03 o                         
 -12   2   5         16.42         13.45        15.46 o                         
 -11   2   5         53.26         57.39        14.47 o                         
 -10   2   5         45.81         68.99        12.96 o                         
  -9   2   5        129.73        160.84        11.83 o                         
  -8   2   5       2568.97       2551.63        29.55 o                         
  -7   2   5        244.33        252.24        11.83 o                         
  -6   2   5        282.18        321.07        10.59 o                         
  -5   2   5       6011.79       6285.87        44.83 o                         
  -4   2   5       1322.74       1445.22        14.39 o                         
  -3   2   5       1371.28       1406.21        12.36 o                         
  -2   2   5         49.93         55.27         4.56 o                         
  -1   2   5       4219.71       4233.04        31.79 o                         
   0   2   5        625.38        602.90        10.31 o                         
   1   2   5        220.87        222.38         9.65 o                         
   2   2   5       1498.28       1499.43        16.71 o                         
   3   2   5        182.25        214.22         7.98 o                         
   4   2   5        676.69        690.29        14.24 o                         
   5   2   5        510.62        475.75        12.60 o                         
   6   2   5       2446.06       2355.52        28.36 o                         
   7   2   5         29.29         28.51        10.99 o                         
   8   2   5        414.62        399.56        21.93 o                         
   9   2   5        370.05        395.06        24.07 o                         
  10   2   5        336.87        331.74        28.76 o                         
  11   2   5        231.88        270.24        28.98 o                         
  12   2   5         14.94          5.75        25.05 o                         
  13   2   5        331.96        351.47        48.64 o                         
 -15   3   5        143.31        146.30        34.45 o                         
 -14   3   5        213.16        195.37        26.33 o                         
 -13   3   5        925.79        928.35        54.88 o                         
 -12   3   5        517.04        507.79        24.82 o                         
 -11   3   5         64.05         73.87        14.79 o                         
 -10   3   5        124.41        123.83        14.54 o                         
  -9   3   5        214.09        255.66        13.32 o                         
  -8   3   5        558.18        604.31        16.17 o                         
  -7   3   5          8.31          3.88         7.42 o                         
  -6   3   5      13373.64      13688.33        92.58 o                         
  -5   3   5       5008.46       4697.75        34.51 o                         
  -4   3   5       3803.80       3961.98        30.63 o                         
  -3   3   5        129.08        142.38         6.38 o                         
  -2   3   5         44.05         47.88         5.84 o                         
  -1   3   5       4709.55       4648.68        34.79 o                         
   0   3   5       4447.95       4493.44        32.74 o                         
   1   3   5       7206.41       7336.36        57.61 o                         
   2   3   5      12929.93      12631.41        89.20 o                         
   3   3   5       1071.65        951.26        15.01 o                         
   4   3   5       1462.95       1469.42        20.32 o                         
   5   3   5        611.02        578.45        15.01 o                         
   6   3   5       1212.68       1201.57        22.12 o                         
   7   3   5       1347.33       1280.58        32.32 o                         
   8   3   5        574.38        587.47        23.47 o                         
   9   3   5       3159.11       3120.85        59.57 o                         
  10   3   5       1553.03       1438.23        47.99 o                         
  11   3   5        570.14        627.66        37.18 o                         
  12   3   5        185.82        234.75        30.61 o                         
  13   3   5         14.67         10.01        35.82 o                         
 -15   4   5          3.49         -9.71        29.62 o                         
 -14   4   5          3.88        -24.32        24.32 o                         
 -13   4   5         53.60         68.12        21.73 o                         
 -12   4   5        130.20         86.50        18.81 o                         
 -11   4   5        273.12        236.81        21.22 o                         
 -10   4   5       2455.57       2403.77        39.45 o                         
  -9   4   5       4262.06       4201.55        44.16 o                         
  -8   4   5        448.88        485.61        15.35 o                         
  -7   4   5       1751.68       1672.66        20.80 o                         
  -6   4   5         10.25         13.99         5.85 o                         
  -5   4   5       5649.50       5702.18        40.62 o                         
  -4   4   5        490.74        468.14        10.49 o                         
  -3   4   5       2511.90       2640.01        25.46 o                         
  -2   4   5      17636.92      17845.79       113.83 o                         
  -1   4   5      10770.33      11142.24        69.47 o                         
   0   4   5        334.74        313.70         8.98 o                         
   1   4   5       1936.99       2022.38        18.22 o                         
   2   4   5         65.50        102.46         5.71 o                         
   3   4   5       1721.00       1541.50        19.42 o                         
   4   4   5        948.98       1011.47        19.35 o                         
   5   4   5       2338.32       2390.24        30.09 o                         
   6   4   5       5900.85       5799.39        56.61 o                         
   7   4   5       2162.57       2168.57        36.66 o                         
   8   4   5       2268.43       2253.95        47.84 o                         
   9   4   5        675.80        620.89        33.16 o                         
  10   4   5        255.58        250.71        30.66 o                         
  11   4   5        735.21        700.86        39.34 o                         
  12   4   5         21.29         23.43        26.18 o                         
  13   4   5        448.00        436.13        38.67 o                         
 -15   5   5         45.12         59.07        29.17 o                         
 -14   5   5        124.04        133.81        26.63 o                         
 -13   5   5        264.85        177.84        27.44 o                         
 -12   5   5        576.95        621.93        26.79 o                         
 -11   5   5         78.61         73.44        16.66 o                         
 -10   5   5        124.82        132.80        16.64 o                         
  -9   5   5        159.09        166.89        13.27 o                         
  -8   5   5        156.97        174.38        10.75 o                         
  -7   5   5       1026.90       1030.93        17.01 o                         
  -6   5   5       3149.00       3082.40        28.47 o                         
  -5   5   5       4897.76       4770.78        39.65 o                         
  -4   5   5        268.48        234.80         8.73 o                         
  -3   5   5       1246.97       1258.57        16.82 o                         
  -2   5   5       1044.76       1016.79        13.07 o                         
  -1   5   5       3414.68       3395.77        26.67 o                         
   0   5   5          1.19          1.19         4.22 o                         
   1   5   5        289.89        371.39         9.99 o                         
   2   5   5       2311.75       1995.76        21.78 o                         
   3   5   5       3565.87       3490.17        32.13 o                         
   4   5   5          7.29          4.42         6.64 o                         
   5   5   5         72.06        102.52         9.64 o                         
   6   5   5         42.68         39.64        10.31 o                         
   7   5   5          8.01         17.51        12.77 o                         
   8   5   5         10.96         11.31        16.36 o                         
   9   5   5        434.13        466.60        30.90 o                         
  10   5   5        974.59       1020.50        43.28 o                         
  11   5   5        171.00        152.77        37.47 o                         
  12   5   5          1.32         24.16        27.60 o                         
  13   5   5         16.65         34.57        34.33 o                         
 -15   6   5          5.90        -14.51        25.09 o                         
 -14   6   5          1.99        -25.02        25.02 o                         
 -13   6   5        371.56        448.11        33.09 o                         
 -12   6   5        254.86        272.23        27.19 o                         
 -11   6   5         37.25         45.48        17.25 o                         
 -10   6   5       1893.70       1943.86        38.15 o                         
  -9   6   5      10534.96      10283.14        82.30 o                         
  -8   6   5        830.15        860.39        29.54 o                         
  -7   6   5         85.11         56.43         8.06 o                         
  -6   6   5        149.07        154.78         7.91 o                         
  -5   6   5       5796.78       5850.62        45.78 o                         
  -4   6   5        116.02        111.03         8.74 o                         
  -3   6   5       1806.45       1774.86        21.75 o                         
  -2   6   5      11525.54      11167.44        71.45 o                         
  -1   6   5       7695.16       7192.52        46.27 o                         
   0   6   5       1653.70       1711.67        16.74 o                         
   1   6   5       1920.13       1917.23        30.81 o                         
   2   6   5        582.00        573.80        13.84 o                         
   3   6   5      10873.54      10786.27        86.34 o                         
   4   6   5         62.86         56.39         8.40 o                         
   5   6   5       6411.95       6335.43        59.95 o                         
   6   6   5       6229.53       6049.22        68.93 o                         
   7   6   5       1287.82       1206.08        40.09 o                         
   8   6   5        156.83        170.85        23.16 o                         
   9   6   5        268.00        281.12        33.61 o                         
  10   6   5        853.68        869.43        41.20 o                         
  11   6   5        672.23        721.30        41.44 o                         
  12   6   5         62.12          0.55        27.89 o                         
  13   6   5        672.39        753.24        46.61 o                         
 -15   7   5          0.01         28.71        26.27 o                         
 -14   7   5          7.27          2.19        24.37 o                         
 -13   7   5        375.05        389.34        30.12 o                         
 -12   7   5          4.76         16.14        26.05 o                         
 -11   7   5        206.91        191.78        21.83 o                         
 -10   7   5        114.85        123.83        16.62 o                         
  -9   7   5         80.26         71.20        12.10 o                         
  -8   7   5         30.12         36.64        11.95 o                         
  -7   7   5         45.01         66.19         9.50 o                         
  -6   7   5        734.12        741.59        16.54 o                         
  -5   7   5        268.08        284.37        11.93 o                         
  -4   7   5          0.04          0.90         7.01 o                         
  -3   7   5        704.58        775.11        13.30 o                         
  -2   7   5       2331.99       2522.72        23.41 o                         
  -1   7   5        199.62        204.20         7.44 o                         
   0   7   5        215.37        211.55         7.24 o                         
   1   7   5         33.49         27.09         6.67 o                         
   2   7   5         30.62         21.30         7.08 o                         
   3   7   5         80.59        120.28        12.55 o                         
   4   7   5        233.86        269.38        11.73 o                         
   5   7   5         56.79         66.33        12.63 o                         
   6   7   5        176.71        188.94        16.35 o                         
   7   7   5        522.99        534.39        23.88 o                         
   8   7   5         43.06         55.81        20.75 o                         
   9   7   5        336.53        362.07        30.02 o                         
  10   7   5        452.87        417.61        33.19 o                         
  11   7   5        212.60        224.72        31.29 o                         
  12   7   5          2.27        -23.64        24.64 o                         
  13   7   5          0.28        -11.00        29.07 o                         
 -14   8   5        103.36         64.00        25.53 o                         
 -13   8   5        592.80        557.55        36.32 o                         
 -12   8   5        796.14        823.74        39.61 o                         
 -11   8   5          5.30          1.26        18.50 o                         
 -10   8   5       4575.24       4489.40        57.84 o                         
  -9   8   5       5309.29       5163.23        52.74 o                         
  -8   8   5       1280.19       1244.47        23.74 o                         
  -7   8   5        715.71        732.84        18.59 o                         
  -6   8   5       2870.43       2858.26        29.26 o                         
  -5   8   5        485.84        497.24        14.09 o                         
  -4   8   5       2575.94       2454.05        27.73 o                         
  -3   8   5        504.34        531.21        14.01 o                         
  -2   8   5      15258.71      14856.03        92.14 o                         
  -1   8   5       5356.61       4993.15        36.99 o                         
   0   8   5        466.12        466.27        11.56 o                         
   1   8   5         90.62        111.71         7.03 o                         
   2   8   5       2672.17       2612.64        25.34 o                         
   3   8   5       6098.74       6002.66        62.45 o                         
   4   8   5        679.48        673.06        21.70 o                         
   5   8   5       4923.59       4770.91        56.69 o                         
   6   8   5       5242.53       5176.59        58.36 o                         
   7   8   5       3034.31       2894.15        49.00 o                         
   8   8   5        134.84        131.33        27.77 o                         
   9   8   5         80.68         66.08        22.67 o                         
  10   8   5        974.06       1043.82        58.25 o                         
  11   8   5        461.80        514.97        35.33 o                         
  12   8   5        288.48        212.17        31.03 o                         
 -14   9   5         66.87         76.29        27.38 o                         
 -13   9   5         11.75          3.15        24.76 o                         
 -12   9   5        185.53        184.11        27.56 o                         
 -11   9   5         93.90        119.20        24.09 o                         
 -10   9   5        476.13        552.77        25.13 o                         
  -9   9   5        192.47        189.56        16.49 o                         
  -8   9   5        136.92        134.77        14.89 o                         
  -7   9   5        669.59        658.71        19.96 o                         
  -6   9   5         69.72         67.06        10.79 o                         
  -5   9   5       1672.05       1568.97        23.62 o                         
  -4   9   5       1238.37       1131.92        19.87 o                         
  -3   9   5         26.32         32.94         7.27 o                         
  -2   9   5        737.35        753.86        14.84 o                         
  -1   9   5        230.95        219.60         9.16 o                         
   0   9   5        259.93        270.51        10.21 o                         
   1   9   5         12.38         13.36         6.91 o                         
   2   9   5        106.13        120.71         8.87 o                         
   3   9   5        490.48        473.31        20.37 o                         
   4   9   5        181.79        181.07        15.38 o                         
   5   9   5        849.28        798.18        38.84 o                         
   6   9   5         80.61         83.80        15.81 o                         
   7   9   5        620.73        602.34        30.44 o                         
   8   9   5        183.39        178.64        23.90 o                         
   9   9   5        375.87        439.14        31.02 o                         
  10   9   5       1002.65       1000.14        43.58 o                         
  11   9   5         77.68         41.18        26.21 o                         
  12   9   5         24.00         36.16        41.33 o                         
 -13  10   5         59.39         48.29        26.43 o                         
 -12  10   5        438.66        484.23        34.83 o                         
 -11  10   5         48.96         46.77        22.55 o                         
 -10  10   5       2943.86       2935.63        52.30 o                         
  -9  10   5       3170.67       3129.96        44.16 o                         
  -8  10   5        169.95        158.82        16.40 o                         
  -7  10   5         57.48         45.62        13.35 o                         
  -6  10   5         61.99         33.34        12.35 o                         
  -5  10   5        122.82        149.70        12.47 o                         
  -4  10   5        780.80        811.78        22.55 o                         
  -3  10   5       3774.18       3686.05        35.11 o                         
  -2  10   5      14956.70      14685.12        93.89 o                         
  -1  10   5       6466.30       6307.42        47.49 o                         
   0  10   5       2463.55       2337.60        26.59 o                         
   1  10   5       1934.14       1992.00        25.00 o                         
   2  10   5       1041.62       1046.78        23.57 o                         
   3  10   5       2142.48       2068.18        30.86 o                         
   4  10   5        243.26        254.07        17.53 o                         
   5  10   5       2669.94       2636.41        43.30 o                         
   6  10   5       3876.01       3901.91        59.16 o                         
   7  10   5        481.44        499.81        26.36 o                         
   8  10   5        131.90         93.57        22.73 o                         
   9  10   5         53.11         66.46        24.64 o                         
  10  10   5        816.77        837.00        42.24 o                         
  11  10   5        432.80        511.74        52.39 o                         
 -13  11   5        325.15        325.21        34.36 o                         
 -12  11   5        321.30        289.66        32.20 o                         
 -11  11   5        149.62        125.16        24.34 o                         
 -10  11   5        572.68        592.08        29.71 o                         
  -9  11   5         27.21         63.46        16.80 o                         
  -8  11   5        112.50         80.10        16.65 o                         
  -7  11   5        976.90        920.39        26.76 o                         
  -6  11   5       1939.69       1824.78        32.82 o                         
  -5  11   5       2244.89       2133.40        37.51 o                         
  -4  11   5       1942.43       2029.67        30.06 o                         
  -3  11   5        469.78        477.45        15.62 o                         
  -2  11   5       2897.38       2877.16        30.55 o                         
  -1  11   5       1336.53       1309.72        20.55 o                         
   0  11   5        834.91        833.36        20.26 o                         
   1  11   5        693.37        698.08        19.23 o                         
   2  11   5       2765.26       2816.43        44.47 o                         
   3  11   5       2706.63       2636.01        43.59 o                         
   4  11   5        690.80        739.47        26.29 o                         
   5  11   5        215.59        214.99        19.47 o                         
   6  11   5        765.59        829.46        32.44 o                         
   7  11   5        630.01        607.69        29.95 o                         
   8  11   5         12.72         18.88        23.04 o                         
   9  11   5       1270.06       1201.64        61.35 o                         
  10  11   5        615.29        572.46        51.23 o                         
  11  11   5         39.23         42.67        36.54 o                         
 -13  12   5          5.84        -26.17        26.17 o                         
 -12  12   5        197.60        191.23        37.79 o                         
 -11  12   5         33.69        -10.28        25.28 o                         
 -10  12   5        284.13        263.28        25.13 o                         
  -9  12   5       1644.00       1662.01        43.72 o                         
  -8  12   5        205.96        231.39        19.27 o                         
  -7  12   5         16.34         16.46        15.07 o                         
  -6  12   5         32.27         16.72        14.45 o                         
  -5  12   5       3080.29       2809.75        43.06 o                         
  -4  12   5        588.11        534.10        20.12 o                         
  -3  12   5        470.71        502.41        16.88 o                         
  -2  12   5       4872.24       4753.27        42.90 o                         
  -1  12   5       2749.09       2769.27        32.40 o                         
   0  12   5        293.94        311.02        16.37 o                         
   1  12   5         18.68         16.18        10.93 o                         
   2  12   5       1922.87       1887.62        32.23 o                         
   3  12   5       1740.56       1758.99        37.85 o                         
   4  12   5         18.87         14.87        15.88 o                         
   5  12   5        152.07        183.05        24.24 o                         
   6  12   5       1271.03       1397.16        46.69 o                         
   7  12   5        143.73        177.75        25.96 o                         
   8  12   5         44.84         84.39        25.72 o                         
   9  12   5          3.28          4.95        46.34 o                         
  10  12   5        735.66        841.29        59.39 o                         
 -12  13   5        627.46        599.54        42.27 o                         
 -11  13   5         10.89        -12.14        22.69 o                         
 -10  13   5        197.67        190.27        25.23 o                         
  -9  13   5       1576.67       1658.18        47.45 o                         
  -8  13   5        245.64        240.21        21.57 o                         
  -7  13   5         23.51         11.74        15.86 o                         
  -6  13   5       2772.47       2832.25        43.84 o                         
  -5  13   5       2828.37       2714.93        40.03 o                         
  -4  13   5       1781.92       1724.47        30.39 o                         
  -3  13   5        119.22        115.98        13.98 o                         
  -2  13   5        468.77        446.78        18.81 o                         
  -1  13   5        297.47        331.38        15.92 o                         
   0  13   5          1.66          3.21        12.22 o                         
   1  13   5       2351.17       2334.95        37.11 o                         
   2  13   5       4131.68       4049.36        55.43 o                         
   3  13   5       2890.40       2826.37        64.24 o                         
   4  13   5       1627.91       1625.79        50.35 o                         
   5  13   5        399.19        406.10        31.82 o                         
   6  13   5        918.48        863.04        40.06 o                         
   7  13   5        143.45        135.17        25.86 o                         
   8  13   5         66.27         12.23        24.13 o                         
   9  13   5       1383.32       1262.58        56.50 o                         
  10  13   5        872.40        918.54        65.78 o                         
 -11  14   5         49.55         42.21        26.54 o                         
 -10  14   5        544.18        459.76        31.84 o                         
  -9  14   5        214.98        231.92        28.17 o                         
  -8  14   5         46.33         32.31        19.61 o                         
  -7  14   5        918.79        945.54        31.28 o                         
  -6  14   5          0.09         14.70        15.65 o                         
  -5  14   5         62.79         67.79        18.70 o                         
  -4  14   5        325.79        290.10        21.77 o                         
  -3  14   5         16.61         21.10        16.49 o                         
  -2  14   5        803.61        847.10        26.47 o                         
  -1  14   5        586.34        585.84        25.95 o                         
   0  14   5          0.05        -13.27        14.16 o                         
   1  14   5        291.22        323.43        24.26 o                         
   2  14   5        251.22        246.79        21.76 o                         
   3  14   5         83.60        120.74        20.27 o                         
   4  14   5        108.15        110.75        24.33 o                         
   5  14   5        288.60        296.25        31.56 o                         
   6  14   5          5.08         -5.16        24.90 o                         
   7  14   5         22.55         23.02        30.61 o                         
   8  14   5        116.38        124.10        34.29 o                         
   9  14   5          2.92        -16.16        29.78 o                         
 -10  15   5        126.66         75.22        28.73 o                         
  -9  15   5        844.78        832.41        41.51 o                         
  -8  15   5        374.70        378.24        31.31 o                         
  -7  15   5         74.28         70.87        20.99 o                         
  -6  15   5       2004.28       1957.13        45.43 o                         
  -5  15   5       2430.59       2327.61        47.57 o                         
  -4  15   5        898.54        890.50        32.13 o                         
  -3  15   5       1174.63       1146.29        34.37 o                         
  -2  15   5        585.60        632.61        26.85 o                         
  -1  15   5       2084.76       2122.73        48.50 o                         
   0  15   5        279.80        266.48        20.25 o                         
   1  15   5       3001.71       3127.28        50.77 o                         
   2  15   5       5200.54       5186.19        71.25 o                         
   3  15   5       1300.09       1266.19        42.75 o                         
   4  15   5        480.58        418.36        31.88 o                         
   5  15   5        340.88        292.92        30.08 o                         
   6  15   5        415.25        467.00        37.36 o                         
   7  15   5        965.69       1063.34        51.27 o                         
   8  15   5         40.76        -33.95        33.95 o                         
 -10  16   5         84.89        157.03        31.60 o                         
  -9  16   5         30.49         57.87        27.92 o                         
  -8  16   5          3.06         43.65        22.89 o                         
  -7  16   5        123.20        121.39        25.79 o                         
  -6  16   5         48.28         37.23        21.67 o                         
  -5  16   5         17.35         -8.08        20.23 o                         
  -4  16   5        152.52        142.59        21.85 o                         
  -3  16   5         52.96         61.79        19.01 o                         
  -2  16   5         49.28         29.58        19.37 o                         
  -1  16   5        556.87        570.75        29.39 o                         
   0  16   5        160.93        151.36        22.51 o                         
   1  16   5        581.68        577.96        30.82 o                         
   2  16   5        220.14        220.99        24.72 o                         
   3  16   5        128.56        168.84        26.27 o                         
   4  16   5        254.07        211.90        27.58 o                         
   5  16   5        563.59        572.86        38.45 o                         
   6  16   5         91.70        148.12        31.07 o                         
   7  16   5         52.32         77.18        32.29 o                         
   8  16   5          4.92        -27.02        31.91 o                         
  -8  17   5        897.59        999.13        44.74 o                         
  -7  17   5         23.45         38.47        23.76 o                         
  -6  17   5       2036.80       2012.65        52.12 o                         
  -5  17   5       1858.48       1903.62        57.38 o                         
  -4  17   5        150.65        194.54        23.51 o                         
  -3  17   5        170.06        159.53        28.64 o                         
  -2  17   5         52.06         59.88        21.73 o                         
  -1  17   5        394.81        406.67        27.93 o                         
   0  17   5        287.95        281.85        31.00 o                         
   1  17   5       1210.61       1204.51        44.70 o                         
   2  17   5       3001.01       3014.99        87.65 o                         
   3  17   5       1383.39       1428.41        69.49 o                         
   4  17   5        248.70        220.29        29.94 o                         
   5  17   5        116.44        103.16        28.88 o                         
   6  17   5        415.67        431.48        38.32 o                         
  -7  18   5        343.12        381.52        31.42 o                         
  -6  18   5        408.18        367.45        36.89 o                         
  -5  18   5         34.69         10.03        23.31 o                         
  -4  18   5         69.35         81.89        24.43 o                         
  -3  18   5        279.33        282.41        28.06 o                         
  -2  18   5        409.87        410.44        33.58 o                         
  -1  18   5       1135.23       1150.07        48.61 o                         
   0  18   5       1170.20       1325.26        51.22 o                         
   1  18   5        346.11        295.10        33.55 o                         
   2  18   5        110.91        107.35        28.69 o                         
   3  18   5         10.07         53.92        28.54 o                         
   4  18   5          1.30         33.49        28.60 o                         
   5  18   5         57.22         48.99        35.49 o                         
  -5  19   5       1653.75       1639.02        53.99 o                         
  -4  19   5        340.90        367.23        32.54 o                         
  -3  19   5          1.85          9.47        26.44 o                         
  -2  19   5        373.50        360.93        34.10 o                         
  -1  19   5        925.70       1082.72        49.96 o                         
   0  19   5        219.04        198.07        32.21 o                         
   1  19   5        148.72        128.87        34.75 o                         
   2  19   5       1012.51       1043.90        54.85 o                         
   3  19   5        686.69        728.15        44.07 o                         
  -2  20   5        663.74        642.14        47.48 o                         
  -1  20   5       1428.66       1554.98        58.53 o                         
   0  20   5        472.98        499.10        43.79 o                         
 -15   0   6       1015.60        868.09        65.54 o                         
 -14   0   6        296.03        263.97        40.02 o                         
 -13   0   6         41.19         72.26        26.07 o                         
 -12   0   6        163.32        165.10        26.69 o                         
 -11   0   6        522.08        530.63        31.43 o                         
 -10   0   6        722.03        785.55        27.60 o                         
  -9   0   6       1895.33       1820.27        42.81 o                         
  -8   0   6       2900.21       2767.75        42.30 o                         
  -7   0   6      26636.09      27014.94       265.78 o                         
  -6   0   6       4527.08       4313.09        61.63 o                         
  -5   0   6        633.85        838.73        21.17 o                         
  -4   0   6        580.82        601.30        18.43 o                         
  -3   0   6       3396.30       3383.36        41.99 o                         
  -2   0   6          5.80         39.26        14.43 o                         
  -1   0   6      12239.56      12672.41       137.96 o                         
   0   0   6      21477.86      21385.44       208.09 o                         
   1   0   6      39262.87      39423.39       440.88 o                         
   2   0   6       3215.33       3176.05        40.52 o                         
   3   0   6       1268.90       1377.55        26.32 o                         
   4   0   6       1010.79        975.08        23.75 o                         
   5   0   6       9515.44       9377.10       111.93 o                         
   6   0   6         65.09         54.30        16.07 o                         
   7   0   6       3158.42       3053.54        73.11 o                         
   8   0   6       7325.09       7202.13       114.99 o                         
   9   0   6       4016.75       3940.75        81.28 o                         
  10   0   6        138.59        116.13        32.22 o                         
  11   0   6          6.29         75.54        43.45 o                         
  12   0   6       1087.50       1028.22        88.11 o                         
  13   0   6        380.99        426.93        85.19 o                         
 -15   1   6          9.38         47.68        32.04 o                         
 -14   1   6          8.13         39.43        20.83 o                         
 -13   1   6         89.35         77.48        19.89 o                         
 -12   1   6        139.66        128.16        17.03 o                         
 -11   1   6        123.94         76.59        14.54 o                         
 -10   1   6        893.72        789.86        19.44 o                         
  -9   1   6          0.65          1.92         9.01 o                         
  -8   1   6         40.46         61.90         9.45 o                         
  -7   1   6          0.25         -4.14         7.43 o                         
  -6   1   6        764.04        781.91        15.95 o                         
  -5   1   6       2078.62       2314.25        24.20 o                         
  -4   1   6        116.35        109.98         6.05 o                         
  -3   1   6        270.24        277.65        10.06 o                         
  -2   1   6       1112.26       1154.12        12.60 o                         
  -1   1   6        666.42        709.40        11.13 o                         
   0   1   6         21.03         34.63         6.70 o                         
   1   1   6        764.34        884.40        14.51 o                         
   2   1   6        479.73        526.68        11.05 o                         
   3   1   6        141.21        147.51         7.68 o                         
   4   1   6        269.09        289.24         8.96 o                         
   5   1   6       2407.71       2476.28        27.10 o                         
   6   1   6        221.76        225.83        14.61 o                         
   7   1   6         24.98          7.71        13.10 o                         
   8   1   6         17.17         21.76        14.98 o                         
   9   1   6          3.08        -13.79        15.63 o                         
  10   1   6        164.20        168.39        24.87 o                         
  11   1   6        462.68        463.85        38.47 o                         
  12   1   6         58.02         -6.11        31.23 o                         
  13   1   6         10.64         17.43        35.78 o                         
 -15   2   6       2369.49       2611.34        76.98 o                         
 -14   2   6       2189.70       2376.96        54.57 o                         
 -13   2   6        239.21        298.55        22.69 o                         
 -12   2   6        133.18        150.73        19.18 o                         
 -11   2   6        368.99        349.17        19.15 o                         
 -10   2   6       1506.56       1372.47        26.13 o                         
  -9   2   6        319.78        313.17        14.03 o                         
  -8   2   6       2944.57       3011.34        34.50 o                         
  -7   2   6      13630.23      13522.33        97.07 o                         
  -6   2   6       3020.15       3037.80        28.76 o                         
  -5   2   6         29.20         29.22         5.18 o                         
  -4   2   6         19.62         17.92         4.05 o                         
  -3   2   6        589.67        484.76         9.19 o                         
  -2   2   6       1268.39       1272.95        13.21 o                         
  -1   2   6       1844.08       1947.19        17.78 o                         
   0   2   6      37756.62      38419.21       296.98 o                         
   1   2   6      23556.21      24038.23       180.24 o                         
   2   2   6         40.52         45.04         5.47 o                         
   3   2   6         15.13         19.91         5.01 o                         
   4   2   6        810.64        842.74        14.09 o                         
   5   2   6       2217.29       2216.40        27.74 o                         
   6   2   6         31.44         32.63        11.33 o                         
   7   2   6       2759.33       2786.29        79.00 o                         
   8   2   6       6078.91       6063.28       101.30 o                         
   9   2   6       2561.53       2441.10        59.56 o                         
  10   2   6         33.35         40.99        22.59 o                         
  11   2   6         15.91         11.35        26.92 o                         
  12   2   6         82.45         80.92        36.38 o                         
  13   2   6        292.04        340.45        57.79 o                         
 -15   3   6         33.48         35.29        28.62 o                         
 -14   3   6        139.46         95.11        34.08 o                         
 -13   3   6         20.92         32.85        18.63 o                         
 -12   3   6       1002.56       1034.96        32.39 o                         
 -11   3   6       2150.21       2175.18        38.63 o                         
 -10   3   6       1133.80       1091.19        26.62 o                         
  -9   3   6          7.62         -9.33         9.33 o                         
  -8   3   6       1154.38       1089.83        20.28 o                         
  -7   3   6       1440.98       1373.62        19.23 o                         
  -6   3   6        309.57        319.22         9.20 o                         
  -5   3   6       2037.80       2120.60        19.64 o                         
  -4   3   6       4844.27       4605.67        34.50 o                         
  -3   3   6       6320.19       6156.35        42.67 o                         
  -2   3   6       5066.22       5141.91        37.41 o                         
  -1   3   6        331.93        377.39        10.60 o                         
   0   3   6         20.45         15.61         4.69 o                         
   1   3   6        351.27        457.02        12.92 o                         
   2   3   6        162.10        144.62         9.58 o                         
   3   3   6       1713.19       1620.99        21.72 o                         
   4   3   6       6455.94       6319.69        57.65 o                         
   5   3   6       2074.23       2049.60        26.01 o                         
   6   3   6        788.55        852.67        21.41 o                         
   7   3   6       1342.82       1306.64        38.47 o                         
   8   3   6        471.13        468.87        27.45 o                         
   9   3   6        268.71        272.87        36.55 o                         
  10   3   6        147.84        151.70        27.59 o                         
  11   3   6       1297.19       1282.75        50.35 o                         
  12   3   6        704.37        767.69        58.31 o                         
  13   3   6          6.53         39.84        39.16 o                         
 -15   4   6        779.29        744.95        41.37 o                         
 -14   4   6        840.20        840.71        42.02 o                         
 -13   4   6         39.80         36.74        20.75 o                         
 -12   4   6         35.97         26.13        17.93 o                         
 -11   4   6         10.53          8.49        16.60 o                         
 -10   4   6          0.68         -9.10        13.12 o                         
  -9   4   6         12.81         10.01         9.15 o                         
  -8   4   6       7190.30       7086.82        54.84 o                         
  -7   4   6      11448.77      11151.42        74.18 o                         
  -6   4   6       5372.20       5308.51        39.64 o                         
  -5   4   6        714.94        705.22        12.83 o                         
  -4   4   6        306.65        358.33         9.82 o                         
  -3   4   6       7639.71       7931.96        59.17 o                         
  -2   4   6        665.98        692.10         9.74 o                         
  -1   4   6        751.52        693.37        10.97 o                         
   0   4   6      11423.18      11344.99        75.82 o                         
   1   4   6      15228.54      15425.81       105.07 o                         
   2   4   6       3350.57       3449.31        35.90 o                         
   3   4   6         94.22        109.31         7.45 o                         
   4   4   6        806.07        797.68        16.44 o                         
   5   4   6        603.58        643.45        17.39 o                         
   6   4   6        161.59        179.79        13.24 o                         
   7   4   6       3312.31       3310.65        47.60 o                         
   8   4   6       4023.03       3923.31        74.16 o                         
   9   4   6        221.82        188.68        26.96 o                         
  10   4   6          4.51          2.52        24.84 o                         
  11   4   6        280.33        324.14        32.28 o                         
  12   4   6         25.73         19.33        29.87 o                         
  13   4   6        606.40        777.00        58.87 o                         
 -15   5   6         51.91         42.31        27.79 o                         
 -14   5   6        223.89        222.97        32.94 o                         
 -13   5   6         83.27         68.96        24.47 o                         
 -12   5   6        506.49        502.72        30.71 o                         
 -11   5   6       1820.76       1803.54        41.97 o                         
 -10   5   6       2661.38       2606.94        38.30 o                         
  -9   5   6        645.43        642.18        22.64 o                         
  -8   5   6         25.17         18.00         9.07 o                         
  -7   5   6        703.29        700.97        14.42 o                         
  -6   5   6        624.78        679.59        15.07 o                         
  -5   5   6         76.27         81.77         7.42 o                         
  -4   5   6      13290.64      12709.85        87.45 o                         
  -3   5   6       4431.67       4113.08        35.00 o                         
  -2   5   6        690.40        607.39         9.96 o                         
  -1   5   6        193.68        229.33         8.03 o                         
   0   5   6       1413.78       1540.06        16.99 o                         
   1   5   6       1697.21       1719.07        17.68 o                         
   2   5   6        470.92        459.04        10.47 o                         
   3   5   6        369.47        334.42        10.71 o                         
   4   5   6      11863.54      11476.40        90.78 o                         
   5   5   6        425.41        418.37        15.22 o                         
   6   5   6        288.58        300.09        15.45 o                         
   7   5   6         43.04         27.23        17.19 o                         
   8   5   6          6.25         17.07        19.14 o                         
   9   5   6         60.10         42.32        24.79 o                         
  10   5   6          3.27         26.65        27.86 o                         
  11   5   6        873.26        970.28        50.66 o                         
  12   5   6       1443.81       1502.65        57.79 o                         
  13   5   6        390.89        352.33        42.21 o                         
 -15   6   6         83.38         79.42        29.46 o                         
 -14   6   6        371.54        441.66        35.66 o                         
 -13   6   6          1.87          4.24        23.46 o                         
 -12   6   6        104.14        115.75        21.68 o                         
 -11   6   6         19.67         16.99        17.15 o                         
 -10   6   6        573.48        526.90        22.82 o                         
  -9   6   6        138.44        134.05        13.77 o                         
  -8   6   6        118.93        143.40        11.19 o                         
  -7   6   6        253.13        268.18        12.18 o                         
  -6   6   6         18.84         20.39         7.81 o                         
  -5   6   6          3.81          0.83         7.31 o                         
  -4   6   6         73.30         60.13         7.92 o                         
  -3   6   6       1472.66       1584.38        17.74 o                         
  -2   6   6        568.28        518.97        11.09 o                         
  -1   6   6         48.00         54.64         5.53 o                         
   0   6   6       1241.68       1290.76        15.09 o                         
   1   6   6       2669.87       2689.97        27.56 o                         
   2   6   6          3.03          5.44         6.16 o                         
   3   6   6        270.90        284.20        12.01 o                         
   4   6   6          6.79         10.58         7.80 o                         
   5   6   6        155.90        175.32        11.92 o                         
   6   6   6        164.57        208.83        19.17 o                         
   7   6   6        384.39        346.17        25.75 o                         
   8   6   6       2242.67       2261.65        52.38 o                         
   9   6   6         13.87         23.25        22.12 o                         
  10   6   6          0.43          0.83        26.60 o                         
  11   6   6          0.46        -27.68        27.68 o                         
  12   6   6        212.30        243.29        35.34 o                         
 -15   7   6         19.54         -0.76        26.12 o                         
 -14   7   6        459.39        497.17        34.43 o                         
 -13   7   6        102.58        112.02        28.37 o                         
 -12   7   6       2353.06       2360.04        59.79 o                         
 -11   7   6       2411.58       2436.41        63.68 o                         
 -10   7   6       3763.84       3606.13        50.43 o                         
  -9   7   6        123.99        125.69        13.90 o                         
  -8   7   6        591.36        548.60        17.53 o                         
  -7   7   6          4.55          0.68         8.50 o                         
  -6   7   6         66.31         56.96         8.73 o                         
  -5   7   6       1484.83       1456.78        21.90 o                         
  -4   7   6      15623.11      15457.08       102.12 o                         
  -3   7   6      21068.03      20905.31       132.81 o                         
  -2   7   6       9113.49       9139.95        59.94 o                         
  -1   7   6        168.06        188.84         6.66 o                         
   0   7   6       1514.71       1600.53        22.08 o                         
   1   7   6       1105.49        949.04        17.89 o                         
   2   7   6         11.46          2.64         6.53 o                         
   3   7   6       8312.74       8084.95        73.21 o                         
   4   7   6      10882.04      10819.21        85.09 o                         
   5   7   6       8049.48       8049.50        80.31 o                         
   6   7   6       1550.62       1506.89        36.19 o                         
   7   7   6         91.43         85.91        18.35 o                         
   8   7   6        972.48        991.92        41.82 o                         
   9   7   6        455.73        481.09        38.00 o                         
  10   7   6         66.59         55.66        24.89 o                         
  11   7   6        779.86        779.62        49.82 o                         
  12   7   6       1572.86       1663.84        61.80 o                         
 -14   8   6        138.23        125.34        28.25 o                         
 -13   8   6        180.68        198.37        28.71 o                         
 -12   8   6        392.58        350.64        33.33 o                         
 -11   8   6         27.94         24.62        19.48 o                         
 -10   8   6         21.28         25.12        15.58 o                         
  -9   8   6         20.23          4.10        12.66 o                         
  -8   8   6        510.05        517.51        18.45 o                         
  -7   8   6        850.88        854.13        20.45 o                         
  -6   8   6        419.00        408.17        14.00 o                         
  -5   8   6        130.44        146.76        10.36 o                         
  -4   8   6         27.39         44.38         8.36 o                         
  -3   8   6        374.26        334.37        10.49 o                         
  -2   8   6       2953.01       3059.04        28.28 o                         
  -1   8   6        546.83        581.05        12.55 o                         
   0   8   6       1165.13       1123.03        15.42 o                         
   1   8   6          4.49         -3.13         6.77 o                         
   2   8   6        334.80        376.83        14.52 o                         
   3   8   6         39.15         45.01        10.31 o                         
   4   8   6          7.34         -2.45        12.15 o                         
   5   8   6         25.39         42.97        13.69 o                         
   6   8   6        260.28        255.94        19.03 o                         
   7   8   6         44.77         67.95        18.32 o                         
   8   8   6        283.78        253.62        25.38 o                         
   9   8   6          3.58         14.00        21.48 o                         
  10   8   6          9.91          8.29        23.63 o                         
  11   8   6          0.97        -30.79        30.79 o                         
  12   8   6        193.95        162.07        43.83 o                         
 -14   9   6        262.17        228.34        30.47 o                         
 -13   9   6        145.00        143.00        29.84 o                         
 -12   9   6        824.35        817.46        39.97 o                         
 -11   9   6       2108.99       2039.16        52.01 o                         
 -10   9   6        591.23        644.60        26.82 o                         
  -9   9   6        284.06        312.02        18.78 o                         
  -8   9   6        435.02        384.22        18.97 o                         
  -7   9   6        341.74        354.73        18.76 o                         
  -6   9   6          3.57         -0.29         9.12 o                         
  -5   9   6        922.08        946.68        20.04 o                         
  -4   9   6       2767.29       2740.76        35.39 o                         
  -3   9   6       8864.76       8701.51        72.80 o                         
  -2   9   6       1757.76       1692.96        19.70 o                         
  -1   9   6         11.52         22.18         6.70 o                         
   0   9   6       1340.12       1331.95        18.34 o                         
   1   9   6       1066.93       1061.40        19.69 o                         
   2   9   6        708.75        744.38        23.71 o                         
   3   9   6       3146.58       3119.00        42.61 o                         
   4   9   6       4831.93       4845.95        58.00 o                         
   5   9   6       4146.27       4152.58        58.46 o                         
   6   9   6         67.54         35.00        15.81 o                         
   7   9   6         96.63         59.11        19.29 o                         
   8   9   6         27.91         25.42        21.45 o                         
   9   9   6        421.34        393.68        30.84 o                         
  10   9   6         21.39          7.43        28.19 o                         
  11   9   6       1062.30       1119.64        53.75 o                         
 -13  10   6         20.94        -26.27        26.27 o                         
 -12  10   6         30.68          3.93        23.41 o                         
 -11  10   6         41.95         40.38        21.66 o                         
 -10  10   6         10.05         13.47        16.45 o                         
  -9  10   6        748.38        754.43        25.29 o                         
  -8  10   6        990.35       1003.49        27.60 o                         
  -7  10   6       1577.49       1639.13        31.51 o                         
  -6  10   6         13.58         20.91        12.50 o                         
  -5  10   6       1106.21       1128.56        23.25 o                         
  -4  10   6          3.20         -5.80         9.52 o                         
  -3  10   6          4.03          9.84         8.29 o                         
  -2  10   6        109.28         89.76         8.62 o                         
  -1  10   6        162.68        178.40         9.89 o                         
   0  10   6       1292.68       1262.30        19.54 o                         
   1  10   6       5493.46       5358.01        49.24 o                         
   2  10   6        558.07        545.12        21.37 o                         
   3  10   6       1143.68       1147.47        28.60 o                         
   4  10   6          4.74         -2.04        13.85 o                         
   5  10   6         23.98        -15.29        15.29 o                         
   6  10   6        104.51        105.97        18.10 o                         
   7  10   6        198.15        210.03        23.99 o                         
   8  10   6        924.19        968.90        45.41 o                         
   9  10   6         23.52          2.65        27.60 o                         
  10  10   6         49.56         26.87        30.10 o                         
  11  10   6         76.37         22.72        33.85 o                         
 -13  11   6          1.20        -16.91        25.94 o                         
 -12  11   6        395.30        419.12        34.82 o                         
 -11  11   6       2415.69       2382.22        54.74 o                         
 -10  11   6        683.89        712.35        31.75 o                         
  -9  11   6         39.81         41.21        16.36 o                         
  -8  11   6         95.86        110.66        16.65 o                         
  -7  11   6        625.24        589.92        23.25 o                         
  -6  11   6        236.25        197.51        16.70 o                         
  -5  11   6        184.86        222.51        14.93 o                         
  -4  11   6       4583.13       4505.59        44.45 o                         
  -3  11   6       6121.34       6056.06        52.43 o                         
  -2  11   6        564.19        535.16        15.10 o                         
  -1  11   6          7.68          7.56         8.20 o                         
   0  11   6         68.54         67.12        10.24 o                         
   1  11   6        473.21        510.31        17.78 o                         
   2  11   6         35.22         41.41        15.59 o                         
   3  11   6        147.71        154.65        20.68 o                         
   4  11   6       5104.86       5124.63        75.02 o                         
   5  11   6       2633.61       2653.61        54.61 o                         
   6  11   6        294.53        274.72        26.35 o                         
   7  11   6         83.21        122.12        22.82 o                         
   8  11   6        727.95        685.62        41.33 o                         
   9  11   6        630.73        633.96        52.63 o                         
  10  11   6         22.04         47.49        32.75 o                         
  11  11   6        562.67        640.28        48.63 o                         
 -12  12   6         16.11         37.66        31.20 o                         
 -11  12   6        123.64        153.19        25.63 o                         
 -10  12   6          0.03          5.89        22.74 o                         
  -9  12   6        145.28        148.37        19.34 o                         
  -8  12   6       1139.39       1146.85        31.94 o                         
  -7  12   6       2308.74       2343.38        39.90 o                         
  -6  12   6        869.38        881.70        25.94 o                         
  -5  12   6        356.01        356.32        18.90 o                         
  -4  12   6        260.14        244.75        15.07 o                         
  -3  12   6        239.56        222.32        13.81 o                         
  -2  12   6        377.54        392.58        16.48 o                         
  -1  12   6        533.74        524.85        19.75 o                         
   0  12   6       2656.70       2601.68        35.70 o                         
   1  12   6       1629.99       1663.69        33.97 o                         
   2  12   6        138.55        164.92        18.09 o                         
   3  12   6        258.90        259.24        29.88 o                         
   4  12   6         56.68         43.28        22.70 o                         
   5  12   6          5.52         -3.36        19.80 o                         
   6  12   6          4.30         27.97        22.24 o                         
   7  12   6       1206.26       1242.61        43.65 o                         
   8  12   6       1468.11       1425.68        51.41 o                         
   9  12   6        254.25        244.48        35.67 o                         
  10  12   6          9.27         10.78        30.69 o                         
 -12  13   6         63.65         94.64        27.05 o                         
 -11  13   6        574.32        610.10        40.86 o                         
 -10  13   6        177.91        185.34        30.82 o                         
  -9  13   6         43.86         69.71        20.37 o                         
  -8  13   6        139.48        137.47        19.17 o                         
  -7  13   6        280.31        294.86        21.25 o                         
  -6  13   6        109.11        125.98        16.47 o                         
  -5  13   6         22.48         41.18        15.14 o                         
  -4  13   6       1199.06       1178.62        30.89 o                         
  -3  13   6       1869.24       1831.37        39.41 o                         
  -2  13   6         16.86          5.62        13.08 o                         
  -1  13   6        797.88        807.18        27.01 o                         
   0  13   6         93.45        101.93        14.22 o                         
   1  13   6        162.80        158.06        17.51 o                         
   2  13   6         29.09         27.60        16.73 o                         
   3  13   6        281.53        342.42        35.81 o                         
   4  13   6       1692.52       1669.33        71.85 o                         
   5  13   6        542.92        518.54        35.41 o                         
   6  13   6         11.91         -7.72        23.79 o                         
   7  13   6        227.52        208.47        27.07 o                         
   8  13   6        106.73        155.15        29.79 o                         
   9  13   6        275.69        252.65        37.37 o                         
 -11  14   6         39.14         15.66        25.69 o                         
 -10  14   6          1.26          2.34        24.36 o                         
  -9  14   6        413.05        430.24        29.86 o                         
  -8  14   6       1386.13       1416.20        39.59 o                         
  -7  14   6       2115.63       2120.81        39.42 o                         
  -6  14   6       2530.56       2515.05        53.51 o                         
  -5  14   6        242.04        212.90        20.25 o                         
  -4  14   6         15.57          1.20        15.57 o                         
  -3  14   6        372.00        361.55        32.96 o                         
  -2  14   6         64.06         70.99        15.24 o                         
  -1  14   6       1166.02       1156.89        40.34 o                         
   0  14   6       5467.95       5515.88        71.43 o                         
   1  14   6       1485.72       1606.69        43.88 o                         
   2  14   6        293.61        316.91        25.15 o                         
   3  14   6         81.70         94.91        21.37 o                         
   4  14   6        339.39        363.52        32.91 o                         
   5  14   6        201.38        254.34        30.92 o                         
   6  14   6         47.61         31.46        27.16 o                         
   7  14   6        590.29        535.57        36.44 o                         
   8  14   6       1316.51       1323.02        64.73 o                         
   9  14   6       1556.62       1722.23        65.98 o                         
 -10  15   6          0.04        -23.99        31.38 o                         
  -9  15   6         28.50          1.33        23.32 o                         
  -8  15   6         18.99         24.60        21.28 o                         
  -7  15   6          3.11         -0.43        18.26 o                         
  -6  15   6         55.80         51.37        19.26 o                         
  -5  15   6          0.45         12.16        17.97 o                         
  -4  15   6         28.61         36.17        18.16 o                         
  -3  15   6         16.48         20.60        17.22 o                         
  -2  15   6        559.22        588.65        26.42 o                         
  -1  15   6         29.67         29.14        16.30 o                         
   0  15   6         49.66         49.14        19.15 o                         
   1  15   6          1.93        -19.42        19.42 o                         
   2  15   6        760.60        832.67        35.71 o                         
   3  15   6         10.67         23.39        21.19 o                         
   4  15   6         45.74         15.38        22.20 o                         
   5  15   6          0.01         -2.32        23.73 o                         
   6  15   6        313.50        357.83        44.60 o                         
   7  15   6         12.78          8.92        27.41 o                         
   8  15   6         27.24        107.60        32.43 o                         
  -9  16   6         25.29         38.47        35.69 o                         
  -8  16   6       1088.07       1091.06        58.72 o                         
  -7  16   6       4125.89       4182.68       113.83 o                         
  -6  16   6       1072.58       1051.16        35.56 o                         
  -5  16   6         19.12        -18.90        18.90 o                         
  -4  16   6         13.30        -18.52        18.53 o                         
  -3  16   6        250.52        269.03        22.68 o                         
  -2  16   6         34.56         55.98        20.07 o                         
  -1  16   6        350.73        349.19        38.11 o                         
   0  16   6       2489.90       2468.41        74.52 o                         
   1  16   6       2154.22       2183.60        56.67 o                         
   2  16   6        291.54        270.94        30.23 o                         
   3  16   6         10.48         -0.56        22.90 o                         
   4  16   6         10.44        -21.42        23.74 o                         
   5  16   6        376.89        370.44        31.80 o                         
   6  16   6          4.19         -1.31        27.36 o                         
   7  16   6        785.62        801.66        45.10 o                         
  -8  17   6        285.11        352.54        30.94 o                         
  -7  17   6          0.38         18.48        25.77 o                         
  -6  17   6         33.52         21.46        21.50 o                         
  -5  17   6        264.30        257.77        25.82 o                         
  -4  17   6        638.27        626.32        31.43 o                         
  -3  17   6        127.47        115.16        22.72 o                         
  -2  17   6        163.73        134.89        26.21 o                         
  -1  17   6         48.58        102.81        27.81 o                         
   0  17   6        218.32        195.13        38.96 o                         
   1  17   6         86.75         99.00        27.04 o                         
   2  17   6        145.20        115.37        29.29 o                         
   3  17   6        144.96        156.90        29.71 o                         
   4  17   6        382.74        406.48        36.64 o                         
   5  17   6        670.40        673.56        40.44 o                         
   6  17   6        226.44        252.27        32.24 o                         
  -7  18   6        696.43        741.48        38.00 o                         
  -6  18   6        140.57        115.32        25.70 o                         
  -5  18   6         44.47        -10.68        27.06 o                         
  -4  18   6         34.84         44.37        25.89 o                         
  -3  18   6         91.15        103.14        27.60 o                         
  -2  18   6         19.31         -3.88        24.11 o                         
  -1  18   6        462.12        511.30        38.18 o                         
   0  18   6       1684.77       1712.43        57.93 o                         
   1  18   6       2208.02       2214.76        70.26 o                         
   2  18   6        101.01        100.06        30.03 o                         
   3  18   6         57.69         41.83        28.00 o                         
   4  18   6        140.66        141.96        32.37 o                         
   5  18   6        479.39        577.53        42.07 o                         
  -5  19   6          6.86         27.59        29.15 o                         
  -4  19   6        278.04        187.52        31.52 o                         
  -3  19   6        791.47        797.83        42.33 o                         
  -2  19   6        239.53        252.16        33.71 o                         
  -1  19   6         39.41         16.44        41.62 o                         
   0  19   6          4.52         35.03        31.71 o                         
   1  19   6         80.22         44.51        30.74 o                         
   2  19   6          2.46        -11.28        30.25 o                         
   3  19   6        236.17        272.11        38.12 o                         
 -15   1   7         19.39        -20.63        27.27 o                         
 -14   1   7        276.97        301.27        34.83 o                         
 -13   1   7         25.96         57.63        19.40 o                         
 -12   1   7         13.39         18.82        16.99 o                         
 -11   1   7         41.31         28.57        14.35 o                         
 -10   1   7       3020.18       3007.32        36.36 o                         
  -9   1   7       9070.48       9086.81        73.15 o                         
  -8   1   7       7703.57       7566.73        64.60 o                         
  -7   1   7         73.74         78.96         8.94 o                         
  -6   1   7        903.93        879.43        21.40 o                         
  -5   1   7       1718.54       1811.51        21.45 o                         
  -4   1   7        203.81        283.99         9.37 o                         
  -3   1   7       1531.39       1532.25        19.06 o                         
  -2   1   7      10616.61      10113.55        70.15 o                         
  -1   1   7       6904.32       6492.61        52.84 o                         
   0   1   7       3072.67       2914.18        32.55 o                         
   1   1   7         80.47         66.10         8.34 o                         
   2   1   7        508.16        512.35        11.72 o                         
   3   1   7        340.28        299.30        11.74 o                         
   4   1   7         63.83         64.29         7.93 o                         
   5   1   7       4095.68       4061.33        42.11 o                         
   6   1   7      11073.15      10860.83       121.65 o                         
   7   1   7       4589.47       4635.35        69.06 o                         
   8   1   7        786.94        779.86        33.37 o                         
   9   1   7        175.13        166.57        23.34 o                         
  10   1   7        151.16        152.80        28.16 o                         
  11   1   7        201.89        160.62        37.45 o                         
  12   1   7          2.92         19.97        35.76 o                         
  13   1   7        598.87        641.95        56.54 o                         
 -15   2   7        473.93        427.19        42.40 o                         
 -14   2   7        268.58        330.33        28.10 o                         
 -13   2   7        249.50        229.51        25.79 o                         
 -12   2   7         12.27          3.39        16.80 o                         
 -11   2   7         32.31         10.44        14.63 o                         
 -10   2   7          0.14         -1.68        10.63 o                         
  -9   2   7        432.45        426.83        15.45 o                         
  -8   2   7        877.09        838.06        17.97 o                         
  -7   2   7       1333.18       1297.14        20.66 o                         
  -6   2   7       6216.17       6168.85        45.98 o                         
  -5   2   7       2411.07       2510.33        20.85 o                         
  -4   2   7        797.77        769.45        13.59 o                         
  -3   2   7       1578.53       1653.98        15.82 o                         
  -2   2   7        823.04        801.25        13.19 o                         
  -1   2   7       1477.05       1567.05        17.39 o                         
   0   2   7       6860.51       7382.63        66.43 o                         
   1   2   7         69.45         69.33         7.58 o                         
   2   2   7        275.60        400.95        11.72 o                         
   3   2   7       5771.48       5669.88        48.67 o                         
   4   2   7        280.16        311.57        10.21 o                         
   5   2   7         68.64        107.92        13.33 o                         
   6   2   7        215.61        215.05        15.10 o                         
   7   2   7        125.25        113.05        19.10 o                         
   8   2   7        321.30        353.06        25.05 o                         
   9   2   7        375.23        386.51        37.41 o                         
  10   2   7        479.26        511.35        38.44 o                         
  11   2   7        264.19        282.94        34.41 o                         
  12   2   7         82.08         42.20        54.70 o                         
  13   2   7         48.29          3.13        38.08 o                         
 -15   3   7         25.10        -30.17        30.21 o                         
 -14   3   7        212.06        192.01        31.07 o                         
 -13   3   7         52.31         37.82        22.67 o                         
 -12   3   7        183.97        212.60        21.84 o                         
 -11   3   7         77.50         81.84        16.81 o                         
 -10   3   7       2471.99       2421.72        36.50 o                         
  -9   3   7       2900.48       2918.06        33.11 o                         
  -8   3   7       1639.32       1582.37        21.49 o                         
  -7   3   7       1979.23       2008.29        22.58 o                         
  -6   3   7        560.48        468.86        10.33 o                         
  -5   3   7          4.98         10.93         5.08 o                         
  -4   3   7        926.87        942.97        14.13 o                         
  -3   3   7        489.27        522.33        10.35 o                         
  -2   3   7      15097.27      14860.99       100.99 o                         
  -1   3   7      20085.47      19619.16       125.53 o                         
   0   3   7       1940.54       1877.06        17.46 o                         
   1   3   7       8365.17       8625.81        73.49 o                         
   2   3   7        688.56        675.69        17.97 o                         
   3   3   7        653.21        721.49        12.98 o                         
   4   3   7          4.81          1.76         8.74 o                         
   5   3   7       2158.35       2158.37        44.76 o                         
   6   3   7       4784.21       4693.85        77.30 o                         
   7   3   7       2336.97       2292.17        47.28 o                         
   8   3   7         10.20          7.00        20.77 o                         
   9   3   7          2.49         14.24        22.96 o                         
  10   3   7        110.31        118.89        34.62 o                         
  11   3   7        105.47        134.08        30.81 o                         
  12   3   7         17.86        -25.39        34.74 o                         
  13   3   7        234.58        282.46        46.50 o                         
 -15   4   7          0.99         22.41        26.53 o                         
 -14   4   7         25.67         -9.60        23.43 o                         
 -13   4   7        869.66        895.71        34.46 o                         
 -12   4   7        571.31        586.06        28.32 o                         
 -11   4   7        322.95        337.57        22.62 o                         
 -10   4   7        657.17        624.07        19.55 o                         
  -9   4   7        904.72        871.46        23.48 o                         
  -8   4   7        377.97        374.87        13.84 o                         
  -7   4   7       2372.45       2336.13        23.82 o                         
  -6   4   7       5097.41       5106.54        40.80 o                         
  -5   4   7       8184.68       8044.77        59.46 o                         
  -4   4   7       5733.91       5812.17        45.04 o                         
  -3   4   7       2891.67       3260.72        30.35 o                         
  -2   4   7        595.80        595.45        14.62 o                         
  -1   4   7          0.42         -3.39         4.84 o                         
   0   4   7         78.16        119.32         7.47 o                         
   1   4   7       1231.77       1165.67        15.86 o                         
   2   4   7      10509.04      10295.25       114.16 o                         
   3   4   7       8189.75       8217.81        68.20 o                         
   4   4   7        643.72        670.29        20.37 o                         
   5   4   7        104.06         99.87        11.38 o                         
   6   4   7        451.98        450.76        22.06 o                         
   7   4   7        289.02        296.10        26.72 o                         
   8   4   7        271.37        207.52        27.56 o                         
   9   4   7        645.17        680.04        54.46 o                         
  10   4   7       2261.79       2191.01        65.37 o                         
  11   4   7       1325.91       1401.22        63.56 o                         
  12   4   7         15.08         -8.10        30.02 o                         
 -15   5   7          3.27        -17.26        25.69 o                         
 -14   5   7        281.03        313.21        29.72 o                         
 -13   5   7        442.04        510.09        30.04 o                         
 -12   5   7         48.46         48.69        20.28 o                         
 -11   5   7         23.56         31.16        17.77 o                         
 -10   5   7       1512.13       1452.48        30.17 o                         
  -9   5   7        236.47        249.10        14.06 o                         
  -8   5   7        455.11        470.05        15.02 o                         
  -7   5   7       1627.03       1611.86        22.61 o                         
  -6   5   7       1118.76       1143.34        18.90 o                         
  -5   5   7        343.42        345.70        11.65 o                         
  -4   5   7       1693.46       1624.22        21.27 o                         
  -3   5   7       2459.69       2483.16        26.19 o                         
  -2   5   7       6665.24       6694.79        49.60 o                         
  -1   5   7       2011.92       1866.11        19.22 o                         
   0   5   7       2157.50       2229.46        22.75 o                         
   1   5   7         43.02         49.08         6.62 o                         
   2   5   7         15.93         12.23         5.97 o                         
   3   5   7        186.41        200.52        11.23 o                         
   4   5   7         49.37         47.04         9.64 o                         
   5   5   7        206.58        206.99        13.90 o                         
   6   5   7        760.58        814.83        32.07 o                         
   7   5   7        485.29        451.12        31.42 o                         
   8   5   7         35.15         45.75        24.71 o                         
   9   5   7         15.02         38.27        33.75 o                         
  10   5   7         79.77         42.19        28.05 o                         
  11   5   7          1.08        -12.35        33.73 o                         
  12   5   7         49.57         69.11        34.66 o                         
 -15   6   7         51.00         89.33        29.67 o                         
 -14   6   7        439.08        487.08        35.48 o                         
 -13   6   7       1970.13       1999.98        60.68 o                         
 -12   6   7       1060.91       1021.81        37.71 o                         
 -11   6   7        343.22        302.64        24.45 o                         
 -10   6   7        212.94        198.15        18.67 o                         
  -9   6   7          9.20         10.24        11.48 o                         
  -8   6   7        544.41        584.39        18.08 o                         
  -7   6   7         31.82         47.88         9.07 o                         
  -6   6   7       4824.67       4876.55        42.83 o                         
  -5   6   7      18735.88      18413.78       124.27 o                         
  -4   6   7       4619.35       4436.70        38.05 o                         
  -3   6   7        480.71        514.30        13.62 o                         
  -2   6   7        401.04        380.91         8.28 o                         
  -1   6   7       1380.20       1399.79        17.91 o                         
   0   6   7        113.01        100.28         7.12 o                         
   1   6   7       3092.77       3048.08        30.57 o                         
   2   6   7       9827.62       9459.25        69.96 o                         
   3   6   7       6939.70       6799.89        57.58 o                         
   4   6   7       2350.20       2222.84        31.26 o                         
   5   6   7        229.05        211.64        15.71 o                         
   6   6   7        117.07        124.23        17.35 o                         
   7   6   7        472.52        487.99        29.03 o                         
   8   6   7         44.41         51.00        28.10 o                         
   9   6   7       1560.33       1628.41        58.10 o                         
  10   6   7       2386.23       2553.21        70.64 o                         
  11   6   7        796.04        917.40        57.47 o                         
  12   6   7          4.56          2.59        33.43 o                         
 -15   7   7          3.86        -24.61        24.61 o                         
 -14   7   7        130.39         82.80        26.90 o                         
 -13   7   7         28.84         58.64        27.31 o                         
 -12   7   7        147.08        162.93        25.02 o                         
 -11   7   7         37.10         36.79        20.88 o                         
 -10   7   7        118.46        120.41        16.06 o                         
  -9   7   7        359.10        354.90        17.62 o                         
  -8   7   7        878.16        853.99        32.11 o                         
  -7   7   7        263.20        266.97        13.60 o                         
  -6   7   7        580.66        569.66        16.36 o                         
  -5   7   7        395.13        372.98        13.05 o                         
  -4   7   7         58.98         69.37         8.51 o                         
  -3   7   7        204.51        189.83         9.74 o                         
  -2   7   7         63.24         70.16         5.36 o                         
  -1   7   7       1643.17       1640.70        20.97 o                         
   0   7   7         38.45         31.70         5.68 o                         
   1   7   7          9.29          5.49         6.02 o                         
   2   7   7        281.29        296.25        11.57 o                         
   3   7   7       1068.22       1049.76        20.83 o                         
   4   7   7        324.49        346.53        14.87 o                         
   5   7   7        212.63        241.43        19.09 o                         
   6   7   7         36.37         60.57        17.01 o                         
   7   7   7         59.77         43.34        21.34 o                         
   8   7   7        357.05        408.71        30.54 o                         
   9   7   7        157.11        219.37        32.48 o                         
  10   7   7          7.73        -29.30        29.30 o                         
  11   7   7         25.67         13.12        32.76 o                         
  12   7   7          2.19        -30.72        30.72 o                         
 -14   8   7        723.34        814.52        41.52 o                         
 -13   8   7       1940.64       1968.85        57.05 o                         
 -12   8   7       3213.97       3266.21        66.29 o                         
 -11   8   7         76.93         97.10        21.23 o                         
 -10   8   7        555.92        519.07        24.84 o                         
  -9   8   7          0.90         21.89        12.19 o                         
  -8   8   7        890.68        879.37        24.94 o                         
  -7   8   7        270.28        258.46        14.18 o                         
  -6   8   7       1775.50       1810.43        24.82 o                         
  -5   8   7       9183.94       9150.72        66.42 o                         
  -4   8   7       2861.99       2910.86        30.66 o                         
  -3   8   7         65.61         67.09         7.31 o                         
  -2   8   7        187.00        181.34         8.17 o                         
  -1   8   7        128.57        139.14         7.10 o                         
   0   8   7          3.75          4.38         5.36 o                         
   1   8   7       5362.03       5216.85        50.88 o                         
   2   8   7       9763.14       9679.84        80.97 o                         
   3   8   7      13920.82      13682.64       115.65 o                         
   4   8   7        377.52        401.27        19.43 o                         
   5   8   7          6.01         -8.43        13.39 o                         
   6   8   7         69.33         97.14        17.28 o                         
   7   8   7       1373.48       1401.26        51.84 o                         
   8   8   7        147.65        143.61        24.09 o                         
   9   8   7        456.17        410.43        35.42 o                         
  10   8   7       2267.96       2215.30        65.51 o                         
  11   8   7       1060.90        991.70        52.06 o                         
 -14   9   7        257.69        248.01        32.36 o                         
 -13   9   7          5.08        -12.07        26.34 o                         
 -12   9   7          6.27          2.47        22.79 o                         
 -11   9   7          3.95         20.61        18.84 o                         
 -10   9   7        551.35        570.56        26.85 o                         
  -9   9   7         93.74         91.98        15.76 o                         
  -8   9   7         46.22         69.71        13.82 o                         
  -7   9   7       1099.02       1050.73        24.74 o                         
  -6   9   7        208.53        264.76        12.80 o                         
  -5   9   7         28.78         56.31         9.46 o                         
  -4   9   7         64.14         69.49         9.56 o                         
  -3   9   7         94.00        101.73         8.86 o                         
  -2   9   7        869.08        840.65        17.28 o                         
  -1   9   7       1634.55       1526.69        21.51 o                         
   0   9   7       4740.35       4764.51        45.25 o                         
   1   9   7         42.23         51.93         9.76 o                         
   2   9   7         10.05          0.77        11.60 o                         
   3   9   7         28.09         49.44        16.00 o                         
   4   9   7        503.43        532.95        29.45 o                         
   5   9   7         98.51        126.64        19.46 o                         
   6   9   7         28.81         23.57        17.51 o                         
   7   9   7         11.98         26.86        23.70 o                         
   8   9   7        498.90        510.38        36.62 o                         
   9   9   7          9.01        -13.51        26.64 o                         
  10   9   7          0.06        -16.53        27.09 o                         
  11   9   7         24.24         -9.50        29.95 o                         
 -13  10   7       1652.21       1480.28        54.10 o                         
 -12  10   7       1159.44       1186.44        50.88 o                         
 -11  10   7        156.68        133.73        24.60 o                         
 -10  10   7         25.03         19.35        18.31 o                         
  -9  10   7          2.08         15.61        14.92 o                         
  -8  10   7          6.73          2.79        13.70 o                         
  -7  10   7         72.90         73.12        14.71 o                         
  -6  10   7       1998.56       1909.83        35.68 o                         
  -5  10   7       7667.31       7499.70        65.40 o                         
  -4  10   7       2939.47       2872.50        31.77 o                         
  -3  10   7        111.13        119.48         9.86 o                         
  -2  10   7        505.54        512.33        15.50 o                         
  -1  10   7          1.08          0.01         8.39 o                         
   0  10   7        247.99        247.98        14.18 o                         
   1  10   7        636.67        617.53        20.63 o                         
   2  10   7       4733.94       4746.18        60.49 o                         
   3  10   7       9076.98       8835.62       104.44 o                         
   4  10   7       1254.09       1174.12        37.96 o                         
   5  10   7         20.97         30.93        18.55 o                         
   6  10   7         53.76         39.00        19.30 o                         
   7  10   7         62.48         37.12        24.56 o                         
   8  10   7         24.89         34.52        26.16 o                         
   9  10   7        850.14        846.10        46.41 o                         
  10  10   7       2415.96       2541.50       116.27 o                         
  11  10   7        729.77        762.21        52.78 o                         
 -13  11   7          7.06        -10.10        26.40 o                         
 -12  11   7          1.74        -19.94        24.39 o                         
 -11  11   7         10.56         -5.69        21.80 o                         
 -10  11   7        623.77        609.58        30.51 o                         
  -9  11   7       1232.77       1225.08        32.36 o                         
  -8  11   7        737.33        708.48        25.25 o                         
  -7  11   7        111.67        125.19        15.77 o                         
  -6  11   7          3.59          1.52        12.58 o                         
  -5  11   7        113.30         82.69        12.96 o                         
  -4  11   7         11.97         11.53        10.89 o                         
  -3  11   7       1316.42       1335.45        24.89 o                         
  -2  11   7       3559.50       3409.81        39.45 o                         
  -1  11   7       3398.71       3455.36        38.76 o                         
   0  11   7       1365.14       1389.93        30.32 o                         
   1  11   7         11.87         13.71        13.58 o                         
   2  11   7         76.33         62.85        17.63 o                         
   3  11   7         13.81         36.19        19.81 o                         
   4  11   7         37.47         52.88        20.02 o                         
   5  11   7        480.70        483.10        28.17 o                         
   6  11   7       2911.97       2945.07        56.63 o                         
   7  11   7       1438.32       1450.15        46.15 o                         
   8  11   7         71.19         11.22        27.00 o                         
   9  11   7         20.94         14.32        27.99 o                         
  10  11   7          3.75         -4.66        32.25 o                         
 -12  12   7        185.74        182.14        30.74 o                         
 -11  12   7          2.41          6.36        22.86 o                         
 -10  12   7        391.65        474.50        31.85 o                         
  -9  12   7        166.61        146.21        20.31 o                         
  -8  12   7        101.50         91.16        16.74 o                         
  -7  12   7          3.83        -14.23        14.23 o                         
  -6  12   7       1908.53       1913.74        34.55 o                         
  -5  12   7       1395.97       1248.64        29.79 o                         
  -4  12   7       1937.93       1930.88        31.50 o                         
  -3  12   7        687.89        728.70        20.84 o                         
  -2  12   7       1655.59       1631.37        29.28 o                         
  -1  12   7       1203.74       1250.07        27.97 o                         
   0  12   7        771.77        785.48        26.13 o                         
   1  12   7        423.98        410.63        22.51 o                         
   2  12   7       4092.20       3986.70        60.43 o                         
   3  12   7       1584.18       1583.14        48.93 o                         
   4  12   7        454.42        473.27        32.88 o                         
   5  12   7        916.69        864.38        37.94 o                         
   6  12   7         98.42         66.44        22.49 o                         
   7  12   7        255.81        311.00        30.21 o                         
   8  12   7         51.88         50.75        29.76 o                         
   9  12   7        288.46        207.36        35.26 o                         
  10  12   7        857.17        829.80        50.12 o                         
 -12  13   7          2.36         10.75        26.85 o                         
 -11  13   7         14.84          0.22        23.85 o                         
 -10  13   7        953.38        940.46        41.02 o                         
  -9  13   7       1292.85       1295.31        37.24 o                         
  -8  13   7       2251.07       2287.05        40.76 o                         
  -7  13   7        193.71        222.01        19.60 o                         
  -6  13   7         47.86         14.06        15.44 o                         
  -5  13   7        193.89        203.44        17.83 o                         
  -4  13   7          4.74         -9.49        15.42 o                         
  -3  13   7       1187.92       1151.40        30.83 o                         
  -2  13   7       5746.57       5625.83        62.58 o                         
  -1  13   7       4510.28       4533.32        63.14 o                         
   0  13   7       3848.74       3821.84        99.87 o                         
   1  13   7        881.56        874.16        33.39 o                         
   2  13   7        169.04        207.21        24.95 o                         
   3  13   7         10.12         -9.56        19.56 o                         
   4  13   7          5.73        -13.80        23.51 o                         
   5  13   7        868.91        934.08        47.03 o                         
   6  13   7       1481.42       1492.47        47.34 o                         
   7  13   7       1301.02       1433.06        50.35 o                         
   8  13   7        220.07        209.80        35.16 o                         
   9  13   7          2.98         23.97        32.24 o                         
 -11  14   7          0.21         -5.12        25.50 o                         
 -10  14   7         77.02         54.72        23.86 o                         
  -9  14   7        106.30         67.23        21.97 o                         
  -8  14   7         76.73         82.05        18.23 o                         
  -7  14   7          0.63         13.37        16.96 o                         
  -6  14   7        370.18        395.32        22.97 o                         
  -5  14   7        386.39        393.08        23.83 o                         
  -4  14   7        870.62        750.28        27.84 o                         
  -3  14   7         42.04         40.88        15.80 o                         
  -2  14   7         87.09         75.04        16.42 o                         
  -1  14   7        240.65        212.23        24.75 o                         
   0  14   7       1054.74       1031.28        41.89 o                         
   1  14   7        191.69        179.69        24.35 o                         
   2  14   7         45.71         55.49        20.70 o                         
   3  14   7        119.69        137.47        22.80 o                         
   4  14   7          1.82        -21.11        21.11 o                         
   5  14   7        114.42         95.53        32.84 o                         
   6  14   7         15.37         53.10        25.93 o                         
   7  14   7         48.55         51.85        28.72 o                         
   8  14   7          0.78        -16.32        30.50 o                         
 -10  15   7       1289.73       1292.89        51.22 o                         
  -9  15   7       3214.97       3235.67        77.14 o                         
  -8  15   7       2508.36       2542.99        52.67 o                         
  -7  15   7        301.91        352.04        24.55 o                         
  -6  15   7         37.63         61.70        19.19 o                         
  -5  15   7          2.44          8.56        17.95 o                         
  -4  15   7         15.35          2.48        17.80 o                         
  -3  15   7        280.24        290.15        23.48 o                         
  -2  15   7       3972.44       3834.40        62.14 o                         
  -1  15   7       3895.00       3947.57        62.16 o                         
   0  15   7        751.58        837.06        63.76 o                         
   1  15   7         17.26         40.67        22.93 o                         
   2  15   7        105.02        117.20        25.92 o                         
   3  15   7        142.78        181.98        25.42 o                         
   4  15   7          4.06         -3.55        21.68 o                         
   5  15   7       1029.07        951.49        44.26 o                         
   6  15   7       3378.17       3560.77        73.82 o                         
   7  15   7       2374.24       2401.56        82.33 o                         
  -9  16   7        223.77        300.13        34.07 o                         
  -8  16   7          2.72          1.85        24.45 o                         
  -7  16   7        100.70         99.98        22.01 o                         
  -6  16   7          4.62         -9.15        19.69 o                         
  -5  16   7          2.40          2.03        19.65 o                         
  -4  16   7         95.54         83.17        20.26 o                         
  -3  16   7         79.82         58.14        23.85 o                         
  -2  16   7          5.14         18.48        23.09 o                         
  -1  16   7         58.79         58.69        23.30 o                         
   0  16   7         13.99         -0.85        22.33 o                         
   1  16   7         35.05         85.14        26.00 o                         
   2  16   7         17.26         23.46        26.29 o                         
   3  16   7        145.74        138.95        27.62 o                         
   4  16   7          9.95         33.93        27.08 o                         
   5  16   7        108.66        173.19        28.56 o                         
   6  16   7         16.48         25.89        26.14 o                         
  -8  17   7        492.65        492.38        36.00 o                         
  -7  17   7          3.85         30.96        22.64 o                         
  -6  17   7        273.31        302.18        26.44 o                         
  -5  17   7         46.64         34.72        21.82 o                         
  -4  17   7         71.90         -2.24        24.77 o                         
  -3  17   7        170.91        175.11        36.24 o                         
  -2  17   7       1897.63       1883.53        56.59 o                         
  -1  17   7       3936.18       3892.88        81.72 o                         
   0  17   7        420.64        435.33        32.50 o                         
   1  17   7          3.37        -14.11        25.22 o                         
   2  17   7          1.15        -24.56        25.43 o                         
   3  17   7        108.14        147.39        30.16 o                         
   4  17   7         11.69         22.76        27.68 o                         
   5  17   7        182.56        152.59        31.17 o                         
  -7  18   7        444.12        422.46        37.90 o                         
  -6  18   7        226.94        204.89        27.92 o                         
  -5  18   7        559.45        595.04        38.66 o                         
  -4  18   7        232.89        250.11        31.90 o                         
  -3  18   7         55.60         59.45        25.73 o                         
  -2  18   7         58.80         37.19        27.29 o                         
  -1  18   7         14.18         18.58        27.83 o                         
   0  18   7        456.81        400.87        39.27 o                         
   1  18   7        954.84        966.62        47.50 o                         
   2  18   7        157.38        136.03        30.99 o                         
   3  18   7        775.92        863.98        46.84 o                         
   4  18   7        417.75        441.75        39.15 o                         
  -4  19   7         25.98         -9.22        28.16 o                         
  -3  19   7        299.86        388.78        35.22 o                         
  -2  19   7        395.86        414.05        38.84 o                         
  -1  19   7       1602.24       1583.01        59.34 o                         
   0  19   7        630.99        664.47        46.44 o                         
   1  19   7        117.79         88.70        33.97 o                         
   2  19   7        155.08        164.20        37.12 o                         
 -15   0   8        378.36        322.18        61.74 o                         
 -14   0   8          6.05        -12.30        37.16 o                         
 -13   0   8        159.35        133.23        32.27 o                         
 -12   0   8        778.65        833.98        46.51 o                         
 -11   0   8       4956.48       5116.58        75.23 o                         
 -10   0   8       1371.23       1386.11        35.07 o                         
  -9   0   8          5.94         -2.15        12.36 o                         
  -8   0   8        558.72        550.21        22.19 o                         
  -7   0   8       1481.43       1362.70        29.30 o                         
  -6   0   8         68.06         76.81        11.80 o                         
  -5   0   8        317.47        356.63        19.56 o                         
  -4   0   8       7350.84       6982.69        82.09 o                         
  -3   0   8      17260.36      16774.35       183.42 o                         
  -2   0   8       1897.53       1889.61        28.65 o                         
  -1   0   8        374.62        478.58        16.44 o                         
   0   0   8       5848.51       6029.20        69.16 o                         
   1   0   8       6383.23       6758.31        95.86 o                         
   2   0   8         22.10         24.51         6.90 o                         
   3   0   8       2265.48       2178.38        35.25 o                         
   4   0   8      11610.70      11105.45       130.35 o                         
   5   0   8       7725.50       7832.34        99.51 o                         
   6   0   8       3835.07       3979.39       127.30 o                         
   7   0   8        394.01        410.97        46.82 o                         
   8   0   8       2855.16       2933.46       104.04 o                         
   9   0   8          1.14        -35.05        45.06 o                         
  10   0   8         77.68        -29.60        42.34 o                         
  11   0   8       1956.16       1884.19       108.57 o                         
  12   0   8       1189.00       1310.83        96.40 o                         
 -15   1   8        204.32        241.44        45.29 o                         
 -14   1   8        626.81        605.21        36.33 o                         
 -13   1   8         14.72         21.73        22.25 o                         
 -12   1   8         53.05         60.97        17.92 o                         
 -11   1   8         49.54         30.50        14.21 o                         
 -10   1   8         30.94         22.37        10.43 o                         
  -9   1   8          2.11         -2.31         9.49 o                         
  -8   1   8        435.38        466.14        14.70 o                         
  -7   1   8        247.69        243.36        10.08 o                         
  -6   1   8        251.13        206.33        10.23 o                         
  -5   1   8        131.85        130.15         8.59 o                         
  -4   1   8        139.16        153.96         8.21 o                         
  -3   1   8          1.51         -1.29         5.04 o                         
  -2   1   8        260.55        243.31         8.96 o                         
  -1   1   8       6677.54       7253.24        59.16 o                         
   0   1   8       3643.38       3687.98        34.35 o                         
   1   1   8        456.08        484.66        15.90 o                         
   2   1   8        120.63         87.86         5.51 o                         
   3   1   8       1875.40       1978.49        22.92 o                         
   4   1   8         13.90          8.15         6.77 o                         
   5   1   8        206.10        208.90        11.76 o                         
   6   1   8         48.81         49.00        19.14 o                         
   7   1   8          7.40         33.08        22.15 o                         
   8   1   8       1363.72       1354.33        57.37 o                         
   9   1   8        233.95        244.02        29.72 o                         
  10   1   8         37.75         43.75        28.00 o                         
  11   1   8          1.92        -30.63        30.63 o                         
  12   1   8         44.32         62.77        38.46 o                         
 -15   2   8        150.91        181.65        32.90 o                         
 -14   2   8         59.70         50.85        23.62 o                         
 -13   2   8        158.88        142.11        21.95 o                         
 -12   2   8        616.77        635.06        31.87 o                         
 -11   2   8       5477.95       5305.86        58.48 o                         
 -10   2   8       6037.68       5818.55        58.49 o                         
  -9   2   8        323.07        316.74        14.20 o                         
  -8   2   8        615.04        659.15        15.11 o                         
  -7   2   8        733.85        729.10        14.19 o                         
  -6   2   8         32.97         44.47         7.35 o                         
  -5   2   8       5035.32       5360.36        42.37 o                         
  -4   2   8       8003.28       7969.44        59.87 o                         
  -3   2   8      19454.88      19287.71       123.68 o                         
  -2   2   8      13420.64      13576.64        97.55 o                         
  -1   2   8       4119.20       4567.39        40.78 o                         
   0   2   8         11.63         -0.45         6.01 o                         
   1   2   8        163.97        207.54        10.25 o                         
   2   2   8       1304.12       1321.26        19.15 o                         
   3   2   8       4799.35       4779.02        41.89 o                         
   4   2   8       9438.51       9399.30        75.97 o                         
   5   2   8       6532.17       6449.95        68.85 o                         
   6   2   8        396.65        374.09        25.74 o                         
   7   2   8        141.99        135.84        26.54 o                         
   8   2   8        218.40        222.17        26.46 o                         
   9   2   8         60.69         86.01        30.93 o                         
  10   2   8         17.55         16.71        26.25 o                         
  11   2   8        770.10        775.52        66.54 o                         
  12   2   8       1596.87       1533.04        75.38 o                         
 -15   3   8        109.52        152.78        32.72 o                         
 -14   3   8        509.63        529.37        34.01 o                         
 -13   3   8        126.54        156.51        22.58 o                         
 -12   3   8          7.73          0.54        17.84 o                         
 -11   3   8        202.78        149.80        20.34 o                         
 -10   3   8         53.53         49.30        12.55 o                         
  -9   3   8        154.08        175.90        13.75 o                         
  -8   3   8       1777.02       1833.47        23.73 o                         
  -7   3   8       1358.04       1363.51        19.90 o                         
  -6   3   8        136.52        134.19         6.70 o                         
  -5   3   8        744.58        812.76        15.62 o                         
  -4   3   8       3186.70       3161.13        28.07 o                         
  -3   3   8        132.17        141.02         6.27 o                         
  -2   3   8        146.90        163.29         8.37 o                         
  -1   3   8       1013.90       1024.70        17.20 o                         
   0   3   8       4610.37       4636.40        37.94 o                         
   1   3   8       9398.87       9612.15        81.93 o                         
   2   3   8       4990.63       5128.88        53.66 o                         
   3   3   8        127.56        109.98         7.38 o                         
   4   3   8        242.06        225.53        12.66 o                         
   5   3   8         25.74         45.76        10.67 o                         
   6   3   8        830.84        850.42        32.07 o                         
   7   3   8         20.64         44.08        18.38 o                         
   8   3   8        714.18        756.18        51.80 o                         
   9   3   8        567.43        561.28        43.11 o                         
  10   3   8         51.43         19.37        30.18 o                         
  11   3   8        259.30        192.68        35.34 o                         
  12   3   8         14.03        -14.79        35.72 o                         
 -15   4   8         50.45         24.90        30.72 o                         
 -14   4   8         32.45         51.51        28.40 o                         
 -13   4   8        130.37        147.59        23.92 o                         
 -12   4   8        112.93        111.01        20.43 o                         
 -11   4   8       1335.01       1348.87        38.35 o                         
 -10   4   8       1463.62       1482.11        30.77 o                         
  -9   4   8        765.71        754.15        22.21 o                         
  -8   4   8         11.39          4.19         8.62 o                         
  -7   4   8        901.22        893.30        16.36 o                         
  -6   4   8       1038.18       1063.22        16.54 o                         
  -5   4   8         83.49         78.09         7.36 o                         
  -4   4   8       3388.84       3396.57        30.72 o                         
  -3   4   8       9165.00       9031.03        64.15 o                         
  -2   4   8       2366.45       2332.91        26.06 o                         
  -1   4   8       1994.87       2052.31        23.75 o                         
   0   4   8       4127.62       4126.86        38.44 o                         
   1   4   8        505.18        586.10        16.55 o                         
   2   4   8         42.56         54.34         6.96 o                         
   3   4   8       3050.62       2964.98        37.45 o                         
   4   4   8       2022.07       2045.21        33.52 o                         
   5   4   8       6455.45       6449.65        66.60 o                         
   6   4   8       1239.18       1216.97        33.04 o                         
   7   4   8         10.25         14.86        20.38 o                         
   8   4   8          0.44         32.55        23.41 o                         
   9   4   8          4.46         16.43        28.57 o                         
  10   4   8         20.49         22.69        32.53 o                         
  11   4   8        336.29        325.54        38.44 o                         
  12   4   8       1103.62       1108.00        58.79 o                         
 -15   5   8       1389.34       1395.54        57.15 o                         
 -14   5   8        668.08        711.97        39.33 o                         
 -13   5   8        553.91        562.14        30.71 o                         
 -12   5   8        360.51        379.49        31.51 o                         
 -11   5   8        109.67        126.75        19.50 o                         
 -10   5   8        132.43        149.23        17.09 o                         
  -9   5   8         56.19         70.14        13.57 o                         
  -8   5   8       2517.42       2514.54        31.83 o                         
  -7   5   8       6727.41       6671.45        55.51 o                         
  -6   5   8       5814.40       5840.76        50.95 o                         
  -5   5   8        250.06        274.47        14.89 o                         
  -4   5   8        859.30        850.02        19.42 o                         
  -3   5   8        293.62        298.39        10.81 o                         
  -2   5   8        558.59        552.64        12.74 o                         
  -1   5   8         94.52         77.12         6.84 o                         
   0   5   8      13819.15      13929.59        91.33 o                         
   1   5   8       8629.23       8436.51        62.50 o                         
   2   5   8       4825.54       4776.92        42.73 o                         
   3   5   8       1087.10       1101.44        23.33 o                         
   4   5   8        277.10        265.71        15.52 o                         
   5   5   8          7.18         22.54        11.72 o                         
   6   5   8         22.30         48.88        18.11 o                         
   7   5   8        897.24        932.11        42.09 o                         
   8   5   8       1881.38       1825.63        56.50 o                         
   9   5   8       1527.05       1584.11        57.28 o                         
  10   5   8        128.58        119.46        59.47 o                         
  11   5   8        330.36        397.58        46.68 o                         
  12   5   8          1.69          4.50        41.72 o                         
 -15   6   8         45.27         -3.31        30.13 o                         
 -14   6   8          3.55         -8.44        25.30 o                         
 -13   6   8        256.33        231.89        28.65 o                         
 -12   6   8         11.62         -6.79        19.09 o                         
 -11   6   8        352.76        363.79        25.53 o                         
 -10   6   8         64.32         58.62        16.04 o                         
  -9   6   8        141.28        168.07        15.48 o                         
  -8   6   8        140.35        131.79        12.49 o                         
  -7   6   8        676.37        715.54        18.52 o                         
  -6   6   8         96.10         88.99         9.92 o                         
  -5   6   8         89.37         86.01         9.57 o                         
  -4   6   8       3487.82       3512.52        34.10 o                         
  -3   6   8       1622.91       1626.09        21.19 o                         
  -2   6   8       1268.01       1264.63        19.59 o                         
  -1   6   8        185.05        217.38         9.67 o                         
   0   6   8        605.90        597.46        13.31 o                         
   1   6   8          0.92          7.89         7.30 o                         
   2   6   8        129.55        145.06        10.07 o                         
   3   6   8         72.03         57.95        12.20 o                         
   4   6   8        832.32        812.52        36.50 o                         
   5   6   8       1970.72       1926.38        56.32 o                         
   6   6   8       1126.78       1131.69        43.02 o                         
   7   6   8          6.17        -23.58        23.58 o                         
   8   6   8          2.88          4.78        23.44 o                         
   9   6   8         61.19         28.33        28.28 o                         
  10   6   8        120.41        149.69        38.03 o                         
  11   6   8          1.86         40.35        38.29 o                         
  12   6   8        200.21        178.34        40.79 o                         
 -14   7   8        860.50        823.58        40.22 o                         
 -13   7   8          6.00         -7.00        26.84 o                         
 -12   7   8        432.57        385.76        33.45 o                         
 -11   7   8        610.14        641.26        30.33 o                         
 -10   7   8          6.78         -7.28        13.95 o                         
  -9   7   8         12.40         21.95        13.31 o                         
  -8   7   8       4687.81       4605.56        47.89 o                         
  -7   7   8       8959.83       8917.56        68.97 o                         
  -6   7   8       2773.80       2765.88        39.05 o                         
  -5   7   8          5.10          1.42         8.53 o                         
  -4   7   8        612.79        620.90        17.61 o                         
  -3   7   8       1819.26       1774.90        22.55 o                         
  -2   7   8        104.04        118.02         7.36 o                         
  -1   7   8       1133.84       1150.93        19.63 o                         
   0   7   8      16792.51      16667.74       112.87 o                         
   1   7   8       8871.99       8663.02        73.26 o                         
   2   7   8        657.27        648.56        20.92 o                         
   3   7   8         82.90         81.68        11.85 o                         
   4   7   8       1540.47       1485.38        30.72 o                         
   5   7   8         31.56         25.46        18.29 o                         
   6   7   8         24.86         20.97        18.46 o                         
   7   7   8       4559.84       4553.04        86.21 o                         
   8   7   8       5715.61       5631.69       100.70 o                         
   9   7   8       1531.98       1551.10        68.92 o                         
  10   7   8        458.04        409.71        41.72 o                         
  11   7   8         89.07         77.25        40.12 o                         
 -14   8   8         10.63         -5.42        26.65 o                         
 -13   8   8        163.88        195.14        28.71 o                         
 -12   8   8         23.76        -12.08        21.00 o                         
 -11   8   8         18.04         -4.70        19.57 o                         
 -10   8   8          2.56         -3.40        15.40 o                         
  -9   8   8         39.75         28.68        13.58 o                         
  -8   8   8          5.70         20.46        11.93 o                         
  -7   8   8        250.80        267.02        15.84 o                         
  -6   8   8         41.63         43.91        10.05 o                         
  -5   8   8         85.00        110.56        10.35 o                         
  -4   8   8          2.67         -6.82         8.30 o                         
  -3   8   8         28.51         34.62         7.51 o                         
  -2   8   8         36.93         52.04         6.22 o                         
  -1   8   8          9.20          3.43         7.50 o                         
   0   8   8         21.80         12.03         8.11 o                         
   1   8   8         77.42         83.41        10.24 o                         
   2   8   8        103.50        117.97        12.47 o                         
   3   8   8        253.39        264.19        17.03 o                         
   4   8   8        182.20        180.22        18.46 o                         
   5   8   8         71.16         69.99        18.57 o                         
   6   8   8         20.27         29.72        20.00 o                         
   7   8   8         91.20         33.56        23.39 o                         
   8   8   8        138.01         90.29        27.37 o                         
   9   8   8        209.32        148.00        31.91 o                         
  10   8   8         34.39         47.26        30.43 o                         
  11   8   8          0.64        -31.27        31.27 o                         
 -14   9   8       1535.90       1472.30        55.54 o                         
 -13   9   8         14.75        -13.39        24.16 o                         
 -12   9   8        616.46        700.88        39.11 o                         
 -11   9   8        455.97        473.87        31.16 o                         
 -10   9   8          5.98          2.38        15.63 o                         
  -9   9   8         12.67         20.73        15.69 o                         
  -8   9   8       2916.05       2812.58        46.16 o                         
  -7   9   8       8409.18       8378.76        65.64 o                         
  -6   9   8       5798.35       5478.69        47.94 o                         
  -5   9   8        161.08        142.44        11.02 o                         
  -4   9   8        649.03        654.02        17.67 o                         
  -3   9   8         75.01         85.98         9.98 o                         
  -2   9   8         63.00         67.25         7.92 o                         
  -1   9   8        579.45        613.83        16.87 o                         
   0   9   8       4005.16       3968.27        42.35 o                         
   1   9   8       6070.13       6149.00        56.84 o                         
   2   9   8       1851.14       1869.03        33.69 o                         
   3   9   8          7.97        -14.32        14.32 o                         
   4   9   8       2616.17       2517.49        46.60 o                         
   5   9   8        120.28        133.51        19.99 o                         
   6   9   8         15.09         35.43        21.04 o                         
   7   9   8        896.93        790.78        47.08 o                         
   8   9   8       3274.16       3342.74       100.85 o                         
   9   9   8       2155.52       2116.00        64.85 o                         
  10   9   8        316.35        340.74        37.65 o                         
  11   9   8        106.44        116.29        37.93 o                         
 -13  10   8         33.22         59.07        28.64 o                         
 -12  10   8         14.87         21.42        25.25 o                         
 -11  10   8        285.69        287.38        27.48 o                         
 -10  10   8        322.16        305.42        22.05 o                         
  -9  10   8         53.56         42.49        16.63 o                         
  -8  10   8         40.45         14.71        13.56 o                         
  -7  10   8         50.84         48.16        13.70 o                         
  -6  10   8         34.96         29.36        11.29 o                         
  -5  10   8        899.19        874.14        21.78 o                         
  -4  10   8       1195.56       1115.72        25.18 o                         
  -3  10   8        291.80        296.29        14.29 o                         
  -2  10   8         20.12         30.47         9.04 o                         
  -1  10   8        228.28        237.73        13.80 o                         
   0  10   8       1169.49       1160.49        26.40 o                         
   1  10   8         70.56         50.67        13.07 o                         
   2  10   8       1149.23       1102.37        40.78 o                         
   3  10   8        819.81        790.97        35.10 o                         
   4  10   8        736.21        732.55        36.10 o                         
   5  10   8       1209.54       1124.88        37.40 o                         
   6  10   8         95.72         68.70        22.07 o                         
   7  10   8          0.19        -25.64        25.64 o                         
   8  10   8         40.82        -10.69        32.74 o                         
   9  10   8          8.79        -12.64        29.95 o                         
  10  10   8         29.85          2.91        32.48 o                         
 -13  11   8          4.62        -11.27        27.06 o                         
 -12  11   8        305.35        298.75        41.13 o                         
 -11  11   8        128.78        144.66        27.06 o                         
 -10  11   8        134.00        163.73        21.95 o                         
  -9  11   8          3.43          8.75        16.10 o                         
  -8  11   8        523.82        575.22        28.54 o                         
  -7  11   8       2761.89       2676.78        50.65 o                         
  -6  11   8       2173.46       2141.87        34.73 o                         
  -5  11   8          2.12         -4.01        11.58 o                         
  -4  11   8       2275.30       2177.72        38.85 o                         
  -3  11   8         26.36          8.52        10.87 o                         
  -2  11   8       1302.08       1259.95        30.11 o                         
  -1  11   8        599.63        658.86        22.61 o                         
   0  11   8       4757.07       4809.19        57.17 o                         
   1  11   8       1550.08       1507.42        36.38 o                         
   2  11   8        928.47        898.01        33.36 o                         
   3  11   8        518.82        513.22        27.99 o                         
   4  11   8        320.31        383.05        25.33 o                         
   5  11   8         35.16         37.13        20.51 o                         
   6  11   8         58.14         55.71        22.18 o                         
   7  11   8        864.46        844.61        46.24 o                         
   8  11   8       1719.22       1635.38        59.57 o                         
   9  11   8        811.79        855.99        50.12 o                         
  10  11   8         31.49         29.69        32.65 o                         
 -12  12   8        754.64        743.50        42.65 o                         
 -11  12   8       1329.36       1337.61        47.20 o                         
 -10  12   8        746.14        877.07        34.44 o                         
  -9  12   8         60.29         26.66        17.43 o                         
  -8  12   8          1.42         -6.07        15.87 o                         
  -7  12   8        256.60        288.22        19.11 o                         
  -6  12   8         47.26         55.07        14.67 o                         
  -5  12   8        532.08        563.76        22.36 o                         
  -4  12   8       2348.26       2294.91        38.99 o                         
  -3  12   8       6388.65       6187.60        60.01 o                         
  -2  12   8       1123.65       1152.24        29.96 o                         
  -1  12   8          5.73          3.21        14.36 o                         
   0  12   8          2.88         -9.52        16.53 o                         
   1  12   8         14.83         15.53        16.53 o                         
   2  12   8        287.76        302.25        22.99 o                         
   3  12   8        357.78        386.63        27.41 o                         
   4  12   8       1064.41       1143.88        46.54 o                         
   5  12   8       3073.88       3073.76        58.29 o                         
   6  12   8        155.76        164.68        25.40 o                         
   7  12   8         21.84         54.97        27.90 o                         
   8  12   8          1.35        -11.50        29.50 o                         
   9  12   8         60.25         75.45        33.45 o                         
 -12  13   8         58.12         46.81        27.19 o                         
 -11  13   8        503.12        458.93        34.13 o                         
 -10  13   8          1.40         16.92        21.25 o                         
  -9  13   8         51.19         72.64        19.19 o                         
  -8  13   8        459.57        476.97        25.18 o                         
  -7  13   8       1797.62       1851.33        37.23 o                         
  -6  13   8         99.70        100.71        16.72 o                         
  -5  13   8         54.08         42.52        15.41 o                         
  -4  13   8        460.67        464.82        21.34 o                         
  -3  13   8         94.80         97.81        15.73 o                         
  -2  13   8        692.48        721.49        28.10 o                         
  -1  13   8        153.91        166.48        19.91 o                         
   0  13   8       1839.85       1864.54        44.76 o                         
   1  13   8       3287.22       3317.05        62.59 o                         
   2  13   8        572.88        645.93        39.36 o                         
   3  13   8        229.07        264.95        24.47 o                         
   4  13   8          3.51         18.33        20.67 o                         
   5  13   8        208.86        207.18        27.48 o                         
   6  13   8         15.98         19.65        23.27 o                         
   7  13   8        426.51        434.11        38.16 o                         
   8  13   8        308.26        366.83        38.94 o                         
 -11  14   8        777.49        735.08        39.70 o                         
 -10  14   8        270.56        241.91        28.67 o                         
  -9  14   8         66.10         75.85        21.51 o                         
  -8  14   8        668.67        687.11        28.89 o                         
  -7  14   8       1195.54       1266.51        35.43 o                         
  -6  14   8        140.04        144.31        19.21 o                         
  -5  14   8        174.00        193.87        19.83 o                         
  -4  14   8       1432.07       1393.87        45.56 o                         
  -3  14   8       3101.03       3018.75        56.87 o                         
  -2  14   8       1020.25       1083.28        36.65 o                         
  -1  14   8         13.70         28.35        19.44 o                         
   0  14   8        509.23        496.53        29.85 o                         
   1  14   8        730.49        762.65        43.48 o                         
   2  14   8        122.06        158.03        25.24 o                         
   3  14   8       1058.30       1106.18        49.98 o                         
   4  14   8       3392.79       3301.12        61.11 o                         
   5  14   8       1515.40       1591.45        61.04 o                         
   6  14   8         54.36         51.39        25.41 o                         
   7  14   8         89.28         64.71        31.38 o                         
   8  14   8        252.76        188.07        37.93 o                         
 -10  15   8        410.84        479.21        39.07 o                         
  -9  15   8        222.36        201.82        27.40 o                         
  -8  15   8        194.20        210.48        24.26 o                         
  -7  15   8          0.17         16.97        19.59 o                         
  -6  15   8          9.48          0.44        20.72 o                         
  -5  15   8        325.02        346.50        23.36 o                         
  -4  15   8        339.47        324.08        27.02 o                         
  -3  15   8         76.92         69.26        25.04 o                         
  -2  15   8        136.85        118.91        21.92 o                         
  -1  15   8         32.83        -17.94        20.63 o                         
   0  15   8         98.48         87.90        24.94 o                         
   1  15   8        358.23        379.14        31.37 o                         
   2  15   8         46.92         57.91        25.07 o                         
   3  15   8         63.56         41.28        26.41 o                         
   4  15   8        164.99        176.84        26.80 o                         
   5  15   8        173.92        226.70        30.36 o                         
   6  15   8        138.02        176.28        31.14 o                         
   7  15   8        142.84        164.09        33.02 o                         
  -9  16   8          2.68         19.09        26.37 o                         
  -8  16   8        528.06        566.15        41.48 o                         
  -7  16   8        234.14        316.66        25.99 o                         
  -6  16   8         42.30         65.44        20.47 o                         
  -5  16   8        122.18        117.79        26.13 o                         
  -4  16   8       2849.78       2834.23        64.17 o                         
  -3  16   8       3577.29       3534.04        67.07 o                         
  -2  16   8       1097.85       1181.56        49.68 o                         
  -1  16   8          3.44         53.42        22.95 o                         
   0  16   8         84.91        130.57        26.86 o                         
   1  16   8         23.41         15.05        24.02 o                         
   2  16   8          5.42         49.34        26.60 o                         
   3  16   8        669.40        679.42        42.06 o                         
   4  16   8       2429.83       2474.42        69.31 o                         
   5  16   8       1252.76       1303.54        52.97 o                         
   6  16   8        267.65        249.07        34.48 o                         
  -8  17   8          5.67         46.51        27.18 o                         
  -7  17   8          5.18         50.58        26.26 o                         
  -6  17   8        160.27        155.78        28.14 o                         
  -5  17   8         44.92         25.68        26.03 o                         
  -4  17   8         14.51        -23.83        23.83 o                         
  -3  17   8         27.68         15.24        24.03 o                         
  -2  17   8        109.17        122.65        26.73 o                         
  -1  17   8        366.36        381.78        38.41 o                         
   0  17   8         19.81         35.76        26.56 o                         
   1  17   8         88.50         54.51        26.24 o                         
   2  17   8        182.58        175.73        44.10 o                         
   3  17   8          4.73        -21.30        25.43 o                         
   4  17   8         96.81        111.95        30.69 o                         
   5  17   8        444.13        462.03        38.47 o                         
  -6  18   8         23.36         19.04        28.16 o                         
  -5  18   8         20.26         40.04        27.22 o                         
  -4  18   8        940.39        986.05        45.22 o                         
  -3  18   8       1170.59       1186.04        48.15 o                         
  -2  18   8        381.32        415.96        46.17 o                         
  -1  18   8          1.20         -0.08        27.12 o                         
   0  18   8        420.68        426.44        50.19 o                         
   1  18   8          1.13        -19.24        27.58 o                         
   2  18   8         25.84         22.96        28.38 o                         
   3  18   8         27.50         14.71        28.48 o                         
  -3  19   8         14.75        -14.45        26.25 o                         
  -2  19   8        117.21        186.45        32.70 o                         
  -1  19   8        231.40        225.85        40.95 o                         
   0  19   8        268.29        196.42        35.97 o                         
 -15   1   9         24.49        -11.32        24.91 o                         
 -14   1   9        102.45         92.02        25.09 o                         
 -13   1   9        975.95        945.07        35.19 o                         
 -12   1   9       2763.59       2869.93        50.89 o                         
 -11   1   9        248.12        233.20        15.40 o                         
 -10   1   9       2758.67       2659.84        40.63 o                         
  -9   1   9       1542.14       1535.68        23.97 o                         
  -8   1   9        589.21        580.23        16.13 o                         
  -7   1   9         71.22         76.14         9.77 o                         
  -6   1   9       2880.93       2785.21        30.31 o                         
  -5   1   9       9665.83       9365.20        70.47 o                         
  -4   1   9      12975.65      13002.45       100.00 o                         
  -3   1   9          7.08          6.46         5.56 o                         
  -2   1   9       4696.54       4603.57        41.26 o                         
  -1   1   9       2136.13       2107.75        24.82 o                         
   0   1   9        396.63        430.39        14.33 o                         
   1   1   9        134.53        124.42         6.21 o                         
   2   1   9      15066.71      14589.90       101.82 o                         
   3   1   9       6626.28       6594.94        56.17 o                         
   4   1   9       1029.64        988.81        20.09 o                         
   5   1   9        168.73        202.37        15.81 o                         
   6   1   9       1912.37       1858.78        54.70 o                         
   7   1   9        295.51        306.81        31.50 o                         
   8   1   9        290.00        286.11        29.16 o                         
   9   1   9        119.30         99.35        32.25 o                         
  10   1   9       2794.79       2801.12        73.51 o                         
  11   1   9       1262.74       1250.36        66.31 o                         
  12   1   9         16.28         28.75        35.76 o                         
 -15   2   9          2.42         10.34        25.02 o                         
 -14   2   9         14.36         12.38        25.07 o                         
 -13   2   9        737.96        707.90        33.84 o                         
 -12   2   9         43.97         31.23        18.20 o                         
 -11   2   9         73.94         56.55        14.99 o                         
 -10   2   9         16.23         13.80        12.04 o                         
  -9   2   9       2815.78       2882.59        35.79 o                         
  -8   2   9        136.72        139.17        10.44 o                         
  -7   2   9       1218.12       1192.87        19.51 o                         
  -6   2   9        724.73        766.78        21.33 o                         
  -5   2   9        706.28        681.13        17.05 o                         
  -4   2   9          5.30         -2.14         5.63 o                         
  -3   2   9        421.63        427.89         9.15 o                         
  -2   2   9       1049.43       1030.85        15.41 o                         
  -1   2   9       5139.77       5179.96        46.15 o                         
   0   2   9         30.76         18.15         7.26 o                         
   1   2   9         10.81         34.05         7.98 o                         
   2   2   9        802.61        800.96        19.73 o                         
   3   2   9        251.02        269.10        11.12 o                         
   4   2   9        881.03        865.26        21.44 o                         
   5   2   9         39.28         49.22        13.87 o                         
   6   2   9        320.42        352.33        31.21 o                         
   7   2   9        422.32        428.81        31.51 o                         
   8   2   9         47.27         70.20        28.84 o                         
   9   2   9         29.29         14.51        29.21 o                         
  10   2   9          2.88         15.68        29.52 o                         
  11   2   9         30.90          3.64        34.17 o                         
  12   2   9          6.30        -35.11        35.11 o                         
 -15   3   9        109.06        112.96        35.39 o                         
 -14   3   9          9.79        -14.12        23.08 o                         
 -13   3   9        366.51        299.21        25.38 o                         
 -12   3   9        796.93        739.24        30.46 o                         
 -11   3   9         93.76        104.78        17.31 o                         
 -10   3   9       2259.57       2164.66        35.04 o                         
  -9   3   9       2502.41       2419.28        35.01 o                         
  -8   3   9        334.53        317.83        15.46 o                         
  -7   3   9         18.50         32.06         9.26 o                         
  -6   3   9       1726.79       1666.35        20.65 o                         
  -5   3   9       8639.52       8352.47        64.69 o                         
  -4   3   9       1924.22       1777.24        24.35 o                         
  -3   3   9        159.50        197.58         9.41 o                         
  -2   3   9       7346.49       7210.29        58.82 o                         
  -1   3   9       1940.55       2055.65        25.06 o                         
   0   3   9         19.12         18.57         6.55 o                         
   1   3   9         63.06         51.85         8.80 o                         
   2   3   9       3015.06       2986.30        41.29 o                         
   3   3   9       8053.92       7712.99        86.73 o                         
   4   3   9        578.87        631.23        20.23 o                         
   5   3   9       1154.08       1143.13        27.70 o                         
   6   3   9       1570.12       1584.79        41.29 o                         
   7   3   9         16.78          8.03        20.81 o                         
   8   3   9        292.38        341.84        37.26 o                         
   9   3   9       1007.99        993.95        54.62 o                         
  10   3   9       1173.28       1249.65        64.53 o                         
  11   3   9        460.70        444.22        42.43 o                         
  12   3   9         24.28        -37.64        37.64 o                         
 -15   4   9        214.91        115.86        31.10 o                         
 -14   4   9          7.44          8.05        22.74 o                         
 -13   4   9        153.84        126.98        23.97 o                         
 -12   4   9        344.71        351.36        26.93 o                         
 -11   4   9         84.76        127.32        19.29 o                         
 -10   4   9        162.02        213.86        16.79 o                         
  -9   4   9       2382.06       2346.35        35.04 o                         
  -8   4   9       2204.21       2197.99        32.74 o                         
  -7   4   9          2.09         -5.55         8.73 o                         
  -6   4   9        454.79        442.01        12.00 o                         
  -5   4   9        988.81        960.44        15.95 o                         
  -4   4   9        651.63        735.85        12.05 o                         
  -3   4   9       1848.78       1885.53        24.20 o                         
  -2   4   9       3638.00       3537.63        31.64 o                         
  -1   4   9       5794.64       5592.22        52.87 o                         
   0   4   9       5467.81       5451.79        48.04 o                         
   1   4   9        466.06        435.91        15.44 o                         
   2   4   9       1826.95       1824.03        29.09 o                         
   3   4   9       1566.78       1507.75        34.35 o                         
   4   4   9         28.68         18.55        10.86 o                         
   5   4   9       2588.17       2602.61        38.01 o                         
   6   4   9       2553.81       2579.37        52.25 o                         
   7   4   9       3543.81       3466.26       112.21 o                         
   8   4   9        343.17        341.60        38.87 o                         
   9   4   9         60.97         63.20        31.79 o                         
  10   4   9        123.91        133.25        37.61 o                         
  11   4   9         11.29         15.37        31.93 o                         
 -15   5   9          2.09         32.92        32.52 o                         
 -14   5   9        145.44        171.04        26.17 o                         
 -13   5   9        530.93        547.65        58.80 o                         
 -12   5   9       1071.50       1120.78        42.03 o                         
 -11   5   9          1.26        -21.71        21.71 o                         
 -10   5   9         41.55         43.32        17.15 o                         
  -9   5   9        305.11        327.85        17.58 o                         
  -8   5   9       1407.20       1374.68        25.07 o                         
  -7   5   9        103.54        109.63        11.27 o                         
  -6   5   9        135.88        131.71        10.02 o                         
  -5   5   9       4775.26       4750.46        43.41 o                         
  -4   5   9        863.39        830.65        17.05 o                         
  -3   5   9        192.03        191.45         8.76 o                         
  -2   5   9        934.62        870.76        16.47 o                         
  -1   5   9        853.87        830.74        14.99 o                         
   0   5   9        100.40        123.28         7.73 o                         
   1   5   9         50.00         79.07         9.35 o                         
   2   5   9       1500.49       1412.35        31.94 o                         
   3   5   9       4052.62       3931.07        47.23 o                         
   4   5   9        769.69        724.64        23.15 o                         
   5   5   9        278.37        261.52        17.43 o                         
   6   5   9        412.68        431.47        31.69 o                         
   7   5   9          6.23         -4.11        22.56 o                         
   8   5   9        289.59        281.46        39.93 o                         
   9   5   9        101.88        130.35        38.02 o                         
  10   5   9       1126.34        982.35        70.85 o                         
  11   5   9        265.15        236.11        46.40 o                         
 -15   6   9         77.46         61.47        30.95 o                         
 -14   6   9        523.46        484.50        46.39 o                         
 -13   6   9        234.81        219.24        30.13 o                         
 -12   6   9         19.87         19.78        22.76 o                         
 -11   6   9        285.32        266.35        23.70 o                         
 -10   6   9        869.99        890.91        29.23 o                         
  -9   6   9       2651.68       2650.96        39.06 o                         
  -8   6   9       2986.63       2940.92        38.68 o                         
  -7   6   9         98.22         89.61        12.26 o                         
  -6   6   9       1672.79       1629.98        24.54 o                         
  -5   6   9       3762.57       3799.89        38.54 o                         
  -4   6   9        812.96        811.59        16.75 o                         
  -3   6   9        127.45        125.87         8.40 o                         
  -2   6   9       4881.65       4840.24        41.93 o                         
  -1   6   9      16370.97      16144.14       105.69 o                         
   0   6   9       1507.79       1526.10        19.94 o                         
   1   6   9        825.81        835.32        20.60 o                         
   2   6   9        292.52        249.67        13.71 o                         
   3   6   9       2334.11       2282.19        34.55 o                         
   4   6   9         74.39         73.22        12.85 o                         
   5   6   9       2346.94       2182.34        51.88 o                         
   6   6   9       3271.76       3346.15        63.10 o                         
   7   6   9       2950.46       3062.66        69.75 o                         
   8   6   9        303.23        288.00        51.47 o                         
   9   6   9          1.74          0.82        32.26 o                         
  10   6   9        252.70        238.78        53.02 o                         
  11   6   9         58.84         57.04        49.65 o                         
 -14   7   9         87.53        102.32        34.48 o                         
 -13   7   9          0.24         59.66        41.57 o                         
 -12   7   9        339.30        372.59        30.62 o                         
 -11   7   9          2.85        -11.29        17.88 o                         
 -10   7   9        120.41        117.67        17.12 o                         
  -9   7   9        391.69        396.25        19.12 o                         
  -8   7   9         19.18         28.45        12.27 o                         
  -7   7   9        345.23        336.77        15.77 o                         
  -6   7   9        158.15        153.52        11.75 o                         
  -5   7   9        392.98        408.58        16.64 o                         
  -4   7   9          0.99         -7.65         7.65 o                         
  -3   7   9        681.51        672.46        16.86 o                         
  -2   7   9          9.44         18.04         7.88 o                         
  -1   7   9        174.01        166.82         9.58 o                         
   0   7   9         79.37         93.68         9.85 o                         
   1   7   9        932.57        925.02        26.11 o                         
   2   7   9         21.25         20.47        10.24 o                         
   3   7   9        264.57        274.55        15.55 o                         
   4   7   9        223.04        223.77        17.53 o                         
   5   7   9        132.52         91.56        23.97 o                         
   6   7   9         29.35         25.67        20.98 o                         
   7   7   9         10.63         24.49        26.63 o                         
   8   7   9         90.66        102.51        29.71 o                         
   9   7   9          0.98        -19.87        33.38 o                         
  10   7   9         27.87         57.57        37.96 o                         
  11   7   9          5.25         37.32        39.94 o                         
 -14   8   9        136.10        198.63        34.18 o                         
 -13   8   9       1065.78        939.06        49.36 o                         
 -12   8   9         27.71          7.79        21.64 o                         
 -11   8   9        249.14        302.28        25.11 o                         
 -10   8   9        904.23        958.90        30.37 o                         
  -9   8   9       5028.65       4960.77        53.83 o                         
  -8   8   9       6227.26       6036.23        57.55 o                         
  -7   8   9          7.83         18.91        11.53 o                         
  -6   8   9       1168.99       1171.94        25.22 o                         
  -5   8   9       1521.54       1434.03        25.42 o                         
  -4   8   9        128.80        121.41        10.66 o                         
  -3   8   9       1259.20       1239.37        20.47 o                         
  -2   8   9       1787.21       1751.97        26.08 o                         
  -1   8   9       7570.50       7545.29        58.12 o                         
   0   8   9       1012.17       1056.05        20.77 o                         
   1   8   9         80.47         82.54        10.89 o                         
   2   8   9       1116.52       1108.12        26.95 o                         
   3   8   9        232.67        235.97        15.91 o                         
   4   8   9         33.56          8.43        16.00 o                         
   5   8   9        675.30        650.76        31.22 o                         
   6   8   9       4810.22       4652.08        73.12 o                         
   7   8   9       1700.39       1713.50        57.83 o                         
   8   8   9        215.15        282.06        33.25 o                         
   9   8   9        373.44        433.62        39.57 o                         
  10   8   9       1080.33        992.38        57.24 o                         
 -14   9   9         12.44         32.73        27.36 o                         
 -13   9   9         50.59         81.73        27.72 o                         
 -12   9   9        141.34        108.17        24.75 o                         
 -11   9   9        191.85        217.08        24.14 o                         
 -10   9   9          8.07         12.74        17.41 o                         
  -9   9   9          4.09          5.25        15.09 o                         
  -8   9   9        833.82        792.70        25.65 o                         
  -7   9   9        613.39        627.69        19.74 o                         
  -6   9   9       4399.02       4281.86        42.88 o                         
  -5   9   9       1536.04       1413.29        24.03 o                         
  -4   9   9        175.54        176.31        11.98 o                         
  -3   9   9        867.88        879.94        18.71 o                         
  -2   9   9        563.23        544.52        17.94 o                         
  -1   9   9         19.02         28.99         9.73 o                         
   0   9   9        118.45        132.77        12.18 o                         
   1   9   9         69.45         88.06        12.54 o                         
   2   9   9        264.82        270.68        17.97 o                         
   3   9   9        369.52        370.36        22.94 o                         
   4   9   9        549.77        524.22        26.25 o                         
   5   9   9          0.27         -5.91        18.89 o                         
   6   9   9         42.44         40.09        26.90 o                         
   7   9   9        356.21        354.68        32.66 o                         
   8   9   9        507.56        507.29        39.31 o                         
   9   9   9        193.51        200.38        34.74 o                         
  10   9   9        209.89        215.82        41.33 o                         
 -13  10   9        664.78        602.92        37.41 o                         
 -12  10   9         88.92         54.89        25.33 o                         
 -11  10   9         27.12         25.52        21.71 o                         
 -10  10   9        646.22        587.63        27.21 o                         
  -9  10   9       1457.02       1479.58        34.75 o                         
  -8  10   9       1496.49       1541.96        35.91 o                         
  -7  10   9          4.37         11.96        13.95 o                         
  -6  10   9       1355.70       1285.02        26.62 o                         
  -5  10   9       1241.81       1180.66        23.84 o                         
  -4  10   9        267.10        309.77        14.78 o                         
  -3  10   9        904.50        841.80        25.09 o                         
  -2  10   9       5295.59       5385.71        53.11 o                         
  -1  10   9       6442.38       6225.96        61.34 o                         
   0  10   9       3387.44       3325.85        43.97 o                         
   1  10   9         11.19          1.88        11.55 o                         
   2  10   9       1434.94       1468.02        32.20 o                         
   3  10   9        614.33        618.63        27.83 o                         
   4  10   9         66.56         36.05        18.12 o                         
   5  10   9        353.84        386.10        29.23 o                         
   6  10   9       2257.67       2336.30        55.58 o                         
   7  10   9       3051.33       2985.37        70.99 o                         
   8  10   9        655.12        590.37        41.43 o                         
   9  10   9        162.47        211.01        36.77 o                         
  10  10   9        163.09        156.61        50.81 o                         
 -13  11   9        323.57        383.95        33.80 o                         
 -12  11   9        792.23        813.54        41.25 o                         
 -11  11   9         16.09        -10.24        21.64 o                         
 -10  11   9        212.31        235.31        23.03 o                         
  -9  11   9         67.33        127.03        18.61 o                         
  -8  11   9         61.75         49.05        17.09 o                         
  -7  11   9         98.21         96.20        16.46 o                         
  -6  11   9       1238.06       1231.39        28.52 o                         
  -5  11   9        865.80        877.08        28.76 o                         
  -4  11   9        464.57        472.33        19.06 o                         
  -3  11   9          3.36          6.60        11.79 o                         
  -2  11   9        594.50        659.74        22.46 o                         
  -1  11   9        331.91        342.14        18.80 o                         
   0  11   9       1236.31       1293.65        37.87 o                         
   1  11   9       1094.51       1107.67        32.12 o                         
   2  11   9       1901.78       1924.87        41.92 o                         
   3  11   9        513.54        534.91        29.39 o                         
   4  11   9        664.79        677.08        36.79 o                         
   5  11   9          0.02        -14.98        19.23 o                         
   6  11   9        169.22        105.96        25.92 o                         
   7  11   9        246.67        203.50        33.03 o                         
   8  11   9        421.92        444.70        39.70 o                         
   9  11   9        308.09        359.77        50.56 o                         
 -12  12   9        153.47        148.56        33.83 o                         
 -11  12   9         59.32         32.13        24.63 o                         
 -10  12   9          8.98        -18.81        18.81 o                         
  -9  12   9       1325.63       1432.28        37.76 o                         
  -8  12   9        796.04        805.12        28.99 o                         
  -7  12   9          0.23         -4.78        15.60 o                         
  -6  12   9        547.26        563.42        23.73 o                         
  -5  12   9        211.99        205.93        16.82 o                         
  -4  12   9         71.41         58.83        13.08 o                         
  -3  12   9        219.68        191.02        16.65 o                         
  -2  12   9       1284.01       1314.61        33.82 o                         
  -1  12   9       1613.21       1666.99        36.63 o                         
   0  12   9        624.87        664.03        31.61 o                         
   1  12   9         58.48         57.92        18.60 o                         
   2  12   9        288.69        311.15        24.00 o                         
   3  12   9        297.16        278.29        23.31 o                         
   4  12   9        220.36        233.13        26.43 o                         
   5  12   9         53.03         65.10        22.28 o                         
   6  12   9        817.25        913.80        43.43 o                         
   7  12   9        313.05        371.96        36.78 o                         
   8  12   9        168.85        154.24        34.92 o                         
   9  12   9         23.45        -24.05        36.60 o                         
 -11  13   9        126.31        122.24        26.85 o                         
 -10  13   9          2.99        -22.37        22.37 o                         
  -9  13   9         86.06         64.22        19.65 o                         
  -8  13   9        786.66        777.50        30.92 o                         
  -7  13   9        679.76        676.83        27.48 o                         
  -6  13   9        880.83        869.86        28.75 o                         
  -5  13   9       4098.97       4085.58        54.33 o                         
  -4  13   9       1760.40       1812.57        47.51 o                         
  -3  13   9          2.24          7.39        16.74 o                         
  -2  13   9        532.72        518.26        25.39 o                         
  -1  13   9        651.09        690.08        42.07 o                         
   0  13   9        586.82        644.49        33.45 o                         
   1  13   9        759.29        820.74        43.03 o                         
   2  13   9       3938.84       3837.66        69.43 o                         
   3  13   9       4459.71       4465.57        70.53 o                         
   4  13   9        541.40        556.30        30.85 o                         
   5  13   9          7.76        -16.26        21.35 o                         
   6  13   9        324.60        309.03        29.75 o                         
   7  13   9        241.18        253.97        36.77 o                         
   8  13   9         96.89        101.28        34.61 o                         
 -11  14   9         15.55         52.95        30.04 o                         
 -10  14   9         43.14         26.59        25.00 o                         
  -9  14   9         46.56         35.00        19.98 o                         
  -8  14   9         43.21        -10.10        18.42 o                         
  -7  14   9         44.47         50.40        18.58 o                         
  -6  14   9        140.01        163.82        22.52 o                         
  -5  14   9         16.56         39.83        20.45 o                         
  -4  14   9         13.80         14.39        19.77 o                         
  -3  14   9          4.53          8.08        17.41 o                         
  -2  14   9        493.97        519.81        28.21 o                         
  -1  14   9       1262.50       1209.84        40.96 o                         
   0  14   9         52.22         42.22        22.75 o                         
   1  14   9          7.04         21.84        22.45 o                         
   2  14   9        331.56        363.79        30.83 o                         
   3  14   9          0.71        -23.48        23.48 o                         
   4  14   9        144.47        123.37        25.25 o                         
   5  14   9        140.23        108.49        26.65 o                         
   6  14   9        329.55        303.39        35.97 o                         
   7  14   9         87.90         16.02        45.50 o                         
 -10  15   9         65.22         91.71        29.33 o                         
  -9  15   9        187.68        188.75        27.65 o                         
  -8  15   9         50.04         80.83        22.70 o                         
  -7  15   9        105.81         87.85        22.83 o                         
  -6  15   9        225.72        214.72        28.67 o                         
  -5  15   9       2974.05       3015.12        58.46 o                         
  -4  15   9       1936.28       1910.08        52.25 o                         
  -3  15   9          1.32          8.06        21.27 o                         
  -2  15   9        422.48        464.81        36.46 o                         
  -1  15   9       1110.01       1111.06        41.40 o                         
   0  15   9        841.58        825.86        39.83 o                         
   1  15   9        933.44        938.63        46.69 o                         
   2  15   9       2949.71       3088.67        66.70 o                         
   3  15   9       3427.38       3493.42        72.40 o                         
   4  15   9        559.52        561.74        41.03 o                         
   5  15   9         29.29         60.00        27.00 o                         
   6  15   9         68.40         48.31        28.52 o                         
  -9  16   9          1.10         28.31        31.54 o                         
  -8  16   9         12.49          9.93        25.39 o                         
  -7  16   9         39.47         52.30        26.26 o                         
  -6  16   9         13.63        -11.07        23.80 o                         
  -5  16   9          0.13         15.11        24.52 o                         
  -4  16   9         13.35         24.85        24.17 o                         
  -3  16   9        578.56        565.37        34.31 o                         
  -2  16   9        330.77        364.77        30.70 o                         
  -1  16   9         28.06         59.65        23.55 o                         
   0  16   9        151.77        140.50        27.90 o                         
   1  16   9         61.59         47.92        26.02 o                         
   2  16   9         32.59         57.24        26.77 o                         
   3  16   9         81.34         81.31        33.15 o                         
   4  16   9         15.95         57.91        31.57 o                         
   5  16   9         72.48        117.49        29.88 o                         
  -7  17   9        123.41        100.09        30.38 o                         
  -6  17   9        881.44       1012.56        54.57 o                         
  -5  17   9       1767.72       1747.90        61.62 o                         
  -4  17   9       1152.11       1086.49        51.88 o                         
  -3  17   9         58.21         52.89        25.85 o                         
  -2  17   9        613.88        591.10        39.52 o                         
  -1  17   9        212.24        253.68        47.61 o                         
   0  17   9         53.68         35.78        25.70 o                         
   1  17   9        391.14        433.63        35.60 o                         
   2  17   9       1349.29       1401.77        53.63 o                         
   3  17   9       1520.97       1575.49        57.69 o                         
   4  17   9        739.39        686.47        43.70 o                         
  -5  18   9        163.19        144.74        32.87 o                         
  -4  18   9          9.25         28.87        27.09 o                         
  -3  18   9        431.27        462.58        36.49 o                         
  -2  18   9        405.95        422.89        37.48 o                         
  -1  18   9        517.15        526.86        42.85 o                         
   0  18   9        165.59        232.35        42.85 o                         
   1  18   9        109.48        117.35        31.06 o                         
   2  18   9        124.02        125.24        31.50 o                         
 -15   0  10         21.34         38.67        61.56 o                         
 -14   0  10       1232.52       1298.86        92.01 o                         
 -13   0  10        912.01       1047.85        58.05 o                         
 -12   0  10        515.41        455.48        49.56 o                         
 -11   0  10       4398.04       4380.62        74.57 o                         
 -10   0  10        183.53        174.68        17.91 o                         
  -9   0  10        241.50        233.86        19.20 o                         
  -8   0  10        661.98        701.55        25.59 o                         
  -7   0  10       3337.61       3438.11        50.12 o                         
  -6   0  10      11803.17      11683.77       118.73 o                         
  -5   0  10        511.42        498.23        22.79 o                         
  -4   0  10       3880.50       3852.35        53.31 o                         
  -3   0  10       6144.43       6150.22        64.94 o                         
  -2   0  10       3383.98       3431.23        53.54 o                         
  -1   0  10       3330.53       3510.95        49.19 o                         
   0   0  10       3213.31       3228.32        46.70 o                         
   1   0  10      15322.62      15020.39       143.28 o                         
   2   0  10       2410.64       2357.47        36.24 o                         
   3   0  10       1192.39       1132.19        29.62 o                         
   4   0  10        117.31        145.32        16.37 o                         
   5   0  10       4138.83       4274.39       137.46 o                         
   6   0  10        216.89        199.47        42.15 o                         
   7   0  10         30.20         51.13        36.64 o                         
   8   0  10       2262.78       2238.27        96.82 o                         
   9   0  10       3116.83       2938.49        96.31 o                         
  10   0  10         32.38        -11.43        45.35 o                         
  11   0  10        634.38        669.54        79.47 o                         
 -15   1  10         34.64         63.58        25.07 o                         
 -14   1  10         53.08         73.20        25.13 o                         
 -13   1  10         10.15        -20.70        20.70 o                         
 -12   1  10         47.79         30.42        20.45 o                         
 -11   1  10        476.64        460.16        19.25 o                         
 -10   1  10         70.63         47.34        13.16 o                         
  -9   1  10        435.33        393.02        15.05 o                         
  -8   1  10        126.78        122.56        11.43 o                         
  -7   1  10         37.76         36.00         9.43 o                         
  -6   1  10         19.80         15.57         9.32 o                         
  -5   1  10        376.71        375.35        13.25 o                         
  -4   1  10         14.33         20.29         7.48 o                         
  -3   1  10       1488.69       1512.61        20.95 o                         
  -2   1  10         11.81         14.09         7.15 o                         
  -1   1  10        108.32         98.25         8.30 o                         
   0   1  10       2633.85       2689.72        27.56 o                         
   1   1  10         15.68         13.06         4.99 o                         
   2   1  10        822.91        841.26        14.79 o                         
   3   1  10        826.90        854.75        20.22 o                         
   4   1  10        824.81        771.49        30.63 o                         
   5   1  10        106.74        105.93        15.25 o                         
   6   1  10        309.76        303.06        31.17 o                         
   7   1  10          0.51         15.72        24.40 o                         
   8   1  10          3.52         19.51        24.65 o                         
   9   1  10         28.54          9.31        32.77 o                         
  10   1  10         47.30          5.92        32.67 o                         
  11   1  10          1.11          5.61        42.17 o                         
 -15   2  10        520.55        544.44        36.48 o                         
 -14   2  10        686.10        689.43        38.68 o                         
 -13   2  10         60.51         62.37        23.07 o                         
 -12   2  10        518.62        537.43        26.17 o                         
 -11   2  10       2454.84       2550.29        40.78 o                         
 -10   2  10        181.04        218.07        16.09 o                         
  -9   2  10        127.31        136.31        13.90 o                         
  -8   2  10       2152.27       2137.40        31.63 o                         
  -7   2  10       7098.12       7088.75        56.87 o                         
  -6   2  10       7582.64       7420.77        64.00 o                         
  -5   2  10         20.07         21.19         8.43 o                         
  -4   2  10       5153.38       4910.06        41.91 o                         
  -3   2  10       4377.23       4240.68        48.08 o                         
  -2   2  10       1117.78       1088.49        16.47 o                         
  -1   2  10       2488.72       2630.35        29.41 o                         
   0   2  10       4954.19       4980.29        43.94 o                         
   1   2  10       9669.34       9559.70        83.84 o                         
   2   2  10       2614.37       2584.91        33.62 o                         
   3   2  10        632.08        645.48        16.42 o                         
   4   2  10       1933.52       1865.59        42.81 o                         
   5   2  10       1227.23       1349.39        35.93 o                         
   6   2  10        202.99        162.75        27.99 o                         
   7   2  10       1222.27       1233.39        49.05 o                         
   8   2  10       3775.35       3691.99        90.03 o                         
   9   2  10       2323.63       2090.62        75.12 o                         
  10   2  10         97.08         89.71        31.17 o                         
  11   2  10        154.67        139.60        41.36 o                         
 -15   3  10        749.65        832.11        44.35 o                         
 -14   3  10        667.06        698.67        37.33 o                         
 -13   3  10        304.43        253.66        28.77 o                         
 -12   3  10         59.13         67.66        19.44 o                         
 -11   3  10       1227.90       1254.58        30.83 o                         
 -10   3  10       1723.96       1638.38        31.86 o                         
  -9   3  10       1554.01       1446.29        28.50 o                         
  -8   3  10        106.62        101.35        12.70 o                         
  -7   3  10        200.72        187.38        13.01 o                         
  -6   3  10         87.99         57.31        10.49 o                         
  -5   3  10         12.04         16.60         7.26 o                         
  -4   3  10       1156.96       1081.65        17.21 o                         
  -3   3  10       1390.28       1298.86        22.59 o                         
  -2   3  10        154.74        145.95        10.58 o                         
  -1   3  10         29.76         27.29         6.93 o                         
   0   3  10       6328.88       6321.97        61.46 o                         
   1   3  10       1572.04       1553.62        25.73 o                         
   2   3  10        177.51        193.01        13.45 o                         
   3   3  10        231.94        228.03        12.71 o                         
   4   3  10       1055.36       1016.77        25.52 o                         
   5   3  10       1283.63       1325.41        33.34 o                         
   6   3  10       1250.82       1236.66        47.07 o                         
   7   3  10         22.16         21.34        28.01 o                         
   8   3  10        254.23        353.82        39.89 o                         
   9   3  10         73.95         88.72        32.79 o                         
  10   3  10        150.38        132.08        38.86 o                         
  11   3  10         23.85         35.23        35.42 o                         
 -15   4  10        415.86        415.05        41.40 o                         
 -14   4  10       1725.04       1755.21        59.06 o                         
 -13   4  10        400.50        490.14        29.34 o                         
 -12   4  10        332.70        317.42        24.30 o                         
 -11   4  10        491.21        517.20        23.79 o                         
 -10   4  10        300.07        348.79        19.14 o                         
  -9   4  10        372.86        411.92        18.88 o                         
  -8   4  10       1315.72       1317.38        26.55 o                         
  -7   4  10       1680.60       1629.77        27.34 o                         
  -6   4  10       1520.92       1527.55        23.01 o                         
  -5   4  10        974.70        952.59        18.36 o                         
  -4   4  10       1309.07       1289.71        21.61 o                         
  -3   4  10       2554.55       2454.45        31.32 o                         
  -2   4  10         31.39         31.54         7.67 o                         
  -1   4  10         16.08          8.74         7.51 o                         
   0   4  10       5239.50       5292.25        48.04 o                         
   1   4  10       9116.89       9372.37        84.34 o                         
   2   4  10       2858.33       2829.50        40.91 o                         
   3   4  10         43.72         28.98         9.77 o                         
   4   4  10       1456.15       1392.62        27.53 o                         
   5   4  10         40.22         63.98        14.06 o                         
   6   4  10         80.01        115.40        24.75 o                         
   7   4  10        218.95        199.11        34.69 o                         
   8   4  10        422.45        426.73        51.06 o                         
   9   4  10        677.04        692.45        51.49 o                         
  10   4  10          2.20        -10.18        34.34 o                         
  11   4  10         81.06         73.43        35.66 o                         
 -15   5  10        326.72        317.00        42.12 o                         
 -14   5  10        966.89        923.14        38.44 o                         
 -13   5  10         18.61         27.95        22.80 o                         
 -12   5  10        307.14        323.49        26.74 o                         
 -11   5  10        927.17        915.93        30.63 o                         
 -10   5  10        992.40       1011.92        34.77 o                         
  -9   5  10        250.57        235.19        16.53 o                         
  -8   5  10       2403.27       2308.29        34.26 o                         
  -7   5  10       2011.49       2025.74        28.76 o                         
  -6   5  10       4599.28       4548.33        46.61 o                         
  -5   5  10        107.23        113.45        10.85 o                         
  -4   5  10       1380.82       1295.48        19.62 o                         
  -3   5  10       3156.90       3044.26        30.59 o                         
  -2   5  10       7102.51       7022.16        56.98 o                         
  -1   5  10        160.21        156.98         9.23 o                         
   0   5  10       5062.79       4937.01        44.61 o                         
   1   5  10       2799.41       2781.10        42.78 o                         
   2   5  10        998.35        997.50        23.20 o                         
   3   5  10       1638.02       1607.60        31.75 o                         
   4   5  10       1810.82       1902.33        39.97 o                         
   5   5  10       3429.05       3291.48        48.98 o                         
   6   5  10        408.20        434.61        41.96 o                         
   7   5  10        277.80        292.88        35.23 o                         
   8   5  10       1549.45       1643.94        96.97 o                         
   9   5  10        114.63        168.15        37.83 o                         
  10   5  10         17.00        -12.95        33.49 o                         
  11   5  10        347.41        305.00        47.36 o                         
 -14   6  10        278.10        268.14        30.08 o                         
 -13   6  10         34.52         14.88        28.56 o                         
 -12   6  10        256.34        253.51        25.46 o                         
 -11   6  10        309.03        342.95        23.19 o                         
 -10   6  10        264.30        248.36        20.28 o                         
  -9   6  10         51.12         47.93        15.37 o                         
  -8   6  10        121.70        127.43        15.46 o                         
  -7   6  10        385.54        380.24        16.81 o                         
  -6   6  10        558.52        526.27        17.83 o                         
  -5   6  10        424.74        422.54        13.91 o                         
  -4   6  10        969.41        946.11        22.07 o                         
  -3   6  10        870.81        861.31        19.74 o                         
  -2   6  10         95.84         92.10         9.06 o                         
  -1   6  10         73.37         73.86         8.73 o                         
   0   6  10        125.20        154.65        10.16 o                         
   1   6  10        454.00        468.47        16.80 o                         
   2   6  10        554.61        568.21        19.51 o                         
   3   6  10        693.75        660.95        20.23 o                         
   4   6  10       1109.94       1173.29        36.27 o                         
   5   6  10        523.51        589.11        31.32 o                         
   6   6  10        535.39        521.36        46.63 o                         
   7   6  10        672.09        800.73        80.04 o                         
   8   6  10        537.74        578.70        46.78 o                         
   9   6  10        656.51        560.43        48.89 o                         
  10   6  10         60.97        143.12        41.20 o                         
 -14   7  10        151.42        139.43        31.32 o                         
 -13   7  10        108.71        152.79        28.66 o                         
 -12   7  10        227.38        222.98        28.27 o                         
 -11   7  10       1407.02       1446.77        41.64 o                         
 -10   7  10       2410.35       2389.37        52.06 o                         
  -9   7  10        348.48        338.52        21.72 o                         
  -8   7  10       3012.06       3046.25        43.74 o                         
  -7   7  10       1292.77       1301.24        26.04 o                         
  -6   7  10        810.82        762.64        20.75 o                         
  -5   7  10       1205.04       1116.62        21.79 o                         
  -4   7  10       1029.56       1002.88        18.83 o                         
  -3   7  10       9843.29       9494.40       108.03 o                         
  -2   7  10       5056.71       4970.48        50.58 o                         
  -1   7  10        185.09        214.00        11.33 o                         
   0   7  10       1888.98       1922.48        26.22 o                         
   1   7  10        492.07        546.53        23.93 o                         
   2   7  10       2403.78       2339.19        36.04 o                         
   3   7  10        100.73        130.44        13.18 o                         
   4   7  10       3125.43       3018.79        52.73 o                         
   5   7  10       5658.94       5546.44        78.90 o                         
   6   7  10        421.56        438.03        35.89 o                         
   7   7  10        477.93        467.84        42.41 o                         
   8   7  10       1439.60       1388.59        69.48 o                         
   9   7  10        552.01        500.90        49.90 o                         
  10   7  10         28.94        -16.46        35.00 o                         
 -14   8  10          1.28        -26.31        26.31 o                         
 -13   8  10         14.47         10.97        23.96 o                         
 -12   8  10         62.45         62.82        24.39 o                         
 -11   8  10          0.59         24.50        20.93 o                         
 -10   8  10         44.61         50.63        18.06 o                         
  -9   8  10         92.62         95.66        16.60 o                         
  -8   8  10         22.49         33.78        13.99 o                         
  -7   8  10        942.61        921.50        25.07 o                         
  -6   8  10        360.53        340.06        16.35 o                         
  -5   8  10         13.93         11.06         9.62 o                         
  -4   8  10          6.73         -4.72         8.30 o                         
  -3   8  10       2253.03       2294.36        34.28 o                         
  -2   8  10        656.34        642.85        18.71 o                         
  -1   8  10         12.12         24.39        10.29 o                         
   0   8  10          2.01         -0.27         9.09 o                         
   1   8  10          0.50          3.64        10.62 o                         
   2   8  10        140.85        154.99        14.07 o                         
   3   8  10         30.09         30.06        13.55 o                         
   4   8  10          0.24         10.15        17.95 o                         
   5   8  10        299.13        262.08        25.05 o                         
   6   8  10        283.82        307.74        30.79 o                         
   7   8  10         25.25         29.89        27.02 o                         
   8   8  10         23.84         22.44        31.94 o                         
   9   8  10          1.55          2.94        32.97 o                         
  10   8  10         96.12        102.18        37.36 o                         
 -13   9  10         12.26         52.86        27.24 o                         
 -12   9  10         36.20         64.52        24.91 o                         
 -11   9  10         97.91         46.54        25.11 o                         
 -10   9  10        828.30        814.93        31.98 o                         
  -9   9  10        254.13        257.36        21.60 o                         
  -8   9  10       3606.08       3689.22        47.38 o                         
  -7   9  10       7923.96       7827.45        68.85 o                         
  -6   9  10        703.61        712.48        24.03 o                         
  -5   9  10        817.49        895.62        23.10 o                         
  -4   9  10       1345.83       1411.86        27.01 o                         
  -3   9  10       5321.68       5163.77        51.30 o                         
  -2   9  10       2551.33       2578.02        34.06 o                         
  -1   9  10        197.44        219.18        14.73 o                         
   0   9  10       1686.88       1695.25        30.47 o                         
   1   9  10       2889.20       2890.64        40.88 o                         
   2   9  10       1634.62       1615.49        33.67 o                         
   3   9  10         34.96         51.37        17.32 o                         
   4   9  10       2387.66       2389.49        51.15 o                         
   5   9  10       2850.14       2917.94        58.11 o                         
   6   9  10        346.80        335.57        32.01 o                         
   7   9  10        575.16        570.86        58.68 o                         
   8   9  10       1021.05        958.30        59.42 o                         
   9   9  10        601.00        597.26        48.91 o                         
 -13  10  10          6.08        -13.43        26.50 o                         
 -12  10  10         31.31          4.91        24.80 o                         
 -11  10  10        156.10        187.39        31.73 o                         
 -10  10  10        175.65        198.13        24.27 o                         
  -9  10  10         76.39         72.89        19.90 o                         
  -8  10  10        247.47        285.80        26.31 o                         
  -7  10  10        512.06        525.75        22.05 o                         
  -6  10  10         56.11         59.77        13.49 o                         
  -5  10  10        283.94        283.33        14.90 o                         
  -4  10  10          2.95         -1.78        11.64 o                         
  -3  10  10        773.34        795.28        22.55 o                         
  -2  10  10         23.32         21.84        11.77 o                         
  -1  10  10        728.73        724.44        23.35 o                         
   0  10  10       1200.39       1261.79        35.67 o                         
   1  10  10        369.31        348.89        20.07 o                         
   2  10  10        967.68        907.08        32.05 o                         
   3  10  10          8.09          9.25        22.27 o                         
   4  10  10        280.81        268.14        23.90 o                         
   5  10  10        354.78        346.83        28.98 o                         
   6  10  10         18.64        -11.66        24.81 o                         
   7  10  10        173.38        215.18        32.13 o                         
   8  10  10          9.65        -26.22        29.28 o                         
   9  10  10         15.23         -3.12        35.67 o                         
 -13  11  10         14.88        -29.63        29.63 o                         
 -12  11  10        146.34        127.05        29.47 o                         
 -11  11  10        394.34        347.22        32.65 o                         
 -10  11  10        946.32       1004.02        36.32 o                         
  -9  11  10        155.04        160.68        28.61 o                         
  -8  11  10        333.15        339.94        23.01 o                         
  -7  11  10       1005.77       1044.70        31.12 o                         
  -6  11  10        624.29        653.82        23.95 o                         
  -5  11  10         21.72         34.47        14.03 o                         
  -4  11  10       1036.26        969.78        31.35 o                         
  -3  11  10       2139.72       2144.64        33.94 o                         
  -2  11  10       3992.65       4092.81        49.48 o                         
  -1  11  10         45.66         41.78        14.53 o                         
   0  11  10       1617.27       1534.50        42.53 o                         
   1  11  10       1105.92       1069.14        34.35 o                         
   2  11  10        194.52        165.98        20.21 o                         
   3  11  10         43.42          7.15        17.43 o                         
   4  11  10        700.90        760.38        33.17 o                         
   5  11  10       2268.64       2288.99        76.96 o                         
   6  11  10        361.79        342.25        36.55 o                         
   7  11  10        120.70        134.80        38.72 o                         
   8  11  10        165.61        205.49        39.40 o                         
 -12  12  10         46.33         40.70        28.77 o                         
 -11  12  10       1005.00       1009.37        43.01 o                         
 -10  12  10        360.57        402.72        28.95 o                         
  -9  12  10        290.83        309.14        26.12 o                         
  -8  12  10        461.89        456.53        25.40 o                         
  -7  12  10       1187.53       1172.14        34.20 o                         
  -6  12  10        856.28        919.02        29.83 o                         
  -5  12  10          9.98          7.11        14.73 o                         
  -4  12  10        535.93        574.37        23.29 o                         
  -3  12  10       1115.55       1112.93        29.58 o                         
  -2  12  10        298.61        348.15        22.12 o                         
  -1  12  10        819.02        751.44        31.58 o                         
   0  12  10        912.63        870.45        39.61 o                         
   1  12  10       1136.85       1198.49        41.96 o                         
   2  12  10        708.22        662.62        30.89 o                         
   3  12  10         83.41         75.42        20.62 o                         
   4  12  10        869.54        841.18        41.81 o                         
   5  12  10        651.95        591.51        33.43 o                         
   6  12  10        361.34        335.71        35.79 o                         
   7  12  10        365.92        323.38        37.20 o                         
   8  12  10        357.86        330.88        39.58 o                         
 -11  13  10          6.49        -18.27        26.51 o                         
 -10  13  10        276.68        264.71        29.30 o                         
  -9  13  10         49.07         26.81        21.26 o                         
  -8  13  10        105.49         93.49        20.66 o                         
  -7  13  10        346.78        310.51        23.03 o                         
  -6  13  10        108.97         99.91        20.95 o                         
  -5  13  10         56.45         76.18        23.20 o                         
  -4  13  10         66.60         72.35        18.97 o                         
  -3  13  10        573.13        611.56        27.47 o                         
  -2  13  10        421.26        450.74        31.72 o                         
  -1  13  10        259.46        248.87        24.64 o                         
   0  13  10       1486.48       1431.18        46.14 o                         
   1  13  10        960.95       1004.57        47.67 o                         
   2  13  10          9.23         16.31        22.26 o                         
   3  13  10          3.38         14.59        22.01 o                         
   4  13  10        388.46        368.81        30.54 o                         
   5  13  10       1765.36       1753.13        60.19 o                         
   6  13  10        294.40        298.38        44.96 o                         
   7  13  10         38.60         51.45        36.12 o                         
 -10  14  10        545.29        533.37        35.98 o                         
  -9  14  10         68.17         50.40        22.58 o                         
  -8  14  10         36.33         84.01        23.52 o                         
  -7  14  10        895.35        923.34        39.56 o                         
  -6  14  10       2449.67       2367.06        54.10 o                         
  -5  14  10          3.65          2.83        22.77 o                         
  -4  14  10       1340.66       1309.10        40.97 o                         
  -3  14  10        741.17        767.44        31.22 o                         
  -2  14  10       1242.85       1262.13        40.20 o                         
  -1  14  10        270.18        306.59        26.34 o                         
   0  14  10         54.59         48.70        23.66 o                         
   1  14  10       1332.48       1435.01        49.03 o                         
   2  14  10        343.60        417.77        33.22 o                         
   3  14  10        465.87        509.94        35.88 o                         
   4  14  10       1439.94       1597.62        55.14 o                         
   5  14  10        682.68        691.22        39.81 o                         
   6  14  10        130.26        104.77        38.95 o                         
  -9  15  10         72.20         46.17        30.25 o                         
  -8  15  10          1.80        -26.46        26.46 o                         
  -7  15  10        313.34        297.27        30.49 o                         
  -6  15  10        103.20        109.52        26.10 o                         
  -5  15  10        136.50        120.21        25.52 o                         
  -4  15  10        608.67        615.43        32.38 o                         
  -3  15  10          9.60         28.62        22.16 o                         
  -2  15  10         89.94         71.56        23.02 o                         
  -1  15  10          9.28          5.46        22.80 o                         
   0  15  10        127.22         94.65        26.04 o                         
   1  15  10          0.23        -10.82        22.60 o                         
   2  15  10         25.35         43.28        26.20 o                         
   3  15  10        101.30         94.87        28.43 o                         
   4  15  10         52.62         62.32        27.51 o                         
   5  15  10          4.28         11.94        27.75 o                         
  -8  16  10        512.64        551.28        40.15 o                         
  -7  16  10        810.54        842.60        53.12 o                         
  -6  16  10       1096.92       1093.30        44.47 o                         
  -5  16  10          4.52         22.38        25.81 o                         
  -4  16  10       1371.53       1398.72        54.21 o                         
  -3  16  10        997.79       1013.26        42.97 o                         
  -2  16  10        181.62        178.56        28.93 o                         
  -1  16  10        186.27        187.69        32.39 o                         
   0  16  10       1044.21       1129.33        47.73 o                         
   1  16  10       2007.31       2007.93        59.32 o                         
   2  16  10        304.89        366.62        34.04 o                         
   3  16  10        273.07        270.47        33.61 o                         
   4  16  10        636.45        631.99        54.77 o                         
  -7  17  10         51.99          3.46        28.00 o                         
  -6  17  10        416.43        472.73        37.93 o                         
  -5  17  10        130.93        185.08        32.61 o                         
  -4  17  10        218.87        218.45        32.71 o                         
  -3  17  10        131.95        103.55        27.65 o                         
  -2  17  10          2.27        -32.67        32.67 o                         
  -1  17  10        115.29        124.88        32.13 o                         
   0  17  10        140.11        114.39        31.35 o                         
   1  17  10        112.50         99.08        30.17 o                         
   2  17  10        220.41        215.79        32.50 o                         
   3  17  10        236.30        215.26        33.13 o                         
  -4  18  10        561.79        526.91        40.67 o                         
  -3  18  10        458.50        435.94        46.54 o                         
  -2  18  10         87.28         61.44        36.61 o                         
  -1  18  10          9.79         -7.97        29.88 o                         
   0  18  10        150.75         97.57        31.89 o                         
 -15   1  11        370.74        334.99        32.24 o                         
 -14   1  11         66.39         47.93        24.46 o                         
 -13   1  11       1804.79       1890.77        49.86 o                         
 -12   1  11       1251.40       1261.96        39.06 o                         
 -11   1  11         13.39         -9.23        14.49 o                         
 -10   1  11        189.06        156.57        18.83 o                         
  -9   1  11       2730.85       2701.86        36.12 o                         
  -8   1  11        996.41        976.22        21.48 o                         
  -7   1  11        493.47        497.35        15.58 o                         
  -6   1  11       4113.29       4091.24        42.67 o                         
  -5   1  11       9690.62       9611.77        77.38 o                         
  -4   1  11       3174.36       3134.23        34.67 o                         
  -3   1  11        637.08        632.52        14.65 o                         
  -2   1  11        324.31        289.17        12.07 o                         
  -1   1  11       5411.11       5252.83        47.46 o                         
   0   1  11       2526.97       2520.07        27.62 o                         
   1   1  11          3.53          2.33         6.48 o                         
   2   1  11       3859.19       3910.81        38.99 o                         
   3   1  11       3531.33       3505.96        41.90 o                         
   4   1  11       1291.91       1375.43        30.21 o                         
   5   1  11        206.78        259.16        29.93 o                         
   6   1  11       1026.92        988.39        49.95 o                         
   7   1  11       2868.15       2746.80        86.56 o                         
   8   1  11        490.61        518.19        40.00 o                         
   9   1  11        235.39        210.56        38.50 o                         
  10   1  11       1166.51        994.36        81.54 o                         
  11   1  11        232.30        165.26        42.36 o                         
 -15   2  11         58.63         25.70        25.92 o                         
 -14   2  11         83.38         73.90        24.80 o                         
 -13   2  11         25.07          4.84        21.16 o                         
 -12   2  11         85.66         51.87        19.60 o                         
 -11   2  11         24.35         37.11        14.31 o                         
 -10   2  11        571.86        583.66        21.36 o                         
  -9   2  11       1214.59       1220.01        27.74 o                         
  -8   2  11        963.77       1037.89        24.63 o                         
  -7   2  11       2561.91       2483.43        33.59 o                         
  -6   2  11        263.94        265.68        13.56 o                         
  -5   2  11       2305.18       2339.93        29.47 o                         
  -4   2  11        520.26        526.47        12.42 o                         
  -3   2  11         56.39         36.32         7.93 o                         
  -2   2  11       1601.70       1499.32        28.45 o                         
  -1   2  11        167.28        201.43        10.22 o                         
   0   2  11        196.38        230.87        10.08 o                         
   1   2  11        413.47        424.89        11.01 o                         
   2   2  11        289.94        291.87        11.21 o                         
   3   2  11        214.79        221.88        17.57 o                         
   4   2  11        282.22        281.17        18.31 o                         
   5   2  11        202.79        251.00        25.38 o                         
   6   2  11        665.50        599.64        40.74 o                         
   7   2  11        581.95        586.09        38.78 o                         
   8   2  11        478.57        410.43        71.72 o                         
   9   2  11         98.25        136.88        35.77 o                         
  10   2  11        103.04         98.36        37.47 o                         
  11   2  11        179.41        174.99        41.90 o                         
 -15   3  11          1.41        -20.65        29.17 o                         
 -14   3  11        115.22         70.21        24.96 o                         
 -13   3  11        535.61        547.60        32.49 o                         
 -12   3  11        902.80        920.68        32.00 o                         
 -11   3  11        113.76        142.57        17.19 o                         
 -10   3  11         22.55         17.80        13.93 o                         
  -9   3  11        164.74        169.84        15.22 o                         
  -8   3  11         27.38         20.05        11.94 o                         
  -7   3  11          0.68          3.98        10.97 o                         
  -6   3  11       1767.96       1702.80        26.68 o                         
  -5   3  11       4015.24       4011.04        41.09 o                         
  -4   3  11       2912.79       2850.31        31.92 o                         
  -3   3  11         85.68         95.97         8.90 o                         
  -2   3  11       2137.42       2065.26        28.80 o                         
  -1   3  11        784.09        699.59        19.97 o                         
   0   3  11         98.05         90.13         9.08 o                         
   1   3  11        148.02        148.22        12.18 o                         
   2   3  11       6057.27       6007.23        68.49 o                         
   3   3  11       3327.69       3340.03        60.27 o                         
   4   3  11        884.73        911.91        43.58 o                         
   5   3  11        272.91        293.27        21.61 o                         
   6   3  11       1154.66       1091.11        45.88 o                         
   7   3  11        761.78        735.17        48.56 o                         
   8   3  11        175.61        259.01        39.05 o                         
   9   3  11        315.01        372.96        56.76 o                         
  10   3  11        680.85        695.39        56.34 o                         
 -15   4  11         35.41         72.34        28.85 o                         
 -14   4  11          4.22         24.31        26.81 o                         
 -13   4  11        110.30         79.78        28.47 o                         
 -12   4  11       1111.57       1149.00        34.79 o
[truncated: 199,018 more chars]
